# Supplementary material for: Identification of genomic regions regulating sex determination in Atlantic salmon using high density SNP data
Source: BMC Genomics. 2019 Oct 22;20:764. doi: 10.1186/s12864-019-6104-4 (PMC6805462; doi:10.1186/s12864-019-6104-4)
Supplement: Supplementary file 1 — Additional file 1. Information relative to SNPs significantly associated with sex identified in the GWAS [file 12864_2019_6104_MOESM1_ESM.xlsx]

## Sheet: Add 1
Chromosome	SNP Name	Position (bp)	A1	MAF	Freq(A1) ♂	Freq(A1) ♀	Effect (A1)	Region	Start (bp)	End (bp)		Additional file 1A. Significant SNPs identified in the GWAS, with corresponding position, reference allele (A1, minor allele), minimum allel frequency (MAF) and standardised SNP effect.
1	ctg7180001888349_5382_SAG	10285597	A	0.2589	0.3444	0.1869	0.26021	1	9785597	10785597		Frequency of the reference allele for each sex is also shown. For each SNP, corresponding candidate regions (i.e ±0.5 Mb flanking regions) are indicated. When consecutive candidate
1	ctg7180001795702_6435_SCT	41329140	T	0.4874	0.3859	0.5755	-0.19686	2	40829140	41829140		regions overlapped, the same code was used for the whole region.
1	ctg7180001628123_1218_SCT	43465858	T	0.3046	0.4167	0.2103	0.26238	3	42965858	43965858
1	ctg7180001282011_1905_SAC	51951939	A	0.2809	0.3791	0.1942	0.26375	4	51451939	52451939
1	ctg7180001876200_3620_SAC	97008466	A	0.2865	0.3667	0.2157	0.25338	5	96508466	97508466
1	ctg7180001823652_11629_SAG	113874568	A	0.2764	0.2011	0.3411	-0.251	6	113374568	114374568
1	ctg7180001810716_7570_SCT	115401530	C	0.4874	0.5924	0.3972	0.19935	7	114901530	115901530		Additional file 1B. Plot representing allele frequencies for each SNP and sex.
1	ctg7180001897885_14347_SGT	126475713	T	0.2462	0.3261	0.1776	0.27342	8	125975713	126975713
1	ctg7180001878511_16805_SGT	132610996	T	0.2399	0.3152	0.1745	0.26952	9	132110996	133110996
2	ctg7180001342234_899_SAG	6077222	A	0.2965	0.2011	0.3785	-0.21398	10	5577222	6577222
2	ctg7180001934069_775_SCT	10642805	T	0.3801	0.4945	0.281	0.19327	11	10142805	11142805
2	ctg7180001862574_3411_SCT	11326792	C	0.4419	0.3407	0.528	-0.19537	11	10826792	11826792
2	ctg7180001815024_2810_SCT	11697890	C	0.4397	0.337	0.528	-0.18335	11	11197890	12197890
2	ctg7180001803628_2082_SAC	14485694	A	0.1206	0.1902	0.06075	0.33338	12	13985694	14985694
2	ctg7180001223283_1419_SAC	23316807	C	0.309	0.4076	0.2243	0.22397	13	22816807	23816807
2	ctg7180001827000_878_SAG	23677902	A	0.2386	0.3187	0.1698	0.28503	13	23177902	24177902
2	ctg7180001836901_1588_SAC	26916426	C	0.2096	0.125	0.283	-0.25022	14	26416426	27416426
2	ctg7180001464070_378_SAC	27436237	A	0.4623	0.5707	0.3692	0.1883	14	26936237	27936237
2	ctg7180001568506_495_SGT	31202935	T	0.4623	0.5652	0.3738	0.18587	15	30702935	31702935
2	ctg7180001437957_2830_SCT	31957145	C	0.2727	0.3641	0.1934	0.21264	15	31457145	32457145
2	ctg7180001849079_14569_SCT	32799026	C	0.4573	0.5598	0.3692	0.18572	15	32299026	33299026
2	ctg7180001917467_25041_SCT	44265979	T	0.4849	0.6196	0.3692	0.25326	16	43765979	44765979
2	ctg7180001863326_940_SAC	51694734	A	0.3161	0.427	0.2212	0.22211	17	51194734	52194734
2	ctg7180001397104_2575_SAG	53356992	G	0.2294	0.3315	0.1429	0.2746	18	52856992	53856992
2	ctg7180001922406_1023_SAG	71287705	G	0.4648	0.3587	0.5561	-0.18595	19	70787705	71787705
2	ctg7180001843474_6198_SGT	71794817	T	0.2828	0.375	0.2028	0.23345	19	71294817	72294817
3	ctg7180001789016_8434_SAG	26607148	A	0.4066	0.5272	0.3019	0.18793	20	26107148	27107148
3	ctg7180001934891_724_SAG	52304907	A	0.3706	0.467	0.2877	0.25898	21	51804907	52804907
3	ctg7180001899499_6118_SAG	60815128	A	0.2613	0.3424	0.1916	0.23441	22	60315128	61315128
3	ctg7180001818360_1001_SCT	88326073	T	0.241	0.3152	0.1748	0.28039	23	87826073	88826073
4	ctg7180001613576_1518_SCT	9172705	T	0.2525	0.3352	0.1822	0.2528	24	8672705	9672705
4	ctg7180001907625_13517_SAC	10387427	A	0.2702	0.3533	0.1981	0.23448	25	9887427	10887427
4	ctg7180001444179_356_SAG	12606220	A	0.2769	0.3681	0.1971	0.25081	26	12106220	13106220
4	ctg7180001917251_1558_SAC	51337557	A	0.3138	0.4111	0.2311	0.22517	27	50837557	51837557
5	ctg7180001246507_2996_SAG	22456034	A	0.2462	0.3261	0.1776	0.28399	28	21956034	22956034
5	ctg7180001901040_14993_SAC	34412890	A	0.2348	0.3098	0.1698	0.26867	29	33912890	34912890
5	ctg7180001901970_15753_SAC	56627858	A	0.2908	0.1889	0.3883	-0.22152	30	56127858	57127858
5	ctg7180001294464_4515_SCT	62648064	T	0.2929	0.375	0.2217	0.26018	31	62148064	63148064
5	ctg7180001904906_2208_SCT	78338840	T	0.297	0.212	0.3714	-0.24624	32	77838840	78838840
6	ctg7180001909821_10569_SGT	17500376	T	0.2362	0.3152	0.1682	0.28185	33	17000376	18000376
6	ctg7180001793819_3863_SAG	41446283	A	0.4128	0.5169	0.3255	0.21026	34	40946283	41946283
6	ctg7180001921505_6656_SCG	43531282	G	0.3122	0.4045	0.23	0.32653	35	43031282	44031282
6	ctg7180001820194_738_SCT	49567774	T	0.2348	0.3098	0.1698	0.26867	36	49067774	50067774
6	ctg7180001854819_10952_SAG	52049717	A	0.2652	0.3516	0.1916	0.22074	37	51549717	52549717
6	ctg7180001633298_807_SCT	54910023	T	0.2613	0.3424	0.1916	0.23441	38	54410023	55410023
6	ctg7180001902664_12875_SCT	58411554	T	0.2449	0.3315	0.1683	0.30085	39	57911554	58911554
7	ctg7180001933894_3349_SAC	6113067	A	0.4322	0.5326	0.3458	0.19386	40	5613067	6613067
7	ctg7180001808305_6387_SCT	10083473	C	0.1784	0.09239	0.2523	-0.2744	41	9583473	10583473
9	ctg7180001841602_4481_SGT	46079740	T	0.2525	0.337	0.1792	0.2702	42	45579740	46579740
9	ctg7180001885196_8994_SAG	59697094	A	0.2538	0.3424	0.1776	0.26412	43	59197094	60197094
9	ctg7180001436505_456_SAG	108457912	A	0.2321	0.3077	0.1667	0.27094	44	107957912	108957912
9	ctg7180001839587_1330_SCT	109872319	T	0.2362	0.3152	0.1682	0.28185	45	109372319	110372319
9	ctg7180001922156_1001_SAG	136092414	A	0.269	0.3556	0.1963	0.22582	46	135592414	136592414
10	ctg7180001900692_1829_SCT	27216281	T	0.3409	0.4511	0.2453	0.20487	47	26716281	27716281
10	ctg7180001798246_3150_SCT	54245293	T	0.2362	0.3152	0.1682	0.28185	48	53745293	54745293
10	ctg7180001809029_15387_SGT	80505873	T	0.294	0.2011	0.3738	-0.27472	49	80005873	81005873
10	ctg7180001904359_3343_SAG	82159038	A	0.2727	0.1978	0.3364	-0.25685	50	81659038	82659038
10	ctg7180001932373_9649_SAC	101786877	A	0.302	0.4022	0.2143	0.22716	51	101286877	102286877
11	ctg7180001896734_2554_SCT	54688625	T	0.2563	0.3407	0.184	0.2779	52	54188625	55188625
12	ctg7180001802755_1332_SCT	13113239	T	0.2764	0.2011	0.3411	-0.251	53	12613239	13613239
12	ctg7180001830190_1150_SCT	18602157	T	0.2359	0.3146	0.1698	0.27691	54	18102157	19102157
12	ctg7180001916477_17143_SAC	33282911	A	0.3021	0.4045	0.2136	0.26073	55	32782911	33782911
12	ctg7180001806563_9948_SCT	57513890	C	0.2784	0.3736	0.1942	0.25547	56	57013890	58013890
12	ctg7180001436426_514_SAC	77969374	A	0.2615	0.3483	0.1887	0.27268	57	77469374	78469374
13	ctg7180001859683_13638_SGT	9666457	T	0.264	0.3533	0.1857	0.26042	58	9166457	10166457
13	ctg7180001795769_3239_SAG	11832929	G	0.4949	0.4022	0.5762	-0.21338	59	11332929	12332929
13	ctg7180001900928_654_SGT	86334259	T	0.4293	0.5326	0.3396	0.21113	60	85834259	86834259
13	ctg7180001473138_4401	97263504	G	0.2449	0.3207	0.1792	0.25107	61	96763504	97763504
13	ctg7180001924190_14709_SCT	104247000	T	0.3376	0.4185	0.2667	0.23554	62	103747000	104747000
14	ctg7180001791232_2347_SGT	18642782	T	0.3457	0.4489	0.255	0.26648	63	18142782	19142782
14	ctg7180001839809_7724_SCT	21191053	T	0.2668	0.1818	0.3381	-0.28759	64	20691053	21691053
14	ctg7180001882637_8919_SCT	22915380	T	0.2965	0.3859	0.2196	0.22217	65	22415380	23415380
14	ctg7180001817213_3264_SAG	43114188	A	0.3367	0.413	0.271	0.25194	66	42614188	43614188
15	ctg7180001835593_1888_SCT	23451305	T	0.2755	0.2	0.3396	-0.2692	67	22951305	23951305
15	ctg7180001800475_2063_SGT	38025105	G	0.3065	0.212	0.3879	-0.20423	68	37525105	38525105
15	ctg7180001572313_1473_SGT	97796591	T	0.2563	0.337	0.1857	0.25923	69	97296591	98296591
16	ctg7180001872279_1751_SAC	47906030	A	0.3077	0.4022	0.2233	0.21161	70	47406030	48406030
16	ctg7180001871603_1471_SCT	57282575	T	0.2655	0.3462	0.1942	0.25183	71	56782575	57782575
16	ctg7180001817207_5317_SCT	70257111	T	0.2641	0.3516	0.1875	0.26295	72	69757111	70757111
16	ctg7180001895076_2512_SCT	72425841	T	0.2959	0.2056	0.3726	-0.26514	73	71925841	72925841
17	ctg7180001240170_6198_SAG	3893007	G	0.2741	0.3626	0.1981	0.23421	74	3393007	4393007
17	ctg7180001846824_433_SAG	33614385	A	0.2665	0.3626	0.184	0.27758	75	33114385	34114385
18	ctg7180001564393_3546_SCT	17270082	T	0.302	0.3967	0.219	0.22597	76	16770082	17770082
18	ctg7180001915245_2704_SAG	57243688	A	0.2843	0.2	0.3551	-0.24336	77	56743688	57743688
19	ctg7180001915177_8178_SAG	2590249	A	0.3154	0.413	0.2282	0.23211	78	2090249	3090249
19	ctg7180001591267_3139_SGT	15385728	T	0.2811	0.358	0.2113	0.26253	79	14885728	15885728
19	ctg7180001917465_2663_SAG	17058908	A	0.2436	0.3242	0.1731	0.25859	80	16558908	17558908
19	ctg7180001586352_10150_SCT	27903010	T	0.2915	0.2011	0.3692	-0.25049	81	27403010	28403010
19	ctg7180001352647_3544_SCT	30415693	T	0.2345	0.3111	0.1683	0.26347	82	29915693	30915693
19	ctg7180001936178_7080_SAG	36097123	A	0.2398	0.3152	0.1731	0.27255	83	35597123	36597123
19	ctg7180001557031_4467_SAG	55871261	A	0.2741	0.3778	0.1869	0.27937	84	55371261	56371261
20	ctg7180001859313_2049_SAG	3030735	A	0.3869	0.4837	0.3037	0.20044	85	2530735	3530735
20	ctg7180001918221_1907_SCT	24665575	T	0.2475	0.3261	0.1792	0.26065	86	24165575	25165575
20	ctg7180001891672_4645_SGT	35723634	T	0.2665	0.3516	0.1934	0.23829	87	35223634	36223634
20	ctg7180001833537_3273_SAG	38878636	A	0.2702	0.3533	0.1981	0.23448	88	38378636	39378636
20	ctg7180001805523_9920_SGT	61904226	T	0.2385	0.3222	0.1667	0.28638	89	61404226	62404226
21	ctg7180001881932_7020_SCT	948663	T	0.3351	0.4341	0.2476	0.20274	90	448663	1448663
21	ctg7180001492852_8349_SCT	5732214	T	0.2385	0.3187	0.1683	0.28827	91	5232214	6232214
21	ctg7180001857939_8697_SGT	25944577	T	0.2411	0.3187	0.1745	0.25579	92	25444577	26444577
21	ctg7180001914192_3766_SAC	46618091	A	0.2814	0.2011	0.3505	-0.25064	93	46118091	47118091
22	ctg7180001847307_23231_SAG	12062278	A	0.2749	0.3596	0.201	0.26316	94	11562278	12562278
22	ctg7180001808801_7923_SAC	21563058	A	0.241	0.3207	0.1699	0.25846	95	21063058	22063058
22	ctg7180001878217_31611_SAG	30286983	A	0.2437	0.3315	0.1682	0.28995	96	29786983	30786983
22	ctg7180001898601_1913_SAG	31276681	A	0.2448	0.3222	0.1779	0.27591	96	30776681	31776681
22	ctg7180001902091_11630_SAG	31894621	A	0.2412	0.3261	0.1682	0.2909	96	31394621	32394621
22	ctg7180001646044_5654_SAG	41611652	A	0.2399	0.3242	0.1682	0.28713	97	41111652	42111652
23	ctg7180001868824_9116_SCT	8954328	C	0.07789	0.1359	0.02804	0.33162	98	8454328	9454328
23	ctg7180001642256_1435_SAG	36282954	A	0.269	0.3556	0.1963	0.27339	99	35782954	36782954
24	ctg7180001873095_1883_SAC	9536041	A	0.2362	0.3152	0.1682	0.28185	100	9036041	10036041
25	ctg7180001786676_532_SAC	45228505	A	0.2475	0.3261	0.1792	0.26065	101	44728505	45728505
26	ctg7180001934085_11877_SAG	21391046	A	0.2588	0.337	0.1916	0.2493	102	20891046	21891046
26	ctg7180001809553_966_SAG	44397765	A	0.2387	0.3207	0.1682	0.29198	103	43897765	44897765
28	ctg7180001576619_1434_SAC	1195783	A	0.2335	0.3077	0.1698	0.27536	103	695783	1695783
28	ctg7180001845960_7442_SGT	9763206	T	0.2475	0.3261	0.1792	0.28089	104	9263206	10263206
