# Supplementary material for: Identification of genomic regions regulating sex determination in Atlantic salmon using high density SNP data
Source: BMC Genomics. 2019 Oct 22;20:764. doi: 10.1186/s12864-019-6104-4 (PMC6805462; doi:10.1186/s12864-019-6104-4)
Supplement: Supplementary file 2 — Additional file 2. Information relative to candidate regions identified in the GWAS for chromosomes Ssa02 and Ssa21contained in the Salmo salar annotation (Salmo_salar-annotation.gff3) [file 12864_2019_6104_MOESM2_ESM.xlsx]

## Sheet: Ssa02
Region	Start (bp)	End (bp)		Information Salmo_salar-annotation.gff3
10	5574660	5616636		ID=gene3397;Dbxref=GeneID:106574458;Name=LOC106574458;gbkey=Gene;gene=LOC106574458;gene_biotype=protein_coding;partial=true;gene_id=gene3397:106574458
10	5599872	5605684		ID=gene3398;Dbxref=GeneID:106574466;Name=LOC106574466;gbkey=Gene;gene=LOC106574466;gene_biotype=lncRNA;gene_id=gene3398:106574466
10	5662187	5665889		ID=gene3399;Dbxref=GeneID:106574470;Name=LOC106574470;gbkey=Gene;gene=LOC106574470;gene_biotype=pseudogene;pseudo=true;gene_id=gene3399:106574470
10	5720708	5720782		ID=gene3400;Dbxref=GeneID:106455102;Name=trnaa-ugc;gbkey=Gene;gene=trnaa-ugc;gene_biotype=tRNA;gene_id=gene3400:106455102
10	5725757	5730826		ID=gene3401;Dbxref=GeneID:106574484;Name=LOC106574484;gbkey=Gene;gene=LOC106574484;gene_biotype=protein_coding;gene_id=gene3401:106574484
10	5730934	5733758		ID=gene3402;Dbxref=GeneID:106574476;Name=LOC106574476;gbkey=Gene;gene=LOC106574476;gene_biotype=protein_coding;gene_id=gene3402:106574476
10	5765359	5769761		ID=gene3403;Dbxref=GeneID:106574493;Name=LOC106574493;gbkey=Gene;gene=LOC106574493;gene_biotype=protein_coding;gene_id=gene3403:106574493
10	5800958	5807921		ID=gene3404;Dbxref=GeneID:106574499;Name=LOC106574499;gbkey=Gene;gene=LOC106574499;gene_biotype=protein_coding;gene_id=gene3404:106574499
10	5809520	5818454		ID=gene3405;Dbxref=GeneID:106574511;Name=LOC106574511;gbkey=Gene;gene=LOC106574511;gene_biotype=protein_coding;gene_id=gene3405:106574511
10	5869658	5876974		ID=gene3406;Dbxref=GeneID:106574520;Name=LOC106574520;gbkey=Gene;gene=LOC106574520;gene_biotype=protein_coding;partial=true;gene_id=gene3406:106574520
10	5877243	5880308		ID=gene3407;Dbxref=GeneID:106574526;Name=LOC106574526;gbkey=Gene;gene=LOC106574526;gene_biotype=protein_coding;gene_id=gene3407:106574526
10	5882552	5885464		ID=gene3408;Dbxref=GeneID:106574535;Name=LOC106574535;gbkey=Gene;gene=LOC106574535;gene_biotype=protein_coding;partial=true;start_range=.,5882552;gene_id=gene3408:106574535
10	5913854	5926531		ID=gene3409;Dbxref=GeneID:106574548;Name=LOC106574548;gbkey=Gene;gene=LOC106574548;gene_biotype=protein_coding;gene_id=gene3409:106574548
10	5927351	5931479		ID=gene3410;Dbxref=GeneID:106574558;Name=LOC106574558;gbkey=Gene;gene=LOC106574558;gene_biotype=protein_coding;gene_id=gene3410:106574558
10	5933512	5938069		ID=gene3411;Dbxref=GeneID:106574568;Name=LOC106574568;gbkey=Gene;gene=LOC106574568;gene_biotype=protein_coding;gene_id=gene3411:106574568
10	5948196	5953999		ID=gene3412;Dbxref=GeneID:106574541;Name=LOC106574541;end_range=5953999,.;gbkey=Gene;gene=LOC106574541;gene_biotype=protein_coding;partial=true;gene_id=gene3412:106574541
10	5966664	5986194		ID=gene3413;Dbxref=GeneID:106574590;Name=LOC106574590;gbkey=Gene;gene=LOC106574590;gene_biotype=protein_coding;gene_id=gene3413:106574590
10	5992882	6004713		ID=gene3414;Dbxref=GeneID:106574611;Name=LOC106574611;gbkey=Gene;gene=LOC106574611;gene_biotype=protein_coding;partial=true;start_range=.,5992882;gene_id=gene3414:106574611
10	6012244	6025686		ID=gene3415;Dbxref=GeneID:106574618;Name=LOC106574618;gbkey=Gene;gene=LOC106574618;gene_biotype=protein_coding;gene_id=gene3415:106574618
10	6029182	6041976		ID=gene3416;Dbxref=GeneID:106574626;Name=LOC106574626;gbkey=Gene;gene=LOC106574626;gene_biotype=protein_coding;partial=true;start_range=.,6029182;gene_id=gene3416:106574626
10	6048100	6051644		ID=gene3417;Dbxref=GeneID:106574643;Name=LOC106574643;gbkey=Gene;gene=LOC106574643;gene_biotype=protein_coding;gene_id=gene3417:106574643
10	6062858	6063580		ID=gene3418;Dbxref=GeneID:106574633;Name=LOC106574633;end_range=6063580,.;gbkey=Gene;gene=LOC106574633;gene_biotype=protein_coding;partial=true;start_range=.,6062858;gene_id=gene3418:106574633
10	6074426	6077476		ID=gene3419;Dbxref=GeneID:106574651;Name=LOC106574651;gbkey=Gene;gene=LOC106574651;gene_biotype=protein_coding;gene_id=gene3419:106574651
10	6082230	6093335		ID=gene3420;Dbxref=GeneID:100195851;Name=rabp;description=Cellular	retinoic	acid-binding	protein;gbkey=Gene;gene=rabp;gene_biotype=protein_coding;gene_id=gene3420:100195851
10	6135986	6138607		ID=gene3421;Dbxref=GeneID:106574682;Name=LOC106574682;gbkey=Gene;gene=LOC106574682;gene_biotype=protein_coding;gene_id=gene3421:106574682
10	6140163	6141132		ID=gene3422;Dbxref=GeneID:106574688;Name=LOC106574688;gbkey=Gene;gene=LOC106574688;gene_biotype=lncRNA;gene_id=gene3422:106574688
10	6145351	6171889		ID=gene3423;Dbxref=GeneID:106574714;Name=LOC106574714;gbkey=Gene;gene=LOC106574714;gene_biotype=protein_coding;partial=true;start_range=.,6145351;gene_id=gene3423:106574714
10	6171199	6227790		ID=gene3424;Dbxref=GeneID:106574737;Name=LOC106574737;gbkey=Gene;gene=LOC106574737;gene_biotype=protein_coding;gene_id=gene3424:106574737
10	6197496	6199258		ID=gene3425;Dbxref=GeneID:106574772;Name=LOC106574772;gbkey=Gene;gene=LOC106574772;gene_biotype=protein_coding;gene_id=gene3425:106574772
10	6238141	6240921		ID=gene3426;Dbxref=GeneID:106574762;Name=LOC106574762;gbkey=Gene;gene=LOC106574762;gene_biotype=protein_coding;gene_id=gene3426:106574762
10	6241896	6243222		ID=gene3427;Dbxref=GeneID:106574776;Name=LOC106574776;gbkey=Gene;gene=LOC106574776;gene_biotype=protein_coding;gene_id=gene3427:106574776
10	6250460	6252322		ID=gene3428;Dbxref=GeneID:100196229;Name=ci023;description=Alba-like	protein	C9orf23;gbkey=Gene;gene=ci023;gene_biotype=protein_coding;gene_id=gene3428:100196229
10	6255340	6258099		ID=gene3429;Dbxref=GeneID:106574780;Name=LOC106574780;gbkey=Gene;gene=LOC106574780;gene_biotype=protein_coding;gene_id=gene3429:106574780
10	6265951	6269953		ID=gene3430;Dbxref=GeneID:106574784;Name=LOC106574784;gbkey=Gene;gene=LOC106574784;gene_biotype=protein_coding;gene_id=gene3430:106574784
10	6273139	6274927		ID=gene3431;Dbxref=GeneID:106574794;Name=LOC106574794;gbkey=Gene;gene=LOC106574794;gene_biotype=protein_coding;gene_id=gene3431:106574794
10	6275390	6287626		ID=gene3432;Dbxref=GeneID:106574723;Name=LOC106574723;gbkey=Gene;gene=LOC106574723;gene_biotype=protein_coding;gene_id=gene3432:106574723
10	6287825	6288940		ID=gene3433;Dbxref=GeneID:106574835;Name=LOC106574835;gbkey=Gene;gene=LOC106574835;gene_biotype=protein_coding;gene_id=gene3433:106574835
10	6288949	6293240		ID=gene3434;Dbxref=GeneID:106574818;Name=LOC106574818;gbkey=Gene;gene=LOC106574818;gene_biotype=protein_coding;gene_id=gene3434:106574818
10	6295056	6298926		ID=gene3435;Dbxref=GeneID:106574856;Name=LOC106574856;gbkey=Gene;gene=LOC106574856;gene_biotype=protein_coding;gene_id=gene3435:106574856
10	6302464	6400881		ID=gene3436;Dbxref=GeneID:106574842;Name=LOC106574842;gbkey=Gene;gene=LOC106574842;gene_biotype=protein_coding;gene_id=gene3436:106574842
10	6507864	6522515		ID=gene3437;Dbxref=GeneID:106574729;Name=LOC106574729;end_range=6522515,.;gbkey=Gene;gene=LOC106574729;gene_biotype=protein_coding;partial=true;gene_id=gene3437:106574729
10	6541819	6544845		ID=gene3438;Dbxref=GeneID:106574865;Name=LOC106574865;gbkey=Gene;gene=LOC106574865;gene_biotype=protein_coding;gene_id=gene3438:106574865
11	10141377	10144576		ID=gene3608;Dbxref=GeneID:100196451;Name=ret1;description=receptor	tyrosine	kinase;gbkey=Gene;gene=ret1;gene_biotype=protein_coding;gene_id=gene3608:100196451
11	10144432	10151460		ID=gene3609;Dbxref=GeneID:106576603;Name=LOC106576603;end_range=10151460,.;gbkey=Gene;gene=LOC106576603;gene_biotype=protein_coding;partial=true;gene_id=gene3609:106576603
11	10173308	10175423		ID=gene3610;Dbxref=GeneID:106576615;Name=LOC106576615;gbkey=Gene;gene=LOC106576615;gene_biotype=protein_coding;gene_id=gene3610:106576615
11	10188613	10221525		ID=gene3611;Dbxref=GeneID:106576275;Name=LOC106576275;gbkey=Gene;gene=LOC106576275;gene_biotype=protein_coding;gene_id=gene3611:106576275
11	10225084	10231543		ID=gene3612;Dbxref=GeneID:100195482;Name=tpsnr;description=Tapasin-related	protein;gbkey=Gene;gene=tpsnr;gene_biotype=protein_coding;gene_id=gene3612:100195482
11	10231625	10240152		ID=gene3613;Dbxref=GeneID:106576624;Name=LOC106576624;gbkey=Gene;gene=LOC106576624;gene_biotype=protein_coding;gene_id=gene3613:106576624
11	10240671	10243924		ID=gene3614;Dbxref=GeneID:106576283;Name=LOC106576283;gbkey=Gene;gene=LOC106576283;gene_biotype=pseudogene;pseudo=true;gene_id=gene3614:106576283
11	10242307	10251897		ID=gene3615;Dbxref=GeneID:106576634;Name=LOC106576634;gbkey=Gene;gene=LOC106576634;gene_biotype=protein_coding;gene_id=gene3615:106576634
11	10251900	10254220		ID=gene3616;Dbxref=GeneID:106576291;Name=LOC106576291;gbkey=Gene;gene=LOC106576291;gene_biotype=protein_coding;gene_id=gene3616:106576291
11	10255791	10266601		ID=gene3617;Dbxref=GeneID:106576299;Name=LOC106576299;gbkey=Gene;gene=LOC106576299;gene_biotype=protein_coding;gene_id=gene3617:106576299
11	10268375	10280056		ID=gene3618;Dbxref=GeneID:100196751;Name=tnr1a;description=Tumor	necrosis	factor	receptor	superfamily	member	1A;gbkey=Gene;gene=tnr1a;gene_biotype=protein_coding;gene_id=gene3618:100196751
11	10289582	10292516		ID=gene3619;Dbxref=GeneID:106576947;Name=LOC106576947;gbkey=Gene;gene=LOC106576947;gene_biotype=protein_coding;gene_id=gene3619:106576947
11	10292621	10294411		ID=gene3620;Dbxref=GeneID:106576951;Name=LOC106576951;gbkey=Gene;gene=LOC106576951;gene_biotype=protein_coding;gene_id=gene3620:106576951
11	10294817	10298757		ID=gene3621;Dbxref=GeneID:106576955;Name=LOC106576955;gbkey=Gene;gene=LOC106576955;gene_biotype=lncRNA;gene_id=gene3621:106576955
11	10301427	10334095		ID=gene3622;Dbxref=GeneID:106576644;Name=LOC106576644;gbkey=Gene;gene=LOC106576644;gene_biotype=protein_coding;gene_id=gene3622:106576644
11	10334250	10343382		ID=gene3623;Dbxref=GeneID:106576962;Name=LOC106576962;gbkey=Gene;gene=LOC106576962;gene_biotype=protein_coding;gene_id=gene3623:106576962
11	10344872	10349721		ID=gene3624;Dbxref=GeneID:100136417;Name=gapdh;description=glyceraldehyde-3-phosphate	dehydrogenase;gbkey=Gene;gene=gapdh;gene_biotype=protein_coding;gene_id=gene3624:100136417
11	10354846	10357747		ID=gene3625;Dbxref=GeneID:100196313;Name=anfc1;description=C-type	natriuretic	peptide	1;gbkey=Gene;gene=anfc1;gene_biotype=protein_coding;gene_id=gene3625:100196313
11	10364463	10381439		ID=gene3626;Dbxref=GeneID:106576306;Name=LOC106576306;gbkey=Gene;gene=LOC106576306;gene_biotype=protein_coding;gene_id=gene3626:106576306
11	10381684	10388058		ID=gene3627;Dbxref=GeneID:106576663;Name=LOC106576663;gbkey=Gene;gene=LOC106576663;gene_biotype=protein_coding;gene_id=gene3627:106576663
11	10388094	10396885		ID=gene3628;Dbxref=GeneID:106576673;Name=LOC106576673;gbkey=Gene;gene=LOC106576673;gene_biotype=protein_coding;gene_id=gene3628:106576673
11	10397103	10405416		ID=gene3629;Dbxref=GeneID:106576677;Name=emg1;gbkey=Gene;gene=emg1;gene_biotype=protein_coding;gene_id=gene3629:106576677
11	10410068	10413549		ID=gene3630;Dbxref=GeneID:106576678;Name=LOC106576678;gbkey=Gene;gene=LOC106576678;gene_biotype=lncRNA;gene_id=gene3630:106576678
11	10414521	10427698		ID=gene3631;Dbxref=GeneID:106576313;Name=LOC106576313;gbkey=Gene;gene=LOC106576313;gene_biotype=protein_coding;gene_id=gene3631:106576313
11	10453481	10482913		ID=gene3632;Dbxref=GeneID:106576679;Name=LOC106576679;gbkey=Gene;gene=LOC106576679;gene_biotype=protein_coding;gene_id=gene3632:106576679
11	10488425	10507037		ID=gene3633;Dbxref=GeneID:106576708;Name=LOC106576708;gbkey=Gene;gene=LOC106576708;gene_biotype=protein_coding;gene_id=gene3633:106576708
11	10507229	10507630		ID=gene3634;Dbxref=GeneID:106576713;Name=LOC106576713;gbkey=Gene;gene=LOC106576713;gene_biotype=pseudogene;pseudo=true;gene_id=gene3634:106576713
11	10553163	10577272		ID=gene3635;Dbxref=GeneID:106576689;Name=LOC106576689;gbkey=Gene;gene=LOC106576689;gene_biotype=protein_coding;partial=true;start_range=.,10553163;gene_id=gene3635:106576689
11	10578250	10590006		ID=gene3636;Dbxref=GeneID:106576719;Name=LOC106576719;gbkey=Gene;gene=LOC106576719;gene_biotype=protein_coding;gene_id=gene3636:106576719
11	10602772	10606750		ID=gene3637;Dbxref=GeneID:106576318;Name=LOC106576318;gbkey=Gene;gene=LOC106576318;gene_biotype=pseudogene;pseudo=true;gene_id=gene3637:106576318
11	10608900	10614678		ID=gene3638;Dbxref=GeneID:106576972;Name=LOC106576972;gbkey=Gene;gene=LOC106576972;gene_biotype=protein_coding;gene_id=gene3638:106576972
11	10620621	10624442		ID=gene3639;Dbxref=GeneID:106576751;Name=LOC106576751;gbkey=Gene;gene=LOC106576751;gene_biotype=protein_coding;gene_id=gene3639:106576751
11	10624896	10634609		ID=gene3640;Dbxref=GeneID:106576787;Name=LOC106576787;gbkey=Gene;gene=LOC106576787;gene_biotype=protein_coding;gene_id=gene3640:106576787
11	10637614	10646959		ID=gene3641;Dbxref=GeneID:106576792;Name=LOC106576792;gbkey=Gene;gene=LOC106576792;gene_biotype=protein_coding;gene_id=gene3641:106576792
11	10655342	10668416		ID=gene3642;Dbxref=GeneID:106576801;Name=LOC106576801;gbkey=Gene;gene=LOC106576801;gene_biotype=protein_coding;gene_id=gene3642:106576801
11	10699780	10706871		ID=gene3643;Dbxref=GeneID:106576827;Name=LOC106576827;gbkey=Gene;gene=LOC106576827;gene_biotype=protein_coding;gene_id=gene3643:106576827
11	10708325	10711412		ID=gene3644;Dbxref=GeneID:106576832;Name=LOC106576832;gbkey=Gene;gene=LOC106576832;gene_biotype=protein_coding;gene_id=gene3644:106576832
11	10712964	10718237		ID=gene3645;Dbxref=GeneID:100196420;Name=c209e;description=CD209	antigen-like	protein	E;gbkey=Gene;gene=c209e;gene_biotype=protein_coding;gene_id=gene3645:100196420
11	10720210	10724619		ID=gene3646;Dbxref=GeneID:106576839;Name=LOC106576839;gbkey=Gene;gene=LOC106576839;gene_biotype=protein_coding;gene_id=gene3646:106576839
11	10745352	10818051		ID=gene3647;Dbxref=GeneID:106576842;Name=LOC106576842;gbkey=Gene;gene=LOC106576842;gene_biotype=protein_coding;gene_id=gene3647:106576842
11	10823000	10824256		ID=gene3648;Dbxref=GeneID:106576325;Name=LOC106576325;gbkey=Gene;gene=LOC106576325;gene_biotype=protein_coding;gene_id=gene3648:106576325
11	10825011	10846993		ID=gene3649;Dbxref=GeneID:100380598;Name=gtr3;description=Solute	carrier	family	2%2C	facilitated	glucose	transporter	member	3;gbkey=Gene;gene=gtr3;gene_biotype=protein_coding;gene_id=gene3649:100380598
11	10847391	10853886		ID=gene3650;Dbxref=GeneID:106576853;Name=LOC106576853;gbkey=Gene;gene=LOC106576853;gene_biotype=lncRNA;gene_id=gene3650:106576853
11	10885486	10890487		ID=gene3651;Dbxref=GeneID:106576860;Name=LOC106576860;gbkey=Gene;gene=LOC106576860;gene_biotype=protein_coding;gene_id=gene3651:106576860
11	10890869	10905750		ID=gene3652;Dbxref=GeneID:106576857;Name=LOC106576857;gbkey=Gene;gene=LOC106576857;gene_biotype=protein_coding;gene_id=gene3652:106576857
11	10960576	10962862		ID=gene3653;Dbxref=GeneID:106576980;Name=LOC106576980;gbkey=Gene;gene=LOC106576980;gene_biotype=protein_coding;gene_id=gene3653:106576980
11	10963129	10968327		ID=gene3654;Dbxref=GeneID:106576987;Name=LOC106576987;gbkey=Gene;gene=LOC106576987;gene_biotype=protein_coding;gene_id=gene3654:106576987
11	11023762	11027170		ID=gene3655;Dbxref=GeneID:106576991;Name=LOC106576991;gbkey=Gene;gene=LOC106576991;gene_biotype=lncRNA;gene_id=gene3655:106576991
11	11049416	11059215		ID=gene3656;Dbxref=GeneID:106576877;Name=LOC106576877;gbkey=Gene;gene=LOC106576877;gene_biotype=protein_coding;gene_id=gene3656:106576877
11	11095190	11100377		ID=gene3657;Dbxref=GeneID:106576883;Name=LOC106576883;gbkey=Gene;gene=LOC106576883;gene_biotype=protein_coding;gene_id=gene3657:106576883
11	11100464	11106132		ID=gene3658;Dbxref=GeneID:106576330;Name=LOC106576330;gbkey=Gene;gene=LOC106576330;gene_biotype=protein_coding;gene_id=gene3658:106576330
11	11107027	11109435		ID=gene3659;Dbxref=GeneID:106576336;Name=LOC106576336;gbkey=Gene;gene=LOC106576336;gene_biotype=protein_coding;gene_id=gene3659:106576336
11	11109391	11112644		ID=gene3660;Dbxref=GeneID:106576885;Name=LOC106576885;gbkey=Gene;gene=LOC106576885;gene_biotype=protein_coding;gene_id=gene3660:106576885
11	11132879	11133544		ID=gene3661;Dbxref=GeneID:106576996;Name=LOC106576996;gbkey=Gene;gene=LOC106576996;gene_biotype=protein_coding;gene_id=gene3661:106576996
11	11138756	11140047		ID=gene3662;Dbxref=GeneID:106577004;Name=LOC106577004;gbkey=Gene;gene=LOC106577004;gene_biotype=lncRNA;gene_id=gene3662:106577004
11	11147156	11162761		ID=gene3663;Dbxref=GeneID:106576890;Name=LOC106576890;gbkey=Gene;gene=LOC106576890;gene_biotype=protein_coding;gene_id=gene3663:106576890
11	11162825	11165657		ID=gene3664;Dbxref=GeneID:106576906;Name=LOC106576906;gbkey=Gene;gene=LOC106576906;gene_biotype=protein_coding;gene_id=gene3664:106576906
11	11165646	11173488		ID=gene3665;Dbxref=GeneID:106576897;Name=LOC106576897;gbkey=Gene;gene=LOC106576897;gene_biotype=protein_coding;gene_id=gene3665:106576897
11	11173749	11185086		ID=gene3666;Dbxref=GeneID:106576921;Name=u2af2;gbkey=Gene;gene=u2af2;gene_biotype=protein_coding;gene_id=gene3666:106576921
11	11211472	11230413		ID=gene3667;Dbxref=GeneID:106576929;Name=LOC106576929;gbkey=Gene;gene=LOC106576929;gene_biotype=protein_coding;gene_id=gene3667:106576929
11	11257909	11270047		ID=gene3668;Dbxref=GeneID:106576934;Name=LOC106576934;gbkey=Gene;gene=LOC106576934;gene_biotype=protein_coding;gene_id=gene3668:106576934
11	11274046	11276521		ID=gene3669;Dbxref=GeneID:106576943;Name=LOC106576943;gbkey=Gene;gene=LOC106576943;gene_biotype=protein_coding;gene_id=gene3669:106576943
11	11276701	11281198		ID=gene3670;Dbxref=GeneID:106577011;Name=LOC106577011;gbkey=Gene;gene=LOC106577011;gene_biotype=protein_coding;gene_id=gene3670:106577011
11	11281206	11286158		ID=gene3671;Dbxref=GeneID:106577018;Name=LOC106577018;gbkey=Gene;gene=LOC106577018;gene_biotype=protein_coding;gene_id=gene3671:106577018
11	11340354	11342110		ID=gene3672;Dbxref=GeneID:106577026;Name=LOC106577026;gbkey=Gene;gene=LOC106577026;gene_biotype=lncRNA;gene_id=gene3672:106577026
11	11392511	11401201		ID=gene3673;Dbxref=GeneID:106577028;Name=LOC106577028;end_range=11401201,.;gbkey=Gene;gene=LOC106577028;gene_biotype=protein_coding;partial=true;start_range=.,11392511;gene_id=gene3673:106577028
11	11438642	11440435		ID=gene3674;Dbxref=GeneID:106577040;Name=LOC106577040;gbkey=Gene;gene=LOC106577040;gene_biotype=protein_coding;partial=true;start_range=.,11438642;gene_id=gene3674:106577040
11	11449938	11455777		ID=gene3675;Dbxref=GeneID:106577032;Name=LOC106577032;gbkey=Gene;gene=LOC106577032;gene_biotype=protein_coding;gene_id=gene3675:106577032
11	11475440	11487661		ID=gene3676;Dbxref=GeneID:106577047;Name=LOC106577047;gbkey=Gene;gene=LOC106577047;gene_biotype=protein_coding;gene_id=gene3676:106577047
11	11519382	11528078		ID=gene3677;Dbxref=GeneID:106577054;Name=LOC106577054;gbkey=Gene;gene=LOC106577054;gene_biotype=protein_coding;gene_id=gene3677:106577054
11	11528175	11530624		ID=gene3678;Dbxref=GeneID:106577096;Name=LOC106577096;gbkey=Gene;gene=LOC106577096;gene_biotype=protein_coding;gene_id=gene3678:106577096
11	11561908	11566321		ID=gene3679;Dbxref=GeneID:106577112;Name=LOC106577112;gbkey=Gene;gene=LOC106577112;gene_biotype=lncRNA;gene_id=gene3679:106577112
11	11573038	11580347		ID=gene3680;Dbxref=GeneID:106577098;Name=LOC106577098;gbkey=Gene;gene=LOC106577098;gene_biotype=pseudogene;pseudo=true;gene_id=gene3680:106577098
11	11587696	11593469		ID=gene3681;Dbxref=GeneID:106577106;Name=LOC106577106;gbkey=Gene;gene=LOC106577106;gene_biotype=protein_coding;gene_id=gene3681:106577106
11	11596113	11597918		ID=gene3682;Dbxref=GeneID:106577114;Name=LOC106577114;gbkey=Gene;gene=LOC106577114;gene_biotype=protein_coding;gene_id=gene3682:106577114
11	11621177	11623776		ID=gene3683;Dbxref=GeneID:106577145;Name=LOC106577145;gbkey=Gene;gene=LOC106577145;gene_biotype=pseudogene;pseudo=true;gene_id=gene3683:106577145
11	11626842	11656214		ID=gene3684;Dbxref=GeneID:106577129;Name=LOC106577129;gbkey=Gene;gene=LOC106577129;gene_biotype=protein_coding;gene_id=gene3684:106577129
11	11643529	11646129		ID=gene3685;Dbxref=GeneID:106577141;Name=LOC106577141;gbkey=Gene;gene=LOC106577141;gene_biotype=protein_coding;gene_id=gene3685:106577141
11	11659756	11675208		ID=gene3686;Dbxref=GeneID:106577146;Name=LOC106577146;gbkey=Gene;gene=LOC106577146;gene_biotype=protein_coding;gene_id=gene3686:106577146
11	11684996	11689900		ID=gene3687;Dbxref=GeneID:106577156;Name=LOC106577156;gbkey=Gene;gene=LOC106577156;gene_biotype=protein_coding;gene_id=gene3687:106577156
11	11696973	11731079		ID=gene3688;Dbxref=GeneID:106577165;Name=LOC106577165;gbkey=Gene;gene=LOC106577165;gene_biotype=protein_coding;gene_id=gene3688:106577165
11	11734542	11747846		ID=gene3689;Dbxref=GeneID:106577172;Name=LOC106577172;gbkey=Gene;gene=LOC106577172;gene_biotype=protein_coding;gene_id=gene3689:106577172
11	11748550	11751052		ID=gene3690;Dbxref=GeneID:106577194;Name=LOC106577194;gbkey=Gene;gene=LOC106577194;gene_biotype=protein_coding;gene_id=gene3690:106577194
11	11753301	11762190		ID=gene3691;Dbxref=GeneID:106577207;Name=mboat7;gbkey=Gene;gene=mboat7;gene_biotype=protein_coding;gene_id=gene3691:106577207
11	11762581	11773405		ID=gene3692;Dbxref=GeneID:106577196;Name=LOC106577196;gbkey=Gene;gene=LOC106577196;gene_biotype=protein_coding;gene_id=gene3692:106577196
11	11784798	11792116		ID=gene3693;Dbxref=GeneID:106577219;Name=LOC106577219;gbkey=Gene;gene=LOC106577219;gene_biotype=protein_coding;gene_id=gene3693:106577219
11	11792274	11797555		ID=gene3694;Dbxref=GeneID:106577122;Name=LOC106577122;gbkey=Gene;gene=LOC106577122;gene_biotype=protein_coding;gene_id=gene3694:106577122
11	11816693	11818609		ID=gene3695;Dbxref=GeneID:106577231;Name=LOC106577231;gbkey=Gene;gene=LOC106577231;gene_biotype=protein_coding;partial=true;start_range=.,11816693;gene_id=gene3695:106577231
11	11820427	11826161		ID=gene3696;Dbxref=GeneID:106577238;Name=LOC106577238;gbkey=Gene;gene=LOC106577238;gene_biotype=protein_coding;gene_id=gene3696:106577238
11	11855344	11863735		ID=gene3697;Dbxref=GeneID:106577252;Name=LOC106577252;gbkey=Gene;gene=LOC106577252;gene_biotype=protein_coding;gene_id=gene3697:106577252
11	11867943	11889820		ID=gene3698;Dbxref=GeneID:106577267;Name=LOC106577267;gbkey=Gene;gene=LOC106577267;gene_biotype=protein_coding;gene_id=gene3698:106577267
11	11894583	11904445		ID=gene3699;Dbxref=GeneID:106577286;Name=LOC106577286;gbkey=Gene;gene=LOC106577286;gene_biotype=protein_coding;gene_id=gene3699:106577286
11	11910497	11916726		ID=gene3700;Dbxref=GeneID:106577300;Name=LOC106577300;end_range=11916726,.;gbkey=Gene;gene=LOC106577300;gene_biotype=protein_coding;partial=true;gene_id=gene3700:106577300
11	11940909	11945988		ID=gene3701;Dbxref=GeneID:106577306;Name=LOC106577306;gbkey=Gene;gene=LOC106577306;gene_biotype=protein_coding;gene_id=gene3701:106577306
11	11957037	11957112		ID=gene3702;Dbxref=GeneID:106455102;Name=trnaa-ugc;gbkey=Gene;gene=trnaa-ugc;gene_biotype=tRNA;gene_id=gene3702:106455102
11	12003768	12007294		ID=gene3703;Dbxref=GeneID:106577375;Name=LOC106577375;gbkey=Gene;gene=LOC106577375;gene_biotype=protein_coding;gene_id=gene3703:106577375
11	12008499	12066908		ID=gene3704;Dbxref=GeneID:106577399;Name=LOC106577399;gbkey=Gene;gene=LOC106577399;gene_biotype=protein_coding;gene_id=gene3704:106577399
11	12076803	12123565		ID=gene3705;Dbxref=GeneID:106577338;Name=LOC106577338;gbkey=Gene;gene=LOC106577338;gene_biotype=protein_coding;gene_id=gene3705:106577338
11	12128237	12130287		ID=gene3706;Dbxref=GeneID:101448048;Name=mrpl17;description=ribosomal	protein	L17	mitochondrial-like	protein;gbkey=Gene;gene=mrpl17;gene_biotype=protein_coding;gene_id=gene3706:101448048
11	12139760	12145367		ID=gene3707;Dbxref=GeneID:106577421;Name=LOC106577421;gbkey=Gene;gene=LOC106577421;gene_biotype=pseudogene;pseudo=true;gene_id=gene3707:106577421
11	12147677	12150834		ID=gene3708;Dbxref=GeneID:106577430;Name=LOC106577430;gbkey=Gene;gene=LOC106577430;gene_biotype=protein_coding;gene_id=gene3708:106577430
11	12161936	12163616		ID=gene3709;Dbxref=GeneID:106577581;Name=LOC106577581;gbkey=Gene;gene=LOC106577581;gene_biotype=pseudogene;pseudo=true;gene_id=gene3709:106577581
12	13962443	13965429		ID=gene3784;Dbxref=GeneID:100141321;Name=fxyd7;description=FXYD	domain	containing	ion	transport	regulator	7;gbkey=Gene;gene=fxyd7;gene_biotype=protein_coding;gene_id=gene3784:100141321
12	13967593	13974348		ID=gene3785;Dbxref=GeneID:106578294;Name=LOC106578294;gbkey=Gene;gene=LOC106578294;gene_biotype=protein_coding;gene_id=gene3785:106578294
12	13982622	13984313		ID=gene3786;Dbxref=GeneID:106578288;Name=LOC106578288;gbkey=Gene;gene=LOC106578288;gene_biotype=lncRNA;gene_id=gene3786:106578288
12	13984870	13989167		ID=gene3787;Dbxref=GeneID:106578281;Name=LOC106578281;gbkey=Gene;gene=LOC106578281;gene_biotype=protein_coding;gene_id=gene3787:106578281
12	13994545	13999461		ID=gene3788;Dbxref=GeneID:106577768;Name=LOC106577768;gbkey=Gene;gene=LOC106577768;gene_biotype=protein_coding;gene_id=gene3788:106577768
12	14003172	14014534		ID=gene3789;Dbxref=GeneID:106578274;Name=LOC106578274;gbkey=Gene;gene=LOC106578274;gene_biotype=protein_coding;gene_id=gene3789:106578274
12	14015106	14018389		ID=gene3790;Dbxref=GeneID:106578268;Name=LOC106578268;gbkey=Gene;gene=LOC106578268;gene_biotype=lncRNA;gene_id=gene3790:106578268
12	14031683	14044867		ID=gene3791;Dbxref=GeneID:100141319;Name=fxyd9a;description=FXYD	domain	containing	ion	transport	regulator	9a;gbkey=Gene;gene=fxyd9a;gene_biotype=protein_coding;gene_synonym=PLM;gene_id=gene3791:100141319
12	14045185	14048313		ID=gene3792;Dbxref=GeneID:100141322;Name=fxyd11a;description=FXYD	domain	containing	ion	transport	regulator	11a;gbkey=Gene;gene=fxyd11a;gene_biotype=protein_coding;gene_id=gene3792:100141322
12	14059319	14074725		ID=gene3793;Dbxref=GeneID:106577761;Name=LOC106577761;gbkey=Gene;gene=LOC106577761;gene_biotype=protein_coding;gene_id=gene3793:106577761
12	14075320	14085910		ID=gene3794;Dbxref=GeneID:106578256;Name=LOC106578256;gbkey=Gene;gene=LOC106578256;gene_biotype=protein_coding;gene_id=gene3794:106578256
12	14094024	14102593		ID=gene3795;Dbxref=GeneID:106578249;Name=LOC106578249;gbkey=Gene;gene=LOC106578249;gene_biotype=protein_coding;gene_id=gene3795:106578249
12	14126007	14140527		ID=gene3796;Dbxref=GeneID:106577754;Name=LOC106577754;gbkey=Gene;gene=LOC106577754;gene_biotype=protein_coding;gene_id=gene3796:106577754
12	14151625	14163631		ID=gene3797;Dbxref=GeneID:106577750;Name=LOC106577750;gbkey=Gene;gene=LOC106577750;gene_biotype=protein_coding;gene_id=gene3797:106577750
12	14165095	14189790		ID=gene3798;Dbxref=GeneID:106577739;Name=LOC106577739;gbkey=Gene;gene=LOC106577739;gene_biotype=protein_coding;gene_id=gene3798:106577739
12	14190103	14194775		ID=gene3799;Dbxref=GeneID:100196804;Name=tm147;description=Transmembrane	protein	147;gbkey=Gene;gene=tm147;gene_biotype=protein_coding;gene_id=gene3799:100196804
12	14197254	14201163		ID=gene3800;Dbxref=GeneID:106577720;Name=LOC106577720;gbkey=Gene;gene=LOC106577720;gene_biotype=protein_coding;gene_id=gene3800:106577720
12	14211457	14213144		ID=gene3801;Dbxref=GeneID:106578244;Name=LOC106578244;gbkey=Gene;gene=LOC106578244;gene_biotype=lncRNA;gene_id=gene3801:106578244
12	14233825	14250640		ID=gene3802;Dbxref=GeneID:100195786;Name=nca11;description=Neural	cell	adhesion	molecule	1-A;gbkey=Gene;gene=nca11;gene_biotype=protein_coding;gene_id=gene3802:100195786
12	14250094	14287032		ID=gene3803;Dbxref=GeneID:106577653;Name=LOC106577653;gbkey=Gene;gene=LOC106577653;gene_biotype=protein_coding;gene_id=gene3803:106577653
12	14345927	14349644		ID=gene3804;Dbxref=GeneID:106578377;Name=LOC106578377;gbkey=Gene;gene=LOC106578377;gene_biotype=protein_coding;gene_id=gene3804:106578377
12	14349185	14355099		ID=gene3805;Dbxref=GeneID:106578359;Name=LOC106578359;gbkey=Gene;gene=LOC106578359;gene_biotype=protein_coding;gene_id=gene3805:106578359
12	14355558	14359208		ID=gene3806;Dbxref=GeneID:106578386;Name=LOC106578386;gbkey=Gene;gene=LOC106578386;gene_biotype=protein_coding;gene_id=gene3806:106578386
12	14359323	14361121		ID=gene3807;Dbxref=GeneID:106578434;Name=LOC106578434;gbkey=Gene;gene=LOC106578434;gene_biotype=protein_coding;partial=true;start_range=.,14359323;gene_id=gene3807:106578434
12	14437920	14442465		ID=gene3808;Dbxref=GeneID:106578618;Name=LOC106578618;gbkey=Gene;gene=LOC106578618;gene_biotype=lncRNA;gene_id=gene3808:106578618
12	14482583	14485988		ID=gene3809;Dbxref=GeneID:106578554;Name=LOC106578554;gbkey=Gene;gene=LOC106578554;gene_biotype=protein_coding;gene_id=gene3809:106578554
12	14496286	14497830		ID=gene3810;Dbxref=GeneID:106578638;Name=LOC106578638;gbkey=Gene;gene=LOC106578638;gene_biotype=lncRNA;gene_id=gene3810:106578638
12	14508414	14519712		ID=gene3811;Dbxref=GeneID:106578518;Name=LOC106578518;gbkey=Gene;gene=LOC106578518;gene_biotype=protein_coding;gene_id=gene3811:106578518
12	14520516	14561166		ID=gene3812;Dbxref=GeneID:106578439;Name=LOC106578439;gbkey=Gene;gene=LOC106578439;gene_biotype=protein_coding;gene_id=gene3812:106578439
12	14569456	14572757		ID=gene3813;Dbxref=GeneID:106578597;Name=LOC106578597;gbkey=Gene;gene=LOC106578597;gene_biotype=protein_coding;gene_id=gene3813:106578597
12	14573724	14577174		ID=gene3814;Dbxref=GeneID:106578502;Name=LOC106578502;gbkey=Gene;gene=LOC106578502;gene_biotype=protein_coding;gene_id=gene3814:106578502
12	14577385	14585084		ID=gene3815;Dbxref=GeneID:100380603;Name=ppox;description=protoporphyrinogen	oxidase;gbkey=Gene;gene=ppox;gene_biotype=protein_coding;gene_id=gene3815:100380603
12	14606150	14627000		ID=gene3816;Dbxref=GeneID:106578513;Name=LOC106578513;gbkey=Gene;gene=LOC106578513;gene_biotype=protein_coding;gene_id=gene3816:106578513
12	14616587	14627761		ID=gene3817;Dbxref=GeneID:106578633;Name=LOC106578633;gbkey=Gene;gene=LOC106578633;gene_biotype=lncRNA;gene_id=gene3817:106578633
12	14637138	14641117		ID=gene3818;Dbxref=GeneID:106578539;Name=LOC106578539;gbkey=Gene;gene=LOC106578539;gene_biotype=protein_coding;gene_id=gene3818:106578539
12	14642118	14711719		ID=gene3819;Dbxref=GeneID:106578455;Name=LOC106578455;gbkey=Gene;gene=LOC106578455;gene_biotype=protein_coding;gene_id=gene3819:106578455
12	14712243	14716313		ID=gene3820;Dbxref=GeneID:106578524;Name=LOC106578524;gbkey=Gene;gene=LOC106578524;gene_biotype=protein_coding;gene_id=gene3820:106578524
12	14718441	14722301		ID=gene3821;Dbxref=GeneID:106578478;Name=LOC106578478;gbkey=Gene;gene=LOC106578478;gene_biotype=protein_coding;gene_id=gene3821:106578478
12	14722173	14735480		ID=gene3822;Dbxref=GeneID:106578507;Name=LOC106578507;gbkey=Gene;gene=LOC106578507;gene_biotype=protein_coding;gene_id=gene3822:106578507
12	14738057	14741778		ID=gene3823;Dbxref=GeneID:106578627;Name=LOC106578627;gbkey=Gene;gene=LOC106578627;gene_biotype=lncRNA;gene_id=gene3823:106578627
12	14749751	14768704		ID=gene3824;Dbxref=GeneID:106578482;Name=LOC106578482;gbkey=Gene;gene=LOC106578482;gene_biotype=protein_coding;gene_id=gene3824:106578482
12	14769635	14770183		ID=gene3825;Dbxref=GeneID:106578411;Name=LOC106578411;gbkey=Gene;gene=LOC106578411;gene_biotype=protein_coding;gene_id=gene3825:106578411
12	14770518	14776595		ID=gene3826;Dbxref=GeneID:106578543;Name=LOC106578543;gbkey=Gene;gene=LOC106578543;gene_biotype=protein_coding;gene_id=gene3826:106578543
12	14776841	14785869		ID=gene3827;Dbxref=GeneID:106578534;Name=LOC106578534;gbkey=Gene;gene=LOC106578534;gene_biotype=protein_coding;gene_id=gene3827:106578534
12	14785927	14789133		ID=gene3828;Dbxref=GeneID:106578608;Name=LOC106578608;gbkey=Gene;gene=LOC106578608;gene_biotype=protein_coding;gene_id=gene3828:106578608
12	14791480	14797557		ID=gene3829;Dbxref=GeneID:106578562;Name=LOC106578562;gbkey=Gene;gene=LOC106578562;gene_biotype=protein_coding;gene_id=gene3829:106578562
12	14806720	14822963		ID=gene3830;Dbxref=GeneID:106578487;Name=LOC106578487;gbkey=Gene;gene=LOC106578487;gene_biotype=protein_coding;gene_id=gene3830:106578487
12	14826588	14834258		ID=gene3831;Dbxref=GeneID:106578579;Name=LOC106578579;gbkey=Gene;gene=LOC106578579;gene_biotype=protein_coding;gene_id=gene3831:106578579
12	14861020	14879654		ID=gene3832;Dbxref=GeneID:106578444;Name=hace1;gbkey=Gene;gene=hace1;gene_biotype=protein_coding;gene_id=gene3832:106578444
13	22913680	22928891		ID=gene4063;Dbxref=GeneID:106581161;Name=LOC106581161;gbkey=Gene;gene=LOC106581161;gene_biotype=protein_coding;gene_id=gene4063:106581161
13	22990354	23003384		ID=gene4064;Dbxref=GeneID:106581155;Name=LOC106581155;gbkey=Gene;gene=LOC106581155;gene_biotype=protein_coding;gene_id=gene4064:106581155
13	23006259	23011973		ID=gene4065;Dbxref=GeneID:106581135;Name=LOC106581135;gbkey=Gene;gene=LOC106581135;gene_biotype=protein_coding;gene_id=gene4065:106581135
13	23013449	23037827		ID=gene4066;Dbxref=GeneID:106581121;Name=LOC106581121;gbkey=Gene;gene=LOC106581121;gene_biotype=protein_coding;gene_id=gene4066:106581121
13	23048664	23073389		ID=gene4067;Dbxref=GeneID:106581124;Name=LOC106581124;gbkey=Gene;gene=LOC106581124;gene_biotype=protein_coding;gene_id=gene4067:106581124
13	23120208	23127756		ID=gene4068;Dbxref=GeneID:106581127;Name=LOC106581127;gbkey=Gene;gene=LOC106581127;gene_biotype=protein_coding;gene_id=gene4068:106581127
13	23145669	23167545		ID=gene4069;Dbxref=GeneID:106581105;Name=LOC106581105;gbkey=Gene;gene=LOC106581105;gene_biotype=protein_coding;gene_id=gene4069:106581105
13	23181769	23229493		ID=gene4070;Dbxref=GeneID:106581064;Name=LOC106581064;gbkey=Gene;gene=LOC106581064;gene_biotype=protein_coding;gene_id=gene4070:106581064
13	23244540	23247966		ID=gene4071;Dbxref=GeneID:106581052;Name=LOC106581052;gbkey=Gene;gene=LOC106581052;gene_biotype=protein_coding;gene_id=gene4071:106581052
13	23248076	23274023		ID=gene4072;Dbxref=GeneID:106581016;Name=LOC106581016;gbkey=Gene;gene=LOC106581016;gene_biotype=protein_coding;gene_id=gene4072:106581016
13	23276519	23306253		ID=gene4073;Dbxref=GeneID:106581009;Name=LOC106581009;gbkey=Gene;gene=LOC106581009;gene_biotype=protein_coding;gene_id=gene4073:106581009
13	23306389	23311864		ID=gene4074;Dbxref=GeneID:106581037;Name=LOC106581037;gbkey=Gene;gene=LOC106581037;gene_biotype=protein_coding;gene_id=gene4074:106581037
13	23344797	23498174		ID=gene4075;Dbxref=GeneID:106580978;Name=LOC106580978;gbkey=Gene;gene=LOC106580978;gene_biotype=protein_coding;gene_id=gene4075:106580978
13	23628595	23649425		ID=gene4076;Dbxref=GeneID:106580947;Name=LOC106580947;gbkey=Gene;gene=LOC106580947;gene_biotype=protein_coding;gene_id=gene4076:106580947
13	23653378	23659362		ID=gene4077;Dbxref=GeneID:106580940;Name=LOC106580940;gbkey=Gene;gene=LOC106580940;gene_biotype=protein_coding;gene_id=gene4077:106580940
13	23660706	23664261		ID=gene4078;Dbxref=GeneID:106580919;Name=LOC106580919;gbkey=Gene;gene=LOC106580919;gene_biotype=protein_coding;gene_id=gene4078:106580919
13	23663473	23669132		ID=gene4079;Dbxref=GeneID:106580925;Name=LOC106580925;gbkey=Gene;gene=LOC106580925;gene_biotype=lncRNA;gene_id=gene4079:106580925
13	23669111	23681246		ID=gene4080;Dbxref=GeneID:106580917;Name=LOC106580917;gbkey=Gene;gene=LOC106580917;gene_biotype=protein_coding;gene_id=gene4080:106580917
13	23714704	23717278		ID=gene4081;Dbxref=GeneID:106580904;Name=LOC106580904;gbkey=Gene;gene=LOC106580904;gene_biotype=protein_coding;gene_id=gene4081:106580904
13	23717789	23725035		ID=gene4082;Dbxref=GeneID:106580912;Name=LOC106580912;gbkey=Gene;gene=LOC106580912;gene_biotype=protein_coding;gene_id=gene4082:106580912
13	23725243	23736864		ID=gene4083;Dbxref=GeneID:106580874;Name=hormad1;gbkey=Gene;gene=hormad1;gene_biotype=protein_coding;gene_id=gene4083:106580874
13	23762981	23774855		ID=gene4084;Dbxref=GeneID:106580869;Name=LOC106580869;gbkey=Gene;gene=LOC106580869;gene_biotype=protein_coding;gene_id=gene4084:106580869
13	23775018	23782931		ID=gene4085;Dbxref=GeneID:100196462;Name=cats;description=Cathepsin	S;gbkey=Gene;gene=cats;gene_biotype=protein_coding;gene_id=gene4085:100196462
13	23783794	23795107		ID=gene4086;Dbxref=GeneID:106580864;Name=LOC106580864;gbkey=Gene;gene=LOC106580864;gene_biotype=protein_coding;gene_id=gene4086:106580864
13	23813023	23833160		ID=gene4087;Dbxref=GeneID:106580852;Name=LOC106580852;gbkey=Gene;gene=LOC106580852;gene_biotype=protein_coding;gene_id=gene4087:106580852
13	23835119	23851946		ID=gene4088;Dbxref=GeneID:106580807;Name=LOC106580807;gbkey=Gene;gene=LOC106580807;gene_biotype=protein_coding;partial=true;gene_id=gene4088:106580807
13	23851235	23856102		ID=gene4089;Dbxref=GeneID:106580847;Name=LOC106580847;gbkey=Gene;gene=LOC106580847;gene_biotype=lncRNA;gene_id=gene4089:106580847
13	23852084	23865703		ID=gene4090;Dbxref=GeneID:106580799;Name=LOC106580799;gbkey=Gene;gene=LOC106580799;gene_biotype=protein_coding;gene_id=gene4090:106580799
13	23868557	23882207		ID=gene4091;Dbxref=GeneID:106580823;Name=rrnad1;gbkey=Gene;gene=rrnad1;gene_biotype=protein_coding;gene_id=gene4091:106580823
13	23876300	23878994		ID=gene4092;Dbxref=GeneID:106580834;Name=LOC106580834;gbkey=Gene;gene=LOC106580834;gene_biotype=protein_coding;gene_id=gene4092:106580834
13	23883171	23886827		ID=gene4093;Dbxref=GeneID:106580816;Name=isg20l2;gbkey=Gene;gene=isg20l2;gene_biotype=protein_coding;gene_id=gene4093:106580816
13	23894554	23913358		ID=gene4094;Dbxref=GeneID:106580754;Name=LOC106580754;gbkey=Gene;gene=LOC106580754;gene_biotype=protein_coding;gene_id=gene4094:106580754
13	23913430	23921647		ID=gene4095;Dbxref=GeneID:106580773;Name=LOC106580773;gbkey=Gene;gene=LOC106580773;gene_biotype=protein_coding;gene_id=gene4095:106580773
13	23967077	23978420		ID=gene4096;Dbxref=GeneID:106580750;Name=rhbg;gbkey=Gene;gene=rhbg;gene_biotype=protein_coding;gene_id=gene4096:106580750
13	24015384	24033683		ID=gene4097;Dbxref=GeneID:106580741;Name=LOC106580741;gbkey=Gene;gene=LOC106580741;gene_biotype=lncRNA;gene_id=gene4097:106580741
13	24059911	24143942		ID=gene4098;Dbxref=GeneID:106580711;Name=mef2d;gbkey=Gene;gene=mef2d;gene_biotype=protein_coding;gene_id=gene4098:106580711
14	26412544	26422653		ID=gene4178;Dbxref=GeneID:106582284;Name=LOC106582284;gbkey=Gene;gene=LOC106582284;gene_biotype=protein_coding;gene_id=gene4178:106582284
14	26465161	26480196		ID=gene4179;Dbxref=GeneID:106582287;Name=LOC106582287;gbkey=Gene;gene=LOC106582287;gene_biotype=protein_coding;gene_id=gene4179:106582287
14	26482833	26485305		ID=gene4180;Dbxref=GeneID:106582291;Name=LOC106582291;gbkey=Gene;gene=LOC106582291;gene_biotype=protein_coding;gene_id=gene4180:106582291
14	26489954	26494799		ID=gene4181;Dbxref=GeneID:106582298;Name=LOC106582298;gbkey=Gene;gene=LOC106582298;gene_biotype=protein_coding;gene_id=gene4181:106582298
14	26496276	26499296		ID=gene4182;Dbxref=GeneID:106584540;Name=LOC106584540;gbkey=Gene;gene=LOC106584540;gene_biotype=protein_coding;gene_id=gene4182:106584540
14	26502583	26518630		ID=gene4183;Dbxref=GeneID:106582304;Name=bag6;gbkey=Gene;gene=bag6;gene_biotype=protein_coding;gene_id=gene4183:106582304
14	26538492	26543382		ID=gene4184;Dbxref=GeneID:106582317;Name=apom;gbkey=Gene;gene=apom;gene_biotype=protein_coding;gene_id=gene4184:106582317
14	26550662	26562566		ID=gene4185;Dbxref=GeneID:106584545;Name=LOC106584545;gbkey=Gene;gene=LOC106584545;gene_biotype=protein_coding;gene_id=gene4185:106584545
14	26571889	26573923		ID=gene4186;Dbxref=GeneID:100136458;Name=tnf-alpha-2;description=tumor	necrosis	factor	alpha-2	precursor;gbkey=Gene;gene=tnf-alpha-2;gene_biotype=protein_coding;gene_id=gene4186:100136458
14	26575848	26623788		ID=gene4187;Dbxref=GeneID:106582320;Name=LOC106582320;gbkey=Gene;gene=LOC106582320;gene_biotype=protein_coding;gene_id=gene4187:106582320
14	26624413	26639728		ID=gene4188;Dbxref=GeneID:106582335;Name=LOC106582335;gbkey=Gene;gene=LOC106582335;gene_biotype=protein_coding;gene_id=gene4188:106582335
14	26633240	26637335		ID=gene4189;Dbxref=GeneID:106582341;Name=LOC106582341;gbkey=Gene;gene=LOC106582341;gene_biotype=protein_coding;gene_id=gene4189:106582341
14	26640800	26645778		ID=gene4190;Dbxref=GeneID:106582343;Name=LOC106582343;gbkey=Gene;gene=LOC106582343;gene_biotype=protein_coding;gene_id=gene4190:106582343
14	26647112	26664322		ID=gene4191;Dbxref=GeneID:106582345;Name=LOC106582345;gbkey=Gene;gene=LOC106582345;gene_biotype=protein_coding;gene_id=gene4191:106582345
14	26664709	26668824		ID=gene4192;Dbxref=GeneID:100196302;Name=ppt2a;description=Lysosomal	thioesterase	PPT2-A;gbkey=Gene;gene=ppt2a;gene_biotype=protein_coding;gene_id=gene4192:100196302
14	26669236	26688048		ID=gene4193;Dbxref=GeneID:106582353;Name=LOC106582353;gbkey=Gene;gene=LOC106582353;gene_biotype=protein_coding;gene_id=gene4193:106582353
14	26688468	26692179		ID=gene4194;Dbxref=GeneID:106584551;Name=ccdc105;gbkey=Gene;gene=ccdc105;gene_biotype=protein_coding;gene_id=gene4194:106584551
14	26692618	26694165		ID=gene4195;Dbxref=GeneID:106584559;Name=LOC106584559;gbkey=Gene;gene=LOC106584559;gene_biotype=protein_coding;gene_id=gene4195:106584559
14	26694673	26697668		ID=gene4196;Dbxref=GeneID:106582366;Name=LOC106582366;gbkey=Gene;gene=LOC106582366;gene_biotype=protein_coding;gene_id=gene4196:106582366
14	26697737	26711758		ID=gene4197;Dbxref=GeneID:100195407;Name=fli1;description=Friend	leukemia	integration	1	transcription	factor;gbkey=Gene;gene=fli1;gene_biotype=protein_coding;gene_id=gene4197:100195407
14	26713907	26718100		ID=gene4198;Dbxref=GeneID:100194710;Name=LOC100194710;gbkey=Gene;gene=LOC100194710;gene_biotype=protein_coding;gene_id=gene4198:100194710
14	26718267	26720569		ID=gene4199;Dbxref=GeneID:106582385;Name=LOC106582385;gbkey=Gene;gene=LOC106582385;gene_biotype=protein_coding;gene_id=gene4199:106582385
14	26732058	26738170		ID=gene4200;Dbxref=GeneID:106581681;Name=LOC106581681;gbkey=Gene;gene=LOC106581681;gene_biotype=protein_coding;gene_id=gene4200:106581681
14	26738685	26771805		ID=gene4201;Dbxref=GeneID:106582397;Name=LOC106582397;gbkey=Gene;gene=LOC106582397;gene_biotype=protein_coding;gene_id=gene4201:106582397
14	26776030	26798794		ID=gene4202;Dbxref=GeneID:106582421;Name=LOC106582421;gbkey=Gene;gene=LOC106582421;gene_biotype=protein_coding;gene_id=gene4202:106582421
14	26821935	26843525		ID=gene4203;Dbxref=GeneID:106582443;Name=LOC106582443;gbkey=Gene;gene=LOC106582443;gene_biotype=protein_coding;gene_id=gene4203:106582443
14	26842673	26861970		ID=gene4204;Dbxref=GeneID:100286726;Name=prs6b;description=26S	protease	regulatory	subunit	6B;gbkey=Gene;gene=prs6b;gene_biotype=protein_coding;gene_id=gene4204:100286726
14	26868613	26896957		ID=gene4205;Dbxref=GeneID:106582539;Name=LOC106582539;gbkey=Gene;gene=LOC106582539;gene_biotype=protein_coding;gene_id=gene4205:106582539
14	26911924	26917841		ID=gene4206;Dbxref=GeneID:106582531;Name=LOC106582531;gbkey=Gene;gene=LOC106582531;gene_biotype=protein_coding;gene_id=gene4206:106582531
14	26926362	26946540		ID=gene4207;Dbxref=GeneID:106582523;Name=LOC106582523;gbkey=Gene;gene=LOC106582523;gene_biotype=protein_coding;gene_id=gene4207:106582523
14	26959467	26963860		ID=gene4208;Dbxref=GeneID:106582578;Name=LOC106582578;gbkey=Gene;gene=LOC106582578;gene_biotype=lncRNA;gene_id=gene4208:106582578
14	26961466	26962132		ID=gene4209;Dbxref=GeneID:106582572;Name=LOC106582572;gbkey=Gene;gene=LOC106582572;gene_biotype=protein_coding;gene_id=gene4209:106582572
14	26965647	26985798		ID=gene4210;Dbxref=GeneID:106582461;Name=LOC106582461;gbkey=Gene;gene=LOC106582461;gene_biotype=pseudogene;pseudo=true;gene_id=gene4210:106582461
14	26993557	27003987		ID=gene4211;Dbxref=GeneID:106582499;Name=LOC106582499;gbkey=Gene;gene=LOC106582499;gene_biotype=protein_coding;gene_id=gene4211:106582499
14	27004952	27028415		ID=gene4212;Dbxref=GeneID:106582469;Name=LOC106582469;gbkey=Gene;gene=LOC106582469;gene_biotype=protein_coding;gene_id=gene4212:106582469
14	27028868	27040900		ID=gene4213;Dbxref=GeneID:106582562;Name=LOC106582562;gbkey=Gene;gene=LOC106582562;gene_biotype=protein_coding;gene_id=gene4213:106582562
14	27030906	27031906		ID=gene4214;Dbxref=GeneID:106582591;Name=LOC106582591;gbkey=Gene;gene=LOC106582591;gene_biotype=lncRNA;gene_id=gene4214:106582591
14	27051587	27065346		ID=gene4215;Dbxref=GeneID:106582510;Name=LOC106582510;gbkey=Gene;gene=LOC106582510;gene_biotype=protein_coding;gene_id=gene4215:106582510
14	27080495	27085951		ID=gene4216;Dbxref=GeneID:106582493;Name=LOC106582493;gbkey=Gene;gene=LOC106582493;gene_biotype=protein_coding;gene_id=gene4216:106582493
14	27096580	27104667		ID=gene4217;Dbxref=GeneID:106582465;Name=LOC106582465;gbkey=Gene;gene=LOC106582465;gene_biotype=protein_coding;gene_id=gene4217:106582465
14	27105087	27107554		ID=gene4218;Dbxref=GeneID:106582554;Name=LOC106582554;gbkey=Gene;gene=LOC106582554;gene_biotype=protein_coding;gene_id=gene4218:106582554
14	27112698	27137450		ID=gene4219;Dbxref=GeneID:106582456;Name=LOC106582456;gbkey=Gene;gene=LOC106582456;gene_biotype=protein_coding;gene_id=gene4219:106582456
14	27141436	27150351		ID=gene4220;Dbxref=GeneID:106582593;Name=LOC106582593;gbkey=Gene;gene=LOC106582593;gene_biotype=protein_coding;gene_id=gene4220:106582593
14	27150826	27152374		ID=gene4221;Dbxref=GeneID:106584570;Name=LOC106584570;gbkey=Gene;gene=LOC106584570;gene_biotype=lncRNA;gene_id=gene4221:106584570
14	27157686	27182400		ID=gene4222;Dbxref=GeneID:106582601;Name=LOC106582601;gbkey=Gene;gene=LOC106582601;gene_biotype=protein_coding;gene_id=gene4222:106582601
14	27185938	27190565		ID=gene4223;Dbxref=GeneID:106582613;Name=LOC106582613;gbkey=Gene;gene=LOC106582613;gene_biotype=protein_coding;gene_id=gene4223:106582613
14	27191510	27195658		ID=gene4224;Dbxref=GeneID:106584575;Name=LOC106584575;gbkey=Gene;gene=LOC106584575;gene_biotype=protein_coding;gene_id=gene4224:106584575
14	27198620	27216356		ID=gene4225;Dbxref=GeneID:106582624;Name=LOC106582624;gbkey=Gene;gene=LOC106582624;gene_biotype=protein_coding;gene_id=gene4225:106582624
14	27219254	27243432		ID=gene4226;Dbxref=GeneID:106582635;Name=LOC106582635;gbkey=Gene;gene=LOC106582635;gene_biotype=protein_coding;gene_id=gene4226:106582635
14	27248539	27254505		ID=gene4227;Dbxref=GeneID:106581689;Name=LOC106581689;gbkey=Gene;gene=LOC106581689;gene_biotype=protein_coding;gene_id=gene4227:106581689
14	27262790	27265895		ID=gene4228;Dbxref=GeneID:106582649;Name=LOC106582649;gbkey=Gene;gene=LOC106582649;gene_biotype=lncRNA;gene_id=gene4228:106582649
14	27279042	27291969		ID=gene4229;Dbxref=GeneID:106584585;Name=LOC106584585;gbkey=Gene;gene=LOC106584585;gene_biotype=protein_coding;gene_id=gene4229:106584585
14	27301042	27302244		ID=gene4230;Dbxref=GeneID:106581694;Name=LOC106581694;gbkey=Gene;gene=LOC106581694;gene_biotype=protein_coding;gene_id=gene4230:106581694
14	27303614	27310799		ID=gene4231;Dbxref=GeneID:106582670;Name=LOC106582670;gbkey=Gene;gene=LOC106582670;gene_biotype=protein_coding;gene_id=gene4231:106582670
14	27311327	27317041		ID=gene4232;Dbxref=GeneID:106582654;Name=LOC106582654;gbkey=Gene;gene=LOC106582654;gene_biotype=protein_coding;gene_id=gene4232:106582654
14	27325944	27330182		ID=gene4233;Dbxref=GeneID:106582677;Name=LOC106582677;gbkey=Gene;gene=LOC106582677;gene_biotype=protein_coding;gene_id=gene4233:106582677
14	27341065	27368862		ID=gene4234;Dbxref=GeneID:106582686;Name=LOC106582686;gbkey=Gene;gene=LOC106582686;gene_biotype=protein_coding;gene_id=gene4234:106582686
14	27380812	27381767		ID=gene4235;Dbxref=GeneID:106584587;Name=LOC106584587;gbkey=Gene;gene=LOC106584587;gene_biotype=protein_coding;gene_id=gene4235:106584587
14	27390533	27391122		ID=gene4236;Dbxref=GeneID:106584591;Name=LOC106584591;gbkey=Gene;gene=LOC106584591;gene_biotype=protein_coding;gene_id=gene4236:106584591
14	27450646	27599949		ID=gene4237;Dbxref=GeneID:106582734;Name=LOC106582734;gbkey=Gene;gene=LOC106582734;gene_biotype=protein_coding;gene_id=gene4237:106582734
14	27600878	27605500		ID=gene4238;Dbxref=GeneID:106582725;Name=LOC106582725;gbkey=Gene;gene=LOC106582725;gene_biotype=protein_coding;gene_id=gene4238:106582725
14	27605596	27616270		ID=gene4239;Dbxref=GeneID:106582709;Name=LOC106582709;gbkey=Gene;gene=LOC106582709;gene_biotype=protein_coding;gene_id=gene4239:106582709
14	27619904	27623241		ID=gene4240;Dbxref=GeneID:106582717;Name=LOC106582717;gbkey=Gene;gene=LOC106582717;gene_biotype=protein_coding;gene_id=gene4240:106582717
14	27629563	27641285		ID=gene4241;Dbxref=GeneID:106582751;Name=LOC106582751;gbkey=Gene;gene=LOC106582751;gene_biotype=protein_coding;gene_id=gene4241:106582751
14	27654549	27662205		ID=gene4242;Dbxref=GeneID:106582774;Name=LOC106582774;gbkey=Gene;gene=LOC106582774;gene_biotype=protein_coding;gene_id=gene4242:106582774
14	27662811	27668459		ID=gene4243;Dbxref=GeneID:106582803;Name=LOC106582803;gbkey=Gene;gene=LOC106582803;gene_biotype=protein_coding;gene_id=gene4243:106582803
14	27668561	27683944		ID=gene4244;Dbxref=GeneID:106581701;Name=LOC106581701;gbkey=Gene;gene=LOC106581701;gene_biotype=pseudogene;pseudo=true;gene_id=gene4244:106581701
14	27686996	27740546		ID=gene4245;Dbxref=GeneID:106582842;Name=LOC106582842;gbkey=Gene;gene=LOC106582842;gene_biotype=protein_coding;gene_id=gene4245:106582842
14	27740725	27761954		ID=gene4246;Dbxref=GeneID:106582818;Name=LOC106582818;gbkey=Gene;gene=LOC106582818;gene_biotype=protein_coding;gene_id=gene4246:106582818
14	27760837	27772425		ID=gene4247;Dbxref=GeneID:106582847;Name=LOC106582847;gbkey=Gene;gene=LOC106582847;gene_biotype=protein_coding;gene_id=gene4247:106582847
14	27776376	27776797		ID=gene4248;Dbxref=GeneID:106582879;Name=LOC106582879;gbkey=Gene;gene=LOC106582879;gene_biotype=lncRNA;gene_id=gene4248:106582879
14	27823925	27826757		ID=gene4249;Dbxref=GeneID:106581702;Name=LOC106581702;gbkey=Gene;gene=LOC106581702;gene_biotype=protein_coding;gene_id=gene4249:106581702
14	27844698	27862639		ID=gene4250;Dbxref=GeneID:106582885;Name=LOC106582885;gbkey=Gene;gene=LOC106582885;gene_biotype=protein_coding;gene_id=gene4250:106582885
15	30794329	30819580		ID=gene4306;Dbxref=GeneID:106583316;Name=LOC106583316;gbkey=Gene;gene=LOC106583316;gene_biotype=protein_coding;gene_id=gene4306:106583316
15	30821194	30830156		ID=gene4307;Dbxref=GeneID:106583328;Name=LOC106583328;gbkey=Gene;gene=LOC106583328;gene_biotype=protein_coding;gene_id=gene4307:106583328
15	30832448	30835841		ID=gene4308;Dbxref=GeneID:106583350;Name=LOC106583350;gbkey=Gene;gene=LOC106583350;gene_biotype=protein_coding;gene_id=gene4308:106583350
15	30838385	30840093		ID=gene4309;Dbxref=GeneID:106584652;Name=LOC106584652;gbkey=Gene;gene=LOC106584652;gene_biotype=lncRNA;gene_id=gene4309:106584652
15	30853324	30858564		ID=gene4310;Dbxref=GeneID:106583351;Name=LOC106583351;gbkey=Gene;gene=LOC106583351;gene_biotype=protein_coding;gene_id=gene4310:106583351
15	30861127	30871566		ID=gene4311;Dbxref=GeneID:106583352;Name=LOC106583352;gbkey=Gene;gene=LOC106583352;gene_biotype=protein_coding;gene_id=gene4311:106583352
15	30873844	30909957		ID=gene4312;Dbxref=GeneID:106583354;Name=LOC106583354;gbkey=Gene;gene=LOC106583354;gene_biotype=protein_coding;gene_id=gene4312:106583354
15	30910294	30926774		ID=gene4313;Dbxref=GeneID:106583355;Name=LOC106583355;gbkey=Gene;gene=LOC106583355;gene_biotype=protein_coding;gene_id=gene4313:106583355
15	30929725	30937601		ID=gene4314;Dbxref=GeneID:106583386;Name=LOC106583386;gbkey=Gene;gene=LOC106583386;gene_biotype=protein_coding;gene_id=gene4314:106583386
15	30937984	30947192		ID=gene4315;Dbxref=GeneID:106583400;Name=LOC106583400;gbkey=Gene;gene=LOC106583400;gene_biotype=protein_coding;gene_id=gene4315:106583400
15	30951592	30964575		ID=gene4316;Dbxref=GeneID:106583419;Name=LOC106583419;gbkey=Gene;gene=LOC106583419;gene_biotype=protein_coding;gene_id=gene4316:106583419
15	30965290	30977655		ID=gene4317;Dbxref=GeneID:106583425;Name=LOC106583425;gbkey=Gene;gene=LOC106583425;gene_biotype=protein_coding;gene_id=gene4317:106583425
15	30978314	30984887		ID=gene4318;Dbxref=GeneID:100169853;Name=LOC100169853;description=truncated	CD4-2A-like	protein;gbkey=Gene;gene=LOC100169853;gene_biotype=protein_coding;gene_id=gene4318:100169853
15	30986632	31013703		ID=gene4319;Dbxref=GeneID:100136502;Name=LOC100136502;description=CD4-like	protein;gbkey=Gene;gene=LOC100136502;gene_biotype=protein_coding;gene_id=gene4319:100136502
15	31018132	31022105		ID=gene4320;Dbxref=GeneID:100136446;Name=LOC100136446;description=C	type	lectin	receptor	A;gbkey=Gene;gene=LOC100136446;gene_biotype=protein_coding;gene_id=gene4320:100136446
15	31025256	31036874		ID=gene4321;Dbxref=GeneID:100195788;Name=csn7a;description=COP9	signalosome	complex	subunit	7a;gbkey=Gene;gene=csn7a;gene_biotype=protein_coding;gene_id=gene4321:100195788
15	31038834	31045454		ID=gene4322;Dbxref=GeneID:106583440;Name=LOC106583440;gbkey=Gene;gene=LOC106583440;gene_biotype=protein_coding;gene_id=gene4322:106583440
15	31048265	31069486		ID=gene4323;Dbxref=GeneID:106581746;Name=LOC106581746;gbkey=Gene;gene=LOC106581746;gene_biotype=pseudogene;pseudo=true;gene_id=gene4323:106581746
15	31095707	31103937		ID=gene4324;Dbxref=GeneID:106583450;Name=LOC106583450;gbkey=Gene;gene=LOC106583450;gene_biotype=lncRNA;gene_id=gene4324:106583450
15	31133354	31150654		ID=gene4325;Dbxref=GeneID:106583455;Name=cep85;gbkey=Gene;gene=cep85;gene_biotype=protein_coding;gene_id=gene4325:106583455
15	31151303	31166164		ID=gene4326;Dbxref=GeneID:106583467;Name=LOC106583467;gbkey=Gene;gene=LOC106583467;gene_biotype=protein_coding;gene_id=gene4326:106583467
15	31167225	31174387		ID=gene4327;Dbxref=GeneID:106584656;Name=LOC106584656;gbkey=Gene;gene=LOC106584656;gene_biotype=protein_coding;gene_id=gene4327:106584656
15	31175186	31178490		ID=gene4328;Dbxref=GeneID:106584664;Name=LOC106584664;gbkey=Gene;gene=LOC106584664;gene_biotype=protein_coding;gene_id=gene4328:106584664
15	31197654	31204713		ID=gene4329;Dbxref=GeneID:106583484;Name=LOC106583484;gbkey=Gene;gene=LOC106583484;gene_biotype=protein_coding;gene_id=gene4329:106583484
15	31203372	31208376		ID=gene4330;Dbxref=GeneID:106583490;Name=LOC106583490;gbkey=Gene;gene=LOC106583490;gene_biotype=lncRNA;gene_id=gene4330:106583490
15	31210986	31212681		ID=gene4331;Dbxref=GeneID:100195621;Name=nr0b2;description=nuclear	receptor	subfamily	0	group	B	member	2;end_range=31212681,.;gbkey=Gene;gene=nr0b2;gene_biotype=protein_coding;partial=true;gene_id=gene4331:100195621
15	31222573	31392237		ID=gene4332;Dbxref=GeneID:106583495;Name=LOC106583495;gbkey=Gene;gene=LOC106583495;gene_biotype=protein_coding;gene_id=gene4332:106583495
15	31424911	31430297		ID=gene4333;Dbxref=GeneID:106583516;Name=zadh2;gbkey=Gene;gene=zadh2;gene_biotype=protein_coding;gene_id=gene4333:106583516
15	31429342	31466591		ID=gene4334;Dbxref=GeneID:106583507;Name=LOC106583507;gbkey=Gene;gene=LOC106583507;gene_biotype=protein_coding;gene_id=gene4334:106583507
15	31654275	31720389		ID=gene4335;Dbxref=GeneID:106583523;Name=LOC106583523;gbkey=Gene;gene=LOC106583523;gene_biotype=protein_coding;gene_id=gene4335:106583523
15	31753972	31841349		ID=gene4336;Dbxref=GeneID:106583530;Name=LOC106583530;gbkey=Gene;gene=LOC106583530;gene_biotype=protein_coding;gene_id=gene4336:106583530
15	31841882	31909407		ID=gene4337;Dbxref=GeneID:106583543;Name=LOC106583543;gbkey=Gene;gene=LOC106583543;gene_biotype=protein_coding;gene_id=gene4337:106583543
15	31929053	31938275		ID=gene4338;Dbxref=GeneID:106583575;Name=LOC106583575;gbkey=Gene;gene=LOC106583575;gene_biotype=protein_coding;gene_id=gene4338:106583575
15	32160677	32267480		ID=gene4339;Dbxref=GeneID:106583584;Name=LOC106583584;gbkey=Gene;gene=LOC106583584;gene_biotype=lncRNA;gene_id=gene4339:106583584
15	32270069	32288125		ID=gene4340;Dbxref=GeneID:106583590;Name=LOC106583590;gbkey=Gene;gene=LOC106583590;gene_biotype=protein_coding;gene_id=gene4340:106583590
15	32423523	32493795		ID=gene4341;Dbxref=GeneID:106583607;Name=LOC106583607;gbkey=Gene;gene=LOC106583607;gene_biotype=protein_coding;gene_id=gene4341:106583607
15	32502810	32511768		ID=gene4342;Dbxref=GeneID:100195454;Name=ct054;description=CT054	protein;gbkey=Gene;gene=ct054;gene_biotype=protein_coding;gene_synonym=RFT2;gene_id=gene4342:100195454
15	32514028	32549025		ID=gene4343;Dbxref=GeneID:106583729;Name=LOC106583729;gbkey=Gene;gene=LOC106583729;gene_biotype=protein_coding;gene_id=gene4343:106583729
15	32527917	32531054		ID=gene4344;Dbxref=GeneID:106583734;Name=LOC106583734;gbkey=Gene;gene=LOC106583734;gene_biotype=protein_coding;gene_id=gene4344:106583734
15	32563151	32759979		ID=gene4345;Dbxref=GeneID:106583613;Name=LOC106583613;gbkey=Gene;gene=LOC106583613;gene_biotype=protein_coding;gene_id=gene4345:106583613
15	32788054	32866252		ID=gene4346;Dbxref=GeneID:106583742;Name=LOC106583742;gbkey=Gene;gene=LOC106583742;gene_biotype=protein_coding;gene_id=gene4346:106583742
15	32868704	32926565		ID=gene4347;Dbxref=GeneID:100196666;Name=eif3ea;description=eukaryotic	translation	initiation	factor	3%2C	subunit	E%2C	a;gbkey=Gene;gene=eif3ea;gene_biotype=protein_coding;gene_synonym=eIF3e,eif3s6;gene_id=gene4347:100196666
15	32925509	32931752		ID=gene4348;Dbxref=GeneID:106583747;Name=LOC106583747;gbkey=Gene;gene=LOC106583747;gene_biotype=lncRNA;gene_id=gene4348:106583747
15	32937523	33007911		ID=gene4349;Dbxref=GeneID:106583752;Name=LOC106583752;gbkey=Gene;gene=LOC106583752;gene_biotype=protein_coding;gene_id=gene4349:106583752
15	33064731	33066634		ID=gene4350;Dbxref=GeneID:100196278;Name=tmm74;description=Transmembrane	protein	74;gbkey=Gene;gene=tmm74;gene_biotype=protein_coding;gene_id=gene4350:100196278
15	33074295	33079509		ID=gene4351;Dbxref=GeneID:106583759;Name=LOC106583759;gbkey=Gene;gene=LOC106583759;gene_biotype=protein_coding;gene_id=gene4351:106583759
15	33154743	33156762		ID=gene4352;Dbxref=GeneID:106583768;Name=LOC106583768;gbkey=Gene;gene=LOC106583768;gene_biotype=protein_coding;gene_id=gene4352:106583768
16	43742973	43763479		ID=gene4597;Dbxref=GeneID:106585606;Name=LOC106585606;gbkey=Gene;gene=LOC106585606;gene_biotype=protein_coding;gene_id=gene4597:106585606
16	43763505	43802499		ID=gene4598;Dbxref=GeneID:106585541;Name=LOC106585541;gbkey=Gene;gene=LOC106585541;gene_biotype=protein_coding;partial=true;gene_id=gene4598:106585541
16	43803984	43824124		ID=gene4599;Dbxref=GeneID:106585470;Name=LOC106585470;gbkey=Gene;gene=LOC106585470;gene_biotype=protein_coding;gene_id=gene4599:106585470
16	43804788	43807568		ID=gene4600;Dbxref=GeneID:106585550;Name=LOC106585550;gbkey=Gene;gene=LOC106585550;gene_biotype=protein_coding;gene_id=gene4600:106585550
16	43829825	43830377		ID=gene4601;Dbxref=GeneID:106585602;Name=LOC106585602;end_range=43830377,.;gbkey=Gene;gene=LOC106585602;gene_biotype=protein_coding;partial=true;gene_id=gene4601:106585602
16	43835011	43837308		ID=gene4602;Dbxref=GeneID:106585465;Name=LOC106585465;gbkey=Gene;gene=LOC106585465;gene_biotype=protein_coding;gene_id=gene4602:106585465
16	43845137	43851765		ID=gene4603;Dbxref=GeneID:106585555;Name=LOC106585555;gbkey=Gene;gene=LOC106585555;gene_biotype=protein_coding;gene_id=gene4603:106585555
16	43885661	43889581		ID=gene4604;Dbxref=GeneID:106586398;Name=LOC106586398;end_range=43889581,.;gbkey=Gene;gene=LOC106586398;gene_biotype=protein_coding;partial=true;start_range=.,43885661;gene_id=gene4604:106586398
16	43891513	43900417		ID=gene4605;Dbxref=GeneID:106588462;Name=ccdc40;gbkey=Gene;gene=ccdc40;gene_biotype=protein_coding;partial=true;start_range=.,43891513;gene_id=gene4605:106588462
16	43900581	43969075		ID=gene4606;Dbxref=GeneID:106588447;Name=LOC106588447;gbkey=Gene;gene=LOC106588447;gene_biotype=protein_coding;gene_id=gene4606:106588447
16	43972321	43974453		ID=gene4607;Dbxref=GeneID:106588440;Name=LOC106588440;gbkey=Gene;gene=LOC106588440;gene_biotype=protein_coding;gene_id=gene4607:106588440
16	44129734	44144819		ID=gene4608;Dbxref=GeneID:106588435;Name=LOC106588435;gbkey=Gene;gene=LOC106588435;gene_biotype=protein_coding;gene_id=gene4608:106588435
16	44260810	44266119		ID=gene4609;Dbxref=GeneID:106588430;Name=LOC106588430;gbkey=Gene;gene=LOC106588430;gene_biotype=protein_coding;gene_id=gene4609:106588430
16	44278788	44282551		ID=gene4610;Dbxref=GeneID:106588425;Name=cbx8;gbkey=Gene;gene=cbx8;gene_biotype=protein_coding;gene_id=gene4610:106588425
16	44284429	44288494		ID=gene4611;Dbxref=GeneID:100286473;Name=cq067;description=CQ067	protein;gbkey=Gene;gene=cq067;gene_biotype=protein_coding;gene_id=gene4611:100286473
16	44289746	44299933		ID=gene4612;Dbxref=GeneID:106588413;Name=LOC106588413;gbkey=Gene;gene=LOC106588413;gene_biotype=protein_coding;gene_id=gene4612:106588413
16	44299781	44314772		ID=gene4613;Dbxref=GeneID:106588405;Name=LOC106588405;gbkey=Gene;gene=LOC106588405;gene_biotype=protein_coding;gene_id=gene4613:106588405
16	44329894	44347637		ID=gene4614;Dbxref=GeneID:106588395;Name=LOC106588395;gbkey=Gene;gene=LOC106588395;gene_biotype=protein_coding;gene_id=gene4614:106588395
16	44349124	44353108		ID=gene4615;Dbxref=GeneID:106588423;Name=LOC106588423;gbkey=Gene;gene=LOC106588423;gene_biotype=protein_coding;gene_id=gene4615:106588423
16	44354029	44356903		ID=gene4616;Dbxref=GeneID:106586547;Name=LOC106586547;gbkey=Gene;gene=LOC106586547;gene_biotype=pseudogene;pseudo=true;gene_id=gene4616:106586547
16	44357961	44360086		ID=gene4617;Dbxref=GeneID:106588386;Name=LOC106588386;gbkey=Gene;gene=LOC106588386;gene_biotype=protein_coding;gene_id=gene4617:106588386
16	44361142	44383157		ID=gene4618;Dbxref=GeneID:106588379;Name=LOC106588379;gbkey=Gene;gene=LOC106588379;gene_biotype=protein_coding;gene_id=gene4618:106588379
16	44387213	44432807		ID=gene4619;Dbxref=GeneID:106588372;Name=LOC106588372;gbkey=Gene;gene=LOC106588372;gene_biotype=protein_coding;gene_id=gene4619:106588372
16	44433828	44437522		ID=gene4620;Dbxref=GeneID:106588572;Name=LOC106588572;gbkey=Gene;gene=LOC106588572;gene_biotype=protein_coding;gene_id=gene4620:106588572
16	44450901	44455643		ID=gene4621;Dbxref=GeneID:106588359;Name=LOC106588359;gbkey=Gene;gene=LOC106588359;gene_biotype=protein_coding;gene_id=gene4621:106588359
16	44461231	44470122		ID=gene4622;Dbxref=GeneID:106588356;Name=LOC106588356;gbkey=Gene;gene=LOC106588356;gene_biotype=protein_coding;gene_id=gene4622:106588356
16	44484348	44553569		ID=gene4623;Dbxref=GeneID:106588327;Name=LOC106588327;gbkey=Gene;gene=LOC106588327;gene_biotype=protein_coding;gene_id=gene4623:106588327
16	44555207	44574677		ID=gene4624;Dbxref=GeneID:106588316;Name=LOC106588316;gbkey=Gene;gene=LOC106588316;gene_biotype=protein_coding;gene_id=gene4624:106588316
16	44573519	44580032		ID=gene4625;Dbxref=GeneID:106588346;Name=LOC106588346;gbkey=Gene;gene=LOC106588346;gene_biotype=protein_coding;gene_id=gene4625:106588346
16	44580740	44584116		ID=gene4626;Dbxref=GeneID:106586546;Name=LOC106586546;gbkey=Gene;gene=LOC106586546;gene_biotype=protein_coding;gene_id=gene4626:106586546
16	44590262	44607110		ID=gene4627;Dbxref=GeneID:106588309;Name=srp68;gbkey=Gene;gene=srp68;gene_biotype=protein_coding;gene_id=gene4627:106588309
16	44613906	44629105		ID=gene4628;Dbxref=GeneID:106588289;Name=LOC106588289;gbkey=Gene;gene=LOC106588289;gene_biotype=protein_coding;gene_id=gene4628:106588289
16	44629177	44631069		ID=gene4629;Dbxref=GeneID:106588298;Name=ten1;gbkey=Gene;gene=ten1;gene_biotype=protein_coding;gene_id=gene4629:106588298
16	44630708	44634923		ID=gene4630;Dbxref=GeneID:100380562;Name=acox1;description=acyl-Coenzyme	A	oxidase	1%2C	palmitoyl;gbkey=Gene;gene=acox1;gene_biotype=protein_coding;gene_id=gene4630:100380562
16	44663359	44701153		ID=gene4631;Dbxref=GeneID:106588262;Name=LOC106588262;gbkey=Gene;gene=LOC106588262;gene_biotype=protein_coding;gene_id=gene4631:106588262
16	44704791	44708143		ID=gene4632;Dbxref=GeneID:106588571;Name=aanat;gbkey=Gene;gene=aanat;gene_biotype=protein_coding;gene_id=gene4632:106588571
17	51174250	51216559		ID=gene4808;Dbxref=GeneID:106586590;Name=LOC106586590;gbkey=Gene;gene=LOC106586590;gene_biotype=protein_coding;gene_id=gene4808:106586590
17	51216552	51273812		ID=gene4809;Dbxref=GeneID:106586472;Name=LOC106586472;gbkey=Gene;gene=LOC106586472;gene_biotype=protein_coding;partial=true;start_range=.,51216552;gene_id=gene4809:106586472
17	51275829	51278374		ID=gene4810;Dbxref=GeneID:106586580;Name=LOC106586580;gbkey=Gene;gene=LOC106586580;gene_biotype=protein_coding;gene_id=gene4810:106586580
17	51279219	51289074		ID=gene4811;Dbxref=GeneID:106586574;Name=LOC106586574;gbkey=Gene;gene=LOC106586574;gene_biotype=protein_coding;gene_id=gene4811:106586574
17	51289329	51294933		ID=gene4812;Dbxref=GeneID:106586549;Name=LOC106586549;gbkey=Gene;gene=LOC106586549;gene_biotype=protein_coding;gene_id=gene4812:106586549
17	51295064	51297335		ID=gene4813;Dbxref=GeneID:106586560;Name=LOC106586560;gbkey=Gene;gene=LOC106586560;gene_biotype=lncRNA;gene_id=gene4813:106586560
17	51355837	51368644		ID=gene4814;Dbxref=GeneID:106588670;Name=LOC106588670;gbkey=Gene;gene=LOC106588670;gene_biotype=protein_coding;gene_id=gene4814:106588670
17	51374768	51403567		ID=gene4815;Dbxref=GeneID:106588647;Name=LOC106588647;gbkey=Gene;gene=LOC106588647;gene_biotype=protein_coding;gene_id=gene4815:106588647
17	51405611	51411827		ID=gene4816;Dbxref=GeneID:106588656;Name=LOC106588656;gbkey=Gene;gene=LOC106588656;gene_biotype=protein_coding;gene_id=gene4816:106588656
17	51458630	51465283		ID=gene4817;Dbxref=GeneID:106588642;Name=LOC106588642;gbkey=Gene;gene=LOC106588642;gene_biotype=protein_coding;gene_id=gene4817:106588642
17	51465295	51466612		ID=gene4818;Dbxref=GeneID:100196832;Name=usmg5;description=Up-regulated	during	skeletal	muscle	growth	protein	5;gbkey=Gene;gene=usmg5;gene_biotype=protein_coding;gene_id=gene4818:100196832
17	51466817	51488972		ID=gene4819;Dbxref=GeneID:106588633;Name=LOC106588633;gbkey=Gene;gene=LOC106588633;gene_biotype=protein_coding;gene_id=gene4819:106588633
17	51489595	51496706		ID=gene4820;Dbxref=GeneID:106588617;Name=LOC106588617;gbkey=Gene;gene=LOC106588617;gene_biotype=protein_coding;gene_id=gene4820:106588617
17	51501478	51505033		ID=gene4821;Dbxref=GeneID:106588603;Name=LOC106588603;gbkey=Gene;gene=LOC106588603;gene_biotype=protein_coding;gene_id=gene4821:106588603
17	51510389	51514034		ID=gene4822;Dbxref=GeneID:106588599;Name=LOC106588599;gbkey=Gene;gene=LOC106588599;gene_biotype=protein_coding;gene_id=gene4822:106588599
17	51515003	51518571		ID=gene4823;Dbxref=GeneID:106588682;Name=LOC106588682;gbkey=Gene;gene=LOC106588682;gene_biotype=protein_coding;gene_id=gene4823:106588682
17	51525351	51532336		ID=gene4824;Dbxref=GeneID:106588598;Name=LOC106588598;gbkey=Gene;gene=LOC106588598;gene_biotype=protein_coding;gene_id=gene4824:106588598
17	51533684	51537216		ID=gene4825;Dbxref=GeneID:106588590;Name=LOC106588590;gbkey=Gene;gene=LOC106588590;gene_biotype=protein_coding;gene_id=gene4825:106588590
17	51536927	51538721		ID=gene4826;Dbxref=GeneID:106588597;Name=LOC106588597;end_range=51538721,.;gbkey=Gene;gene=LOC106588597;gene_biotype=protein_coding;partial=true;gene_id=gene4826:106588597
17	51554437	51556819		ID=gene4827;Dbxref=GeneID:106588582;Name=LOC106588582;gbkey=Gene;gene=LOC106588582;gene_biotype=protein_coding;gene_id=gene4827:106588582
17	51561221	51564060		ID=gene4828;Dbxref=GeneID:106588691;Name=LOC106588691;gbkey=Gene;gene=LOC106588691;gene_biotype=protein_coding;gene_id=gene4828:106588691
17	51564760	51567651		ID=gene4829;Dbxref=GeneID:106588687;Name=LOC106588687;gbkey=Gene;gene=LOC106588687;gene_biotype=protein_coding;gene_id=gene4829:106588687
17	51573342	51638630		ID=gene4830;Dbxref=GeneID:106588706;Name=LOC106588706;gbkey=Gene;gene=LOC106588706;gene_biotype=protein_coding;partial=true;start_range=.,51573342;gene_id=gene4830:106588706
17	51640369	51643294		ID=gene4831;Dbxref=GeneID:106588700;Name=LOC106588700;gbkey=Gene;gene=LOC106588700;gene_biotype=protein_coding;gene_id=gene4831:106588700
17	51643765	51651569		ID=gene4832;Dbxref=GeneID:100286439;Name=LOC100286439;gbkey=Gene;gene=LOC100286439;gene_biotype=protein_coding;gene_id=gene4832:100286439
17	51651866	51657685		ID=gene4833;Dbxref=GeneID:106588720;Name=LOC106588720;gbkey=Gene;gene=LOC106588720;gene_biotype=protein_coding;gene_id=gene4833:106588720
17	51661484	51663414		ID=gene4834;Dbxref=GeneID:106588801;Name=LOC106588801;gbkey=Gene;gene=LOC106588801;gene_biotype=protein_coding;gene_id=gene4834:106588801
17	51671579	51674301		ID=gene4835;Dbxref=GeneID:106588738;Name=lbx1;gbkey=Gene;gene=lbx1;gene_biotype=protein_coding;gene_id=gene4835:106588738
17	51722474	51743316		ID=gene4836;Dbxref=GeneID:106588744;Name=LOC106588744;gbkey=Gene;gene=LOC106588744;gene_biotype=protein_coding;gene_id=gene4836:106588744
17	51791567	51797300		ID=gene4837;Dbxref=GeneID:106588752;Name=LOC106588752;gbkey=Gene;gene=LOC106588752;gene_biotype=protein_coding;gene_id=gene4837:106588752
17	51799054	51801595		ID=gene4838;Dbxref=GeneID:100286574;Name=dpcd;description=deleted	in	a	mouse	model	of	primary	ciliary	dyskinesia;gbkey=Gene;gene=dpcd;gene_biotype=protein_coding;gene_id=gene4838:100286574
17	51801822	51809355		ID=gene4839;Dbxref=GeneID:106588764;Name=LOC106588764;gbkey=Gene;gene=LOC106588764;gene_biotype=protein_coding;gene_id=gene4839:106588764
17	51809856	51828860		ID=gene4840;Dbxref=GeneID:106588769;Name=LOC106588769;gbkey=Gene;gene=LOC106588769;gene_biotype=protein_coding;gene_id=gene4840:106588769
17	51830298	51839453		ID=gene4841;Dbxref=GeneID:106588782;Name=LOC106588782;gbkey=Gene;gene=LOC106588782;gene_biotype=protein_coding;gene_id=gene4841:106588782
17	51842012	51896338		ID=gene4842;Dbxref=GeneID:106588770;Name=cnnm2;gbkey=Gene;gene=cnnm2;gene_biotype=protein_coding;gene_id=gene4842:106588770
17	51902691	51931334		ID=gene4843;Dbxref=GeneID:106588790;Name=LOC106588790;gbkey=Gene;gene=LOC106588790;gene_biotype=protein_coding;gene_id=gene4843:106588790
17	52016054	52038521		ID=gene4844;Dbxref=GeneID:106588807;Name=LOC106588807;gbkey=Gene;gene=LOC106588807;gene_biotype=protein_coding;gene_id=gene4844:106588807
17	52094147	52120646		ID=gene4845;Dbxref=GeneID:106588822;Name=LOC106588822;gbkey=Gene;gene=LOC106588822;gene_biotype=protein_coding;partial=true;start_range=.,52094147;gene_id=gene4845:106588822
17	52121768	52128448		ID=gene4846;Dbxref=GeneID:106588830;Name=LOC106588830;end_range=52128448,.;gbkey=Gene;gene=LOC106588830;gene_biotype=protein_coding;partial=true;gene_id=gene4846:106588830
18	52848565	52852428		ID=gene4866;Dbxref=GeneID:106589013;Name=LOC106589013;gbkey=Gene;gene=LOC106589013;gene_biotype=protein_coding;partial=true;start_range=.,52848565;gene_id=gene4866:106589013
18	52870772	52874080		ID=gene4867;Dbxref=GeneID:100286432;Name=erp27;description=Endoplasmic	reticulum	resident	protein	ERp27;end_range=52874080,.;gbkey=Gene;gene=erp27;gene_biotype=protein_coding;partial=true;gene_id=gene4867:100286432
18	52877835	52880828		ID=gene4868;Dbxref=GeneID:106588936;Name=LOC106588936;gbkey=Gene;gene=LOC106588936;gene_biotype=protein_coding;gene_id=gene4868:106588936
18	52922959	52927139		ID=gene4869;Dbxref=GeneID:106588940;Name=LOC106588940;gbkey=Gene;gene=LOC106588940;gene_biotype=protein_coding;gene_id=gene4869:106588940
18	52963766	52966461		ID=gene4870;Dbxref=GeneID:106589049;Name=LOC106589049;gbkey=Gene;gene=LOC106589049;gene_biotype=protein_coding;gene_id=gene4870:106589049
18	52968459	52975630		ID=gene4871;Dbxref=GeneID:106589018;Name=LOC106589018;gbkey=Gene;gene=LOC106589018;gene_biotype=protein_coding;gene_id=gene4871:106589018
18	52977441	52978482		ID=gene4872;Dbxref=GeneID:106588948;Name=LOC106588948;gbkey=Gene;gene=LOC106588948;gene_biotype=protein_coding;gene_id=gene4872:106588948
18	52979664	52980530		ID=gene4873;Dbxref=GeneID:106589059;Name=LOC106589059;gbkey=Gene;gene=LOC106589059;gene_biotype=lncRNA;gene_id=gene4873:106589059
18	52985524	52991165		ID=gene4874;Dbxref=GeneID:106589036;Name=LOC106589036;gbkey=Gene;gene=LOC106589036;gene_biotype=protein_coding;gene_id=gene4874:106589036
18	53028863	53042442		ID=gene4875;Dbxref=GeneID:106589040;Name=LOC106589040;end_range=53042442,.;gbkey=Gene;gene=LOC106589040;gene_biotype=protein_coding;partial=true;gene_id=gene4875:106589040
18	53081259	53082454		ID=gene4876;Dbxref=GeneID:106589147;Name=LOC106589147;gbkey=Gene;gene=LOC106589147;gene_biotype=protein_coding;gene_id=gene4876:106589147
18	53121516	53139558		ID=gene4877;Dbxref=GeneID:106589063;Name=LOC106589063;gbkey=Gene;gene=LOC106589063;gene_biotype=protein_coding;gene_id=gene4877:106589063
18	53128296	53128370		ID=gene4878;Dbxref=GeneID:106455100;Name=trnaa-agc;gbkey=Gene;gene=trnaa-agc;gene_biotype=tRNA;gene_id=gene4878:106455100
18	53160355	53194739		ID=gene4879;Dbxref=GeneID:106589071;Name=LOC106589071;gbkey=Gene;gene=LOC106589071;gene_biotype=protein_coding;gene_id=gene4879:106589071
18	53194794	53202894		ID=gene4880;Dbxref=GeneID:106589116;Name=LOC106589116;gbkey=Gene;gene=LOC106589116;gene_biotype=protein_coding;gene_id=gene4880:106589116
18	53202968	53214164		ID=gene4881;Dbxref=GeneID:106589087;Name=LOC106589087;gbkey=Gene;gene=LOC106589087;gene_biotype=protein_coding;gene_id=gene4881:106589087
18	53236306	53238075		ID=gene4882;Dbxref=GeneID:106589135;Name=LOC106589135;gbkey=Gene;gene=LOC106589135;gene_biotype=lncRNA;gene_id=gene4882:106589135
18	53240396	53244422		ID=gene4883;Dbxref=GeneID:106589141;Name=LOC106589141;gbkey=Gene;gene=LOC106589141;gene_biotype=lncRNA;gene_id=gene4883:106589141
18	53273116	53277364		ID=gene4884;Dbxref=GeneID:106589165;Name=LOC106589165;gbkey=Gene;gene=LOC106589165;gene_biotype=protein_coding;gene_id=gene4884:106589165
18	53280833	53283476		ID=gene4885;Dbxref=GeneID:106589168;Name=LOC106589168;gbkey=Gene;gene=LOC106589168;gene_biotype=lncRNA;gene_id=gene4885:106589168
18	53323807	53334250		ID=gene4886;Dbxref=GeneID:100195871;Name=coq7;description=Ubiquinone	biosynthesis	protein	COQ7	homolog;gbkey=Gene;gene=coq7;gene_biotype=protein_coding;gene_id=gene4886:100195871
18	53326055	53326128		ID=gene4887;Dbxref=GeneID:106455102;Name=trnaa-ugc;gbkey=Gene;gene=trnaa-ugc;gene_biotype=tRNA;gene_id=gene4887:106455102
18	53336357	53344001		ID=gene4888;Dbxref=GeneID:106589169;Name=LOC106589169;gbkey=Gene;gene=LOC106589169;gene_biotype=protein_coding;gene_id=gene4888:106589169
18	53344134	53351532		ID=gene4889;Dbxref=GeneID:106589170;Name=LOC106589170;gbkey=Gene;gene=LOC106589170;gene_biotype=protein_coding;gene_id=gene4889:106589170
18	53352721	53353747		ID=gene4890;Dbxref=GeneID:106589172;Name=LOC106589172;gbkey=Gene;gene=LOC106589172;gene_biotype=protein_coding;partial=true;start_range=.,53352721;gene_id=gene4890:106589172
18	53354885	53360440		ID=gene4891;Dbxref=GeneID:106589173;Name=LOC106589173;gbkey=Gene;gene=LOC106589173;gene_biotype=protein_coding;gene_id=gene4891:106589173
18	53372319	53376858		ID=gene4892;Dbxref=GeneID:106589186;Name=LOC106589186;gbkey=Gene;gene=LOC106589186;gene_biotype=lncRNA;gene_id=gene4892:106589186
18	53378332	53381136		ID=gene4893;Dbxref=GeneID:106589281;Name=LOC106589281;gbkey=Gene;gene=LOC106589281;gene_biotype=protein_coding;gene_id=gene4893:106589281
18	53397523	53401099		ID=gene4894;Dbxref=GeneID:106589210;Name=LOC106589210;gbkey=Gene;gene=LOC106589210;gene_biotype=pseudogene;pseudo=true;gene_id=gene4894:106589210
18	53406251	53410632		ID=gene4895;Dbxref=GeneID:106589193;Name=LOC106589193;gbkey=Gene;gene=LOC106589193;gene_biotype=protein_coding;gene_id=gene4895:106589193
18	53417302	53450654		ID=gene4896;Dbxref=GeneID:106589218;Name=LOC106589218;gbkey=Gene;gene=LOC106589218;gene_biotype=protein_coding;gene_id=gene4896:106589218
18	53434798	53434871		ID=gene4897;Dbxref=GeneID:106455102;Name=trnaa-ugc;gbkey=Gene;gene=trnaa-ugc;gene_biotype=tRNA;gene_id=gene4897:106455102
18	53453356	53458586		ID=gene4898;Dbxref=GeneID:106589260;Name=LOC106589260;gbkey=Gene;gene=LOC106589260;gene_biotype=protein_coding;gene_id=gene4898:106589260
18	53471891	53475842		ID=gene4899;Dbxref=GeneID:106589271;Name=LOC106589271;gbkey=Gene;gene=LOC106589271;gene_biotype=protein_coding;gene_id=gene4899:106589271
18	53475712	53478546		ID=gene4900;Dbxref=GeneID:106589266;Name=LOC106589266;gbkey=Gene;gene=LOC106589266;gene_biotype=misc_RNA;pseudo=true;gene_id=gene4900:106589266
18	53494618	53498061		ID=gene4901;Dbxref=GeneID:106589277;Name=LOC106589277;end_range=53498061,.;gbkey=Gene;gene=LOC106589277;gene_biotype=protein_coding;partial=true;gene_id=gene4901:106589277
18	53524156	53529864		ID=gene4902;Dbxref=GeneID:106589295;Name=LOC106589295;gbkey=Gene;gene=LOC106589295;gene_biotype=protein_coding;gene_id=gene4902:106589295
18	53569309	53591862		ID=gene4903;Dbxref=GeneID:106589307;Name=LOC106589307;end_range=53591862,.;gbkey=Gene;gene=LOC106589307;gene_biotype=protein_coding;partial=true;gene_id=gene4903:106589307
18	53580233	53582610		ID=gene4904;Dbxref=GeneID:106589325;Name=LOC106589325;gbkey=Gene;gene=LOC106589325;gene_biotype=lncRNA;gene_id=gene4904:106589325
18	53711404	53713773		ID=gene4905;Dbxref=GeneID:106589316;Name=LOC106589316;gbkey=Gene;gene=LOC106589316;gene_biotype=protein_coding;gene_id=gene4905:106589316
18	53713980	53716551		ID=gene4906;Dbxref=GeneID:100194573;Name=f8a1;description=factor	8-associated	gene	a;end_range=53716551,.;gbkey=Gene;gene=f8a1;gene_biotype=protein_coding;gene_synonym=F8I2;partial=true;gene_id=gene4906:100194573
18	53734119	53742435		ID=gene4907;Dbxref=GeneID:106589327;Name=LOC106589327;gbkey=Gene;gene=LOC106589327;gene_biotype=protein_coding;gene_id=gene4907:106589327
18	53753908	53758523		ID=gene4908;Dbxref=GeneID:106589329;Name=LOC106589329;gbkey=Gene;gene=LOC106589329;gene_biotype=pseudogene;pseudo=true;gene_id=gene4908:106589329
18	53759864	53766256		ID=gene4909;Dbxref=GeneID:106589348;Name=LOC106589348;gbkey=Gene;gene=LOC106589348;gene_biotype=protein_coding;gene_id=gene4909:106589348
18	53769886	53775990		ID=gene4910;Dbxref=GeneID:106589359;Name=LOC106589359;gbkey=Gene;gene=LOC106589359;gene_biotype=protein_coding;gene_id=gene4910:106589359
18	53797906	53799772		ID=gene4911;Dbxref=GeneID:106589338;Name=LOC106589338;end_range=53799772,.;gbkey=Gene;gene=LOC106589338;gene_biotype=protein_coding;partial=true;gene_id=gene4911:106589338
18	53803374	53806021		ID=gene4912;Dbxref=GeneID:106589391;Name=LOC106589391;gbkey=Gene;gene=LOC106589391;gene_biotype=protein_coding;partial=true;start_range=.,53803374;gene_id=gene4912:106589391
19	70762637	70766568		ID=gene5543;Dbxref=GeneID:106595070;Name=LOC106595070;gbkey=Gene;gene=LOC106595070;gene_biotype=protein_coding;gene_id=gene5543:106595070
19	70766816	70774735		ID=gene5544;Dbxref=GeneID:106595126;Name=LOC106595126;gbkey=Gene;gene=LOC106595126;gene_biotype=pseudogene;pseudo=true;gene_id=gene5544:106595126
19	70778973	70782081		ID=gene5545;Dbxref=GeneID:106595103;Name=LOC106595103;gbkey=Gene;gene=LOC106595103;gene_biotype=protein_coding;gene_id=gene5545:106595103
19	70785551	70800457		ID=gene5546;Dbxref=GeneID:106595084;Name=LOC106595084;gbkey=Gene;gene=LOC106595084;gene_biotype=pseudogene;pseudo=true;gene_id=gene5546:106595084
19	70811663	70826728		ID=gene5547;Dbxref=GeneID:106595093;Name=LOC106595093;gbkey=Gene;gene=LOC106595093;gene_biotype=protein_coding;gene_id=gene5547:106595093
19	70827475	70832939		ID=gene5548;Dbxref=GeneID:106595134;Name=LOC106595134;gbkey=Gene;gene=LOC106595134;gene_biotype=protein_coding;gene_id=gene5548:106595134
19	70851247	70874766		ID=gene5549;Dbxref=GeneID:106595142;Name=LOC106595142;end_range=70874766,.;gbkey=Gene;gene=LOC106595142;gene_biotype=protein_coding;partial=true;start_range=.,70851247;gene_id=gene5549:106595142
19	70880737	70891402		ID=gene5550;Dbxref=GeneID:106595205;Name=LOC106595205;gbkey=Gene;gene=LOC106595205;gene_biotype=protein_coding;gene_id=gene5550:106595205
19	70902802	70913589		ID=gene5551;Dbxref=GeneID:106595305;Name=LOC106595305;gbkey=Gene;gene=LOC106595305;gene_biotype=protein_coding;gene_id=gene5551:106595305
19	70920136	70922019		ID=gene5552;Dbxref=GeneID:106595345;Name=LOC106595345;gbkey=Gene;gene=LOC106595345;gene_biotype=lncRNA;gene_id=gene5552:106595345
19	70923848	70940189		ID=gene5553;Dbxref=GeneID:106595264;Name=LOC106595264;gbkey=Gene;gene=LOC106595264;gene_biotype=protein_coding;gene_id=gene5553:106595264
19	70951394	70955762		ID=gene5554;Dbxref=GeneID:106595148;Name=LOC106595148;gbkey=Gene;gene=LOC106595148;gene_biotype=protein_coding;gene_id=gene5554:106595148
19	70957808	70960282		ID=gene5555;Dbxref=GeneID:106595237;Name=LOC106595237;gbkey=Gene;gene=LOC106595237;gene_biotype=protein_coding;gene_id=gene5555:106595237
19	70975698	70994911		ID=gene5556;Dbxref=GeneID:106595254;Name=LOC106595254;gbkey=Gene;gene=LOC106595254;gene_biotype=pseudogene;pseudo=true;gene_id=gene5556:106595254
19	70998693	71005403		ID=gene5557;Dbxref=GeneID:106595225;Name=LOC106595225;gbkey=Gene;gene=LOC106595225;gene_biotype=protein_coding;gene_id=gene5557:106595225
19	71016102	71021167		ID=gene5558;Dbxref=GeneID:106595220;Name=LOC106595220;gbkey=Gene;gene=LOC106595220;gene_biotype=protein_coding;gene_id=gene5558:106595220
19	71026852	71038830		ID=gene5559;Dbxref=GeneID:106595152;Name=LOC106595152;gbkey=Gene;gene=LOC106595152;gene_biotype=protein_coding;gene_id=gene5559:106595152
19	71043824	71051236		ID=gene5560;Dbxref=GeneID:106595217;Name=LOC106595217;gbkey=Gene;gene=LOC106595217;gene_biotype=protein_coding;gene_id=gene5560:106595217
19	71057702	71066044		ID=gene5561;Dbxref=GeneID:106595162;Name=LOC106595162;gbkey=Gene;gene=LOC106595162;gene_biotype=pseudogene;pseudo=true;gene_id=gene5561:106595162
19	71077220	71079363		ID=gene5562;Dbxref=GeneID:106595173;Name=LOC106595173;gbkey=Gene;gene=LOC106595173;gene_biotype=protein_coding;gene_id=gene5562:106595173
19	71079341	71083092		ID=gene5563;Dbxref=GeneID:106595352;Name=LOC106595352;gbkey=Gene;gene=LOC106595352;gene_biotype=lncRNA;gene_id=gene5563:106595352
19	71083226	71086557		ID=gene5564;Dbxref=GeneID:106595344;Name=LOC106595344;gbkey=Gene;gene=LOC106595344;gene_biotype=lncRNA;gene_id=gene5564:106595344
19	71086576	71092432		ID=gene5565;Dbxref=GeneID:106595339;Name=LOC106595339;gbkey=Gene;gene=LOC106595339;gene_biotype=lncRNA;gene_id=gene5565:106595339
19	71099069	71099360		ID=gene5566;Dbxref=GeneID:106595360;Name=LOC106595360;gbkey=Gene;gene=LOC106595360;gene_biotype=lncRNA;gene_id=gene5566:106595360
19	71101188	71111525		ID=gene5567;Dbxref=GeneID:106595329;Name=LOC106595329;gbkey=Gene;gene=LOC106595329;gene_biotype=protein_coding;gene_id=gene5567:106595329
19	71118315	71196960		ID=gene5568;Dbxref=GeneID:106595274;Name=LOC106595274;gbkey=Gene;gene=LOC106595274;gene_biotype=protein_coding;gene_id=gene5568:106595274
19	71129803	71131113		ID=gene5569;Dbxref=GeneID:106595298;Name=LOC106595298;end_range=71131113,.;gbkey=Gene;gene=LOC106595298;gene_biotype=protein_coding;partial=true;gene_id=gene5569:106595298
19	71153812	71159816		ID=gene5570;Dbxref=GeneID:106595193;Name=LOC106595193;gbkey=Gene;gene=LOC106595193;gene_biotype=protein_coding;gene_id=gene5570:106595193
19	71174588	71177304		ID=gene5571;Dbxref=GeneID:106595319;Name=LOC106595319;gbkey=Gene;gene=LOC106595319;gene_biotype=protein_coding;gene_id=gene5571:106595319
19	71185628	71189869		ID=gene5572;Dbxref=GeneID:106595338;Name=LOC106595338;gbkey=Gene;gene=LOC106595338;gene_biotype=lncRNA;gene_id=gene5572:106595338
19	71227641	71239911		ID=gene5573;Dbxref=GeneID:106595177;Name=LOC106595177;gbkey=Gene;gene=LOC106595177;gene_biotype=protein_coding;gene_id=gene5573:106595177
19	71244866	71256650		ID=gene5574;Dbxref=GeneID:106595183;Name=LOC106595183;gbkey=Gene;gene=LOC106595183;gene_biotype=protein_coding;gene_id=gene5574:106595183
19	71269588	71271222		ID=gene5575;Dbxref=GeneID:106595366;Name=LOC106595366;gbkey=Gene;gene=LOC106595366;gene_biotype=lncRNA;gene_id=gene5575:106595366
19	71273754	71285490		ID=gene5576;Dbxref=GeneID:106595370;Name=LOC106595370;end_range=71285490,.;gbkey=Gene;gene=LOC106595370;gene_biotype=protein_coding;partial=true;gene_id=gene5576:106595370
19	71287525	71304998		ID=gene5577;Dbxref=GeneID:106595381;Name=LOC106595381;gbkey=Gene;gene=LOC106595381;gene_biotype=protein_coding;partial=true;start_range=.,71287525;gene_id=gene5577:106595381
19	71316816	71339910		ID=gene5578;Dbxref=GeneID:106595394;Name=LOC106595394;end_range=71339910,.;gbkey=Gene;gene=LOC106595394;gene_biotype=protein_coding;partial=true;gene_id=gene5578:106595394
19	71352563	71364219		ID=gene5579;Dbxref=GeneID:106595404;Name=arpc1a;gbkey=Gene;gene=arpc1a;gene_biotype=protein_coding;gene_id=gene5579:106595404
19	71368333	71369963		ID=gene5580;Dbxref=GeneID:106595413;Name=LOC106595413;gbkey=Gene;gene=LOC106595413;gene_biotype=protein_coding;gene_id=gene5580:106595413
19	71375956	71377564		ID=gene5581;Dbxref=GeneID:106595417;Name=LOC106595417;gbkey=Gene;gene=LOC106595417;gene_biotype=protein_coding;gene_id=gene5581:106595417
19	71388235	71391091		ID=gene5582;Dbxref=GeneID:106595442;Name=LOC106595442;gbkey=Gene;gene=LOC106595442;gene_biotype=protein_coding;gene_id=gene5582:106595442
19	71393258	71417739		ID=gene5583;Dbxref=GeneID:106595425;Name=LOC106595425;gbkey=Gene;gene=LOC106595425;gene_biotype=pseudogene;pseudo=true;gene_id=gene5583:106595425
19	71431684	71437653		ID=gene5584;Dbxref=GeneID:106595434;Name=LOC106595434;gbkey=Gene;gene=LOC106595434;gene_biotype=protein_coding;gene_id=gene5584:106595434
19	71457446	71458478		ID=gene5585;Dbxref=GeneID:106595448;Name=LOC106595448;gbkey=Gene;gene=LOC106595448;gene_biotype=protein_coding;gene_id=gene5585:106595448
19	71469153	71492525		ID=gene5586;Dbxref=GeneID:106595452;Name=LOC106595452;end_range=71492525,.;gbkey=Gene;gene=LOC106595452;gene_biotype=protein_coding;partial=true;start_range=.,71469153;gene_id=gene5586:106595452
19	71509817	71534440		ID=gene5587;Dbxref=GeneID:106595461;Name=LOC106595461;gbkey=Gene;gene=LOC106595461;gene_biotype=protein_coding;partial=true;start_range=.,71509817;gene_id=gene5587:106595461
19	71580945	71588486		ID=gene5588;Dbxref=GeneID:106595473;Name=LOC106595473;gbkey=Gene;gene=LOC106595473;gene_biotype=protein_coding;gene_id=gene5588:106595473
19	71620829	71640683		ID=gene5589;Dbxref=GeneID:106595501;Name=LOC106595501;gbkey=Gene;gene=LOC106595501;gene_biotype=protein_coding;gene_id=gene5589:106595501
19	71647007	71654255		ID=gene5590;Dbxref=GeneID:106595514;Name=LOC106595514;gbkey=Gene;gene=LOC106595514;gene_biotype=protein_coding;gene_id=gene5590:106595514
19	71668206	71670283		ID=gene5591;Dbxref=GeneID:106595557;Name=LOC106595557;gbkey=Gene;gene=LOC106595557;gene_biotype=protein_coding;gene_id=gene5591:106595557
19	71676120	71676759		ID=gene5592;Dbxref=GeneID:106595565;Name=LOC106595565;gbkey=Gene;gene=LOC106595565;gene_biotype=protein_coding;gene_id=gene5592:106595565
19	71676804	71691896		ID=gene5593;Dbxref=GeneID:106595531;Name=LOC106595531;gbkey=Gene;gene=LOC106595531;gene_biotype=protein_coding;gene_id=gene5593:106595531
19	71699316	71714183		ID=gene5594;Dbxref=GeneID:106595548;Name=LOC106595548;gbkey=Gene;gene=LOC106595548;gene_biotype=protein_coding;gene_id=gene5594:106595548
19	71715977	71718234		ID=gene5595;Dbxref=GeneID:106595556;Name=LOC106595556;gbkey=Gene;gene=LOC106595556;gene_biotype=protein_coding;gene_id=gene5595:106595556
19	71724260	71730862		ID=gene5596;Dbxref=GeneID:106595542;Name=LOC106595542;gbkey=Gene;gene=LOC106595542;gene_biotype=protein_coding;partial=true;gene_id=gene5596:106595542
19	71730925	71736454		ID=gene5597;Dbxref=GeneID:106595483;Name=LOC106595483;gbkey=Gene;gene=LOC106595483;gene_biotype=protein_coding;gene_id=gene5597:106595483
19	71795171	71795855		ID=gene5598;Dbxref=GeneID:106595570;Name=LOC106595570;gbkey=Gene;gene=LOC106595570;gene_biotype=protein_coding;gene_id=gene5598:106595570
19	71803277	71809702		ID=gene5599;Dbxref=GeneID:106595578;Name=LOC106595578;gbkey=Gene;gene=LOC106595578;gene_biotype=protein_coding;gene_id=gene5599:106595578
19	71813600	71851506		ID=gene5600;Dbxref=GeneID:106595580;Name=LOC106595580;gbkey=Gene;gene=LOC106595580;gene_biotype=protein_coding;gene_id=gene5600:106595580
19	71885670	71887800		ID=gene5601;Dbxref=GeneID:106595608;Name=LOC106595608;gbkey=Gene;gene=LOC106595608;gene_biotype=protein_coding;gene_id=gene5601:106595608
19	71934004	71945113		ID=gene5602;Dbxref=GeneID:106595612;Name=LOC106595612;gbkey=Gene;gene=LOC106595612;gene_biotype=pseudogene;pseudo=true;gene_id=gene5602:106595612
19	71954783	71964941		ID=gene5603;Dbxref=GeneID:106595726;Name=LOC106595726;gbkey=Gene;gene=LOC106595726;gene_biotype=protein_coding;gene_id=gene5603:106595726
19	71969654	71974816		ID=gene5604;Dbxref=GeneID:106595703;Name=LOC106595703;gbkey=Gene;gene=LOC106595703;gene_biotype=protein_coding;gene_id=gene5604:106595703
19	71990871	71998387		ID=gene5605;Dbxref=GeneID:106595637;Name=LOC106595637;gbkey=Gene;gene=LOC106595637;gene_biotype=protein_coding;gene_id=gene5605:106595637
19	72020177	72046132		ID=gene5606;Dbxref=GeneID:106595729;Name=LOC106595729;gbkey=Gene;gene=LOC106595729;gene_biotype=protein_coding;gene_id=gene5606:106595729
19	72086033	72090389		ID=gene5607;Dbxref=GeneID:106595654;Name=LOC106595654;gbkey=Gene;gene=LOC106595654;gene_biotype=protein_coding;gene_id=gene5607:106595654
19	72092502	72099710		ID=gene5608;Dbxref=GeneID:106595616;Name=LOC106595616;gbkey=Gene;gene=LOC106595616;gene_biotype=protein_coding;gene_id=gene5608:106595616
19	72107242	72123817		ID=gene5609;Dbxref=GeneID:106595740;Name=LOC106595740;gbkey=Gene;gene=LOC106595740;gene_biotype=protein_coding;gene_id=gene5609:106595740
19	72128724	72135135		ID=gene5610;Dbxref=GeneID:106595716;Name=LOC106595716;gbkey=Gene;gene=LOC106595716;gene_biotype=pseudogene;pseudo=true;gene_id=gene5610:106595716
19	72146800	72148333		ID=gene5611;Dbxref=GeneID:106595623;Name=LOC106595623;gbkey=Gene;gene=LOC106595623;gene_biotype=pseudogene;pseudo=true;gene_id=gene5611:106595623
19	72166111	72173422		ID=gene5612;Dbxref=GeneID:106595687;Name=LOC106595687;gbkey=Gene;gene=LOC106595687;gene_biotype=protein_coding;gene_id=gene5612:106595687
19	72185947	72192989		ID=gene5613;Dbxref=GeneID:106595670;Name=LOC106595670;gbkey=Gene;gene=LOC106595670;gene_biotype=protein_coding;gene_id=gene5613:106595670
19	72204739	72222793		ID=gene5614;Dbxref=GeneID:106595627;Name=LOC106595627;gbkey=Gene;gene=LOC106595627;gene_biotype=protein_coding;gene_id=gene5614:106595627

## Sheet: Ssa21
Region	Start (bp)	End (bp)		Information Salmo_salar-annotation.gff3
90	448977	449195		ID=id992391;Parent=rna83204;Dbxref=GeneID:106581613,Genbank:XM_014163745.1;gbkey=mRNA;gene=LOC106581613;product=E3 ubiquitin-protein ligase MYCBP2-like;transcript_id=XM_014163745.1;gene_id=gene42774:106581613
90	445322	445397		ID=gene42775;Dbxref=GeneID:106455102;Name=trnaa-ugc;gbkey=Gene;gene=trnaa-ugc;gene_biotype=tRNA;gene_id=gene42775:106455102;
90	598599	625020		ID=gene42776;Dbxref=GeneID:106581621;Name=fbxl3;gbkey=Gene;gene=fbxl3;gene_biotype=protein_coding;gene_id=gene42776:106581621;
90	637061	641232		ID=gene42777;Dbxref=GeneID:106581620;Name=cln5;gbkey=Gene;gene=cln5;gene_biotype=protein_coding;gene_id=gene42777:106581620;
90	647384	654210		ID=gene42778;Dbxref=GeneID:106581616;Name=irg1;gbkey=Gene;gene=irg1;gene_biotype=protein_coding;gene_id=gene42778:106581616;
90	676853	678350		ID=gene42779;Dbxref=GeneID:106581615;Name=kctd12;gbkey=Gene;gene=kctd12;gene_biotype=protein_coding;gene_id=gene42779:106581615;
90	833594	950975		ID=gene42780;Dbxref=GeneID:106581618;Name=lmo7;gbkey=Gene;gene=lmo7;gene_biotype=protein_coding;gene_id=gene42780:106581618;
90	988503	990704		ID=gene42781;Dbxref=GeneID:106581619;Name=LOC106581619;gbkey=Gene;gene=LOC106581619;gene_biotype=lncRNA;gene_id=gene42781:106581619;
90	997857	1008014		ID=gene42782;Dbxref=GeneID:100286662;Name=uchl3;description=ubiquitin carboxyl-terminal esterase L3 (ubiquitin thiolesterase);gbkey=Gene;gene=uchl3;gene_biotype=protein_coding;gene_id=gene42782:100286662
90	1043558	1055205		ID=gene42783;Dbxref=GeneID:100196033;Name=commd6;description=COMM domain-containing protein 6;gbkey=Gene;gene=commd6;gene_biotype=protein_coding;gene_id=gene42783:100196033
90	1080420	1241105		ID=gene42784;Dbxref=GeneID:106581617;Name=tbc1d4;gbkey=Gene;gene=tbc1d4;gene_biotype=protein_coding;gene_id=gene42784:106581617;
90	1422537	1428417		ID=gene42785;Dbxref=GeneID:106581631;Name=LOC106581631;gbkey=Gene;gene=LOC106581631;gene_biotype=lncRNA;gene_id=gene42785:106581631;
91	5307656	5319794		ID=gene42812;Dbxref=GeneID:106581652;Name=LOC106581652;gbkey=Gene;gene=LOC106581652;gene_biotype=protein_coding;gene_id=gene42812:106581652
91	5421035	5433980		ID=gene42813;Dbxref=GeneID:106581649;Name=LOC106581649;gbkey=Gene;gene=LOC106581649;gene_biotype=lncRNA;gene_id=gene42813:106581649
91	5535113	5600941		ID=gene42814;Dbxref=GeneID:106581654;Name=LOC106581654;gbkey=Gene;gene=LOC106581654;gene_biotype=protein_coding;gene_id=gene42814:106581654
91	5600943	5652810		ID=gene42815;Dbxref=GeneID:106581653;Name=LOC106581653;gbkey=Gene;gene=LOC106581653;gene_biotype=protein_coding;gene_id=gene42815:106581653
91	5655001	5659022		ID=gene42816;Dbxref=GeneID:106581655;Name=LOC106581655;gbkey=Gene;gene=LOC106581655;gene_biotype=protein_coding;gene_id=gene42816:106581655
91	5716252	5806566		ID=gene42817;Dbxref=GeneID:106581656;Name=LOC106581656;gbkey=Gene;gene=LOC106581656;gene_biotype=protein_coding;gene_id=gene42817:106581656
91	5816954	5821928		ID=gene42818;Dbxref=GeneID:106581650;Name=LOC106581650;gbkey=Gene;gene=LOC106581650;gene_biotype=protein_coding;gene_id=gene42818:106581650
91	5830577	5832694		ID=gene42819;Dbxref=GeneID:106581651;Name=LOC106581651;gbkey=Gene;gene=LOC106581651;gene_biotype=lncRNA;gene_id=gene42819:106581651
91	5834234	5877356		ID=gene42820;Dbxref=GeneID:106581657;Name=LOC106581657;end_range=5877356,.;gbkey=Gene;gene=LOC106581657;gene_biotype=protein_coding;partial=true
91	5877258	5879421		ID=gene42821;Dbxref=GeneID:106581658;Name=LOC106581658;gbkey=Gene;gene=LOC106581658;gene_biotype=lncRNA;gene_id=gene42821:106581658
91	5925815	6022538		ID=gene42822;Dbxref=GeneID:106581665;Name=LOC106581665;gbkey=Gene;gene=LOC106581665;gene_biotype=protein_coding;partial=true;start_range=.,5925815
91	6023987	6028010		ID=gene42823;Dbxref=GeneID:106581659;Name=LOC106581659;gbkey=Gene;gene=LOC106581659;gene_biotype=pseudogene;pseudo=true;gene_id=gene42823:106581659
91	6131040	6228916		ID=gene42824;Dbxref=GeneID:106581666;Name=LOC106581666;gbkey=Gene;gene=LOC106581666;gene_biotype=protein_coding;gene_id=gene42824:106581666
91	6162387	6170570		ID=gene42825;Dbxref=GeneID:106581667;Name=LOC106581667;gbkey=Gene;gene=LOC106581667;gene_biotype=protein_coding;gene_id=gene42825:106581667
91	6176176	6179354		ID=gene42826;Dbxref=GeneID:106581670;Name=LOC106581670;gbkey=Gene;gene=LOC106581670;gene_biotype=protein_coding;gene_id=gene42826:106581670
91	6182007	6186621		ID=gene42827;Dbxref=GeneID:106581669;Name=LOC106581669;gbkey=Gene;gene=LOC106581669;gene_biotype=protein_coding;gene_id=gene42827:106581669
91	6191575	6193639		ID=gene42828;Dbxref=GeneID:106581671;Name=LOC106581671;gbkey=Gene;gene=LOC106581671;gene_biotype=protein_coding;gene_id=gene42828:106581671
91	6213576	6215397		ID=gene42829;Dbxref=GeneID:106581672;Name=LOC106581672;gbkey=Gene;gene=LOC106581672;gene_biotype=lncRNA;gene_id=gene42829:106581672
91	6225975	6226050		ID=gene42830;Dbxref=GeneID:106455100;Name=trnaa-agc;gbkey=Gene;gene=trnaa-agc;gene_biotype=tRNA;gene_id=gene42830:106455100
92	25559609	25561608		ID=gene43184;Dbxref=GeneID:106581997;Name=LOC106581997;gbkey=Gene;gene=LOC106581997;gene_biotype=lncRNA;gene_id=gene43184:106581997
92	25772346	25829279		ID=gene43185;Dbxref=GeneID:106582008;Name=LOC106582008;gbkey=Gene;gene=LOC106582008;gene_biotype=protein_coding;gene_id=gene43185:106582008
92	25835789	25836394		ID=gene43186;Dbxref=GeneID:106582010;Name=LOC106582010;gbkey=Gene;gene=LOC106582010;gene_biotype=lncRNA;gene_id=gene43186:106582010
92	25839468	25842426		ID=gene43187;Dbxref=GeneID:106582007;Name=LOC106582007;gbkey=Gene;gene=LOC106582007;gene_biotype=pseudogene;pseudo=true;gene_id=gene43187:106582007
92	25844206	25862324		ID=gene43188;Dbxref=GeneID:106582006;Name=LOC106582006;gbkey=Gene;gene=LOC106582006;gene_biotype=protein_coding;gene_id=gene43188:106582006
92	25914219	25941153		ID=gene43189;Dbxref=GeneID:106582005;Name=LOC106582005;gbkey=Gene;gene=LOC106582005;gene_biotype=protein_coding;gene_id=gene43189:106582005
92	25947657	25948690		ID=gene43190;Dbxref=GeneID:106581992;Name=LOC106581992;gbkey=Gene;gene=LOC106581992;gene_biotype=pseudogene;pseudo=true;gene_id=gene43190:106581992
92	25950401	25973648		ID=gene43191;Dbxref=GeneID:100380526;Name=tfg;description=trk-fused	gene;gbkey=Gene;gene=tfg;gene_biotype=protein_coding;gene_id=gene43191:100380526
92	25980293	26015710		ID=gene43192;Dbxref=GeneID:106582004;Name=LOC106582004;gbkey=Gene;gene=LOC106582004;gene_biotype=protein_coding;gene_id=gene43192:106582004
92	26103091	26140299		ID=gene43193;Dbxref=GeneID:106582154;Name=LOC106582154;gbkey=Gene;gene=LOC106582154;gene_biotype=protein_coding;gene_id=gene43193:106582154
92	26143382	26163265		ID=gene43194;Dbxref=GeneID:106582153;Name=LOC106582153;gbkey=Gene;gene=LOC106582153;gene_biotype=protein_coding;gene_id=gene43194:106582153
92	26165842	26175350		ID=gene43195;Dbxref=GeneID:100195062;Name=renr;description=Renin	receptor;gbkey=Gene;gene=renr;gene_biotype=protein_coding;gene_id=gene43195:100195062
92	26179812	26236647		ID=gene43196;Dbxref=GeneID:106582152;Name=LOC106582152;gbkey=Gene;gene=LOC106582152;gene_biotype=protein_coding;gene_id=gene43196:106582152
92	26249226	26353166		ID=gene43197;Dbxref=GeneID:106582150;Name=LOC106582150;gbkey=Gene;gene=LOC106582150;gene_biotype=protein_coding;gene_id=gene43197:106582150
92	26284743	26284815		ID=gene43198;Dbxref=GeneID:106455102;Name=trnaa-ugc;gbkey=Gene;gene=trnaa-ugc;gene_biotype=tRNA;gene_id=gene43198:106455102
92	26362259	26363788		ID=gene43199;Dbxref=GeneID:100196806;Name=g12;description=Gastrulation-specific	protein	G12;gbkey=Gene;gene=g12;gene_biotype=protein_coding;gene_id=gene43199:100196806
92	26376613	26389040		ID=gene43200;Dbxref=GeneID:106582149;Name=LOC106582149;gbkey=Gene;gene=LOC106582149;gene_biotype=protein_coding;gene_id=gene43200:106582149
93	46117439	46124200		ID=gene43567;Dbxref=GeneID:106582386;Name=LOC106582386;gbkey=Gene;gene=LOC106582386;gene_biotype=protein_coding;gene_id=gene43567:106582386
93	46191121	46199795		ID=gene43568;Dbxref=GeneID:106582403;Name=LOC106582403;gbkey=Gene;gene=LOC106582403;gene_biotype=protein_coding;gene_id=gene43568:106582403
93	46294479	46304661		ID=gene43569;Dbxref=GeneID:106582404;Name=LOC106582404;gbkey=Gene;gene=LOC106582404;gene_biotype=protein_coding;gene_id=gene43569:106582404
93	46342154	46356177		ID=gene43570;Dbxref=GeneID:106582387;Name=LOC106582387;gbkey=Gene;gene=LOC106582387;gene_biotype=protein_coding;gene_id=gene43570:106582387
93	46393827	46406519		ID=gene43571;Dbxref=GeneID:106582405;Name=LOC106582405;gbkey=Gene;gene=LOC106582405;gene_biotype=protein_coding;gene_id=gene43571:106582405
93	46426544	46465693		ID=gene43572;Dbxref=GeneID:106582406;Name=LOC106582406;gbkey=Gene;gene=LOC106582406;gene_biotype=protein_coding;gene_id=gene43572:106582406
93	46492701	46496593		ID=gene43573;Dbxref=GeneID:106582407;Name=LOC106582407;gbkey=Gene;gene=LOC106582407;gene_biotype=pseudogene;pseudo=true;gene_id=gene43573:106582407
93	46509362	46517055		ID=gene43574;Dbxref=GeneID:106582409;Name=LOC106582409;gbkey=Gene;gene=LOC106582409;gene_biotype=lncRNA;gene_id=gene43574:106582409
93	46561021	46582297		ID=gene43575;Dbxref=GeneID:106582408;Name=LOC106582408;gbkey=Gene;gene=LOC106582408;gene_biotype=protein_coding;gene_id=gene43575:106582408
93	46583896	46618317		ID=gene43576;Dbxref=GeneID:106582413;Name=LOC106582413;gbkey=Gene;gene=LOC106582413;gene_biotype=lncRNA;gene_id=gene43576:106582413
93	46619324	46631577		ID=gene43577;Dbxref=GeneID:106582412;Name=LOC106582412;gbkey=Gene;gene=LOC106582412;gene_biotype=protein_coding;gene_id=gene43577:106582412
93	46631971	46683354		ID=gene43578;Dbxref=GeneID:106582411;Name=LOC106582411;gbkey=Gene;gene=LOC106582411;gene_biotype=protein_coding;gene_id=gene43578:106582411
93	46687675	46746821		ID=gene43579;Dbxref=GeneID:106582410;Name=LOC106582410;gbkey=Gene;gene=LOC106582410;gene_biotype=protein_coding;gene_id=gene43579:106582410
93	47041043	47047986		ID=gene43580;Dbxref=GeneID:106582418;Name=LOC106582418;gbkey=Gene;gene=LOC106582418;gene_biotype=lncRNA;gene_id=gene43580:106582418
