# Supplementary material for: Identification of genomic regions regulating sex determination in Atlantic salmon using high density SNP data
Source: BMC Genomics. 2019 Oct 22;20:764. doi: 10.1186/s12864-019-6104-4 (PMC6805462; doi:10.1186/s12864-019-6104-4)
Supplement: Supplementary file 3 — Additional file 3. Results of the BLAST analysis of sex-related genes previously identified in other species of the class Actinopterygii against the Salmo salar reference genome (assembly ICSASG_v2), indicating the corresponding chromosome match and position in Salmo salar and BLAST parameters [file 12864_2019_6104_MOESM3_ESM.xlsx]

## Sheet: Add 3
Organism	Gene	Chromosome	Start (bp)	End (bp)	Max score	Total score	Query cover		E value	Ident	Accession		Additional file 3. Results of the BLAST analysis of sex-related genes previously identified in other species of the Class Actinopterygii against
Danio rerio	sox10	6	1065875	1066669	389	971	0.48		6e-105	0.73	AGKD04000180.1		the Salmo salar reference genome (assembly ICSASG_v2), indicating the corresponding chromosome match and position in Salmo salar and
Danio rerio	sox11	2	266356	267191	325	724	0.46		8e-86	0.7	AGKD04000937.1		BLAST information parameters.
Danio rerio	sox9a	28	4157382	4156921	335	1131	0.79		7e-89	0.81	AGKD04000004.1
Danio rerio	sox9a	2	265263	265544	177	259	0.45		3e-41	0.78	AGKD04000937.1
Danio rerio	sox9b	19	3429371	3429613	182	798	0.62		5e-43	0.82	AGKD04000119.1
Danio rerio	sox9b	2	265317	265544	163	241	0.18		4e-37	0.8	AGKD04000937.1
Danio rerio	sox2	10	17857854	17859138	897	1181	0.92		0	0.81	AGKD04000001.1
Danio rerio	sox3	21	1507946	1508983	224	224	0.45		2e-55	0.66	AGKD04000287.1
Danio rerio	sox32	19	1930384	1930709	107	189	0.41		1e-20	0.65	AGKD04000179.1
Danio rerio	sox33	19	1929615	1930192	156	317	0.95		2e-35	0.66	AGKD04000179.1
Danio rerio	sox17	29	4738984	4739278	185	263	0.3		9e-44	0.77	AGKD04000043.1
Danio rerio	sox18	2	236559	236639	42.1	42.1	0.04		1.1	0.7	AGKD04000258.1
Danio rerio	sox3	5	4629416	4631008	1055	1055	0.88		0	0.81	AGKD04000072.1
Danio rerio	sox4	21	1371665	1371954	232	232	0.21		6e-58	0.77	AGKD04000287.1
Oryzias latipes	dmy	24	19773	20019	107	107	0.18		1e-20	0.7	AGKD04001236.1
Danio rerio	sox19a	10	521216	521861	332	409	0.4		4e-88	0.73	AGKD04000140.1
Danio rerio	sox19a	21	4629489	4630212	178	178	0.12		1e-41	0.78	AGKD04000287.1
Danio rerio	sox11b	1	481573	482663	597	883	0.77		1e-167	0.75	AGKD04000592.1
Danio rerio	sox11b	21	1371695	1371932	98.6	98.6	0.08		2e-17	0.68	AGKD04000225.1
Danio rerio	sox19b	7,17	1541710	1542338	330	474	0.34		2e-87	0.74	AGKD04000155.1
Danio rerio	sox19b	21	1508499	1508869	175	175	0.14		9e-41	0.72	AGKD04000287.1
Danio rerio	shbg	18	5846056	5846247	107	194	0.24		2e-20	0.74	AGKD04000015.1
Danio rerio	sox18	13	46091	46896	174	340	0.47		2e-40	0.63	AGKD04000481.1
Danio rerio	sox11a	6	1770193	1771258	503	503	0.95		7e-140	0.73	AGKD04000011.1
Danio rerio	sox11a	21	1371699	1371941	96.3	96.3	0.22		3e-17	0.67	AGKD04000225.1
Danio rerio	sox4a	14	86274	87461	435	573	0.46		8e-119	0.7	AGKD04000235.1
Danio rerio	sox7	6	144585	145073	201	545	0.43		2e-48	0.72	AGKD04001180.1
Danio rerio	sox8	2	265919	266001	44.4	44.4	0.03		0.31	0.71	AGKD04000937.1
Danio rerio	sox6	26	303678	303993	224	2492	0.94		2e-55	0.82	AGKD04000220.1
Danio rerio	sox4b	27	86733	87899	287	287	0.34		2e-74	0.67	AGKD04001402.1
Danio rerio	sox4b	2	265415	265543	79	79	0.04		2e-11	0.75	AGKD04000937.1
Danio rerio	sox1a	21	1507340	1509297	897	897	0.98		0	0.72	AGKD04000287.1
Danio rerio	sox5	7	2553578	2553795	172	1587	0.93		9e-40	0.83	AGKD04000224.1
Danio rerio	sox21b	21	1371075	1371978	476	476	0.67		2e-131	0.74	AGKD04000225.1
Danio rerio	sox21b	21	1508593	1508884	184	184	0.2		2e-43	0.77	AGKD04000287.1
Danio rerio	sox21a	21	1371136	1371950	255	255	0.74		4e-65	0.67	AGKD04000225.1
Danio rerio	sox21a	21	1508613	1508881	175	175	0.24		3e-41	0.78	AGKD04000287.1
Danio rerio	sox8b	28	4156921	4157164	186	618	0.31		5e-44	0.82	AGKD04000004.1
Danio rerio	sox8b	2	265299	265544	163	242	0.19		4e-37	0.78	AGKD04000937.1
Danio rerio	sox1b	25	65394	66676	695	695	0.72		0	0.75	AGKD04002156.1
Danio rerio	sox1b	21	1371677	1371943	702	702	0.65		0	0.77	AGKD04000287.1
Danio rerio	sox14	10	431546	433479	838	838	0.98		0	0.73	AGKD04000623.1
Danio rerio	sox14	21	1371265	1371953	203	203	0.34		3e-49	0.66	AGKD04000225.1
Danio rerio	sox14	21	1508608	1508859	149	149	0.13		6e-33	0.75	AGKD04000287.1
Danio rerio	sox8a	28	3310048	3310381	195	549	0.36		8e-47	0.77	AGKD04000004.1
Danio rerio	sox8a	2	265315	265545	145	214	0.17		7e-32	0.77	AGKD04000937.1
Oncorhynchus mykiss	shbgb	9	1930660	1931254	568	1872	0.98		4e-159	0.93	AGKD04000049.1
Oncorhynchus mykiss	shbgb	20	6420567	6421164	469	1603	0.98		3e-129	0.87	AGKD04000081.1
Danio rerio	sox13	22	1874726	1874950	156	676	0.22		1e-34	0.8	AGKD04000205.1
Cynoglossus semilaevis	sox9	28	4155016	4156108	454	1262	0.51		2e-124	0.71	AGKD04000004.1
Cynoglossus semilaevis	sox9	19	3430459	3431574	446	1207	0.51		6e-122	0.7	AGKD04000119.1
Danio rerio	sox12	12	4116596	4117829	463	463	0.81		1e-127	0.7	AGKD04000064.1
Danio rerio	asxl1	15	12588504	12591777	493	1526	0.97		6e-136	0.63	AGKD04000007.1
Danio rerio	asxl1	13	2121308	2122305	295	1658	0.81		2e-76	0.66	AGKD04000085.1
Monopterus albus	dmrt3	15	257923	258709	304	655	0.88		1e-79	0.71	AGKD04001015.1
Monopterus albus	dmrt3	5	4629340	4630316	278	278	0.95		4e-72	0.67	AGKD04000072.1
Monopterus albus	dmrt3	10	17858008	17859015	555	555	0.95		2e-155	0.75	AGKD04000001.1
Monopterus albus	dmrt3	23	5556042	5557047	554	554	0.95		4e-155	0.75	AGKD04000030.1
Monopterus albus	dmrt3	21	1507945	1509012	275	275	0.94		5e-71	0.66	AGKD04000287.1
Larimichthys crocea	shbg	18	5846060	5846247	113	310	0.26		4e-22	0.76	AGKD04000015.1
Astyanax mexicanus	sox2	5	4629340	4630316	278	278	0.95		4e-72	0.67	AGKD04000072.1
Astyanax mexicanus	sox2	10	17858008	17859015	555	555	0.95		2e-155	0.75	AGKD04000001.1
Astyanax mexicanus	sox2	23	5556042	5557047	554	554	0.95		4e-155	0.75	AGKD04000030.1
Astyanax mexicanus	sox2	21	1507945	1509012	275	275	0.94		5e-71	0.66	AGKD04000287.1
Astyanax mexicanus	sox2	21	1371663	1371929	159	159	0.24		3e-36	0.75	AGKD04000225.1
Astyanax mexicanus	sox2	25	65457	6648	259	259	0.89		3e-66	0.66	AGKD04002156.1
Astyanax mexicanus	sox2	9	1756874	1757772	277	277	0.89		9e-72	0.67	AGKD04000125.
Astyanax mexicanus	sox2	17	166681	166973	319	2576	0.98		6e-84	0.97	AGKD04000269.1
Takifugu rubripes	sox4	14	85529	87445	646	880	0.41		0	0.7	AGKD04000235.1
Takifugu rubripes	sox4	27	86726	88604	639	1041	0.4		6e-180	0.69	AGKD04001402.1
Esox lucius	sox8	6	2374	3452	557	1088	0.47		1e-155	0.75	AGKD04004842.1
Esox lucius	sox8	2	265295	265542	128	272	0.27		2e-26	0.73	AGKD04000937.1
Esox lucius	sox8	2	6070144	6070307	60.5	203	0.06		7e-06	0.69	AGKD04000071.1
Esox lucius	sox8	2	265295	265542	55.9	55.9	0.02		0.0002	0.77	AGKD04000628.1
Nothobranchius furzeri	asxl1	15			387	1335	0.84		5e-104	0.62	AGKD04000007.1
Nothobranchius furzeri	asxl1	2			47.8	184	0.02		0.066	0.67	AGKD04001461.1
Astyanax mexicanus	sox18	15	9059	9568	175	434	0.57		8e-41	0.69	AGKD04004021.1
Larimichthys crocea	sox8	28	3308470	3309216	277	1009	0.94		1e-71	0.69	AGKD04000004.1
Larimichthys crocea	sox8	19	4275828	4276497	246	978	0.94		3e-62	0.69	AGKD04000119.1
Larimichthys crocea	sox8	2	265305	265542	139	314	0.7		6e-30	0.75	AGKD04000937.1
Larimichthys crocea	asxl2	9	923001	924391	335	1222	0.65		2e-88	0.65	AGKD04000314.1
Larimichthys crocea	asxl2	1	4709325	4710635	347	1174	0.63		2e-92	0.66	AGKD04000108.1
Poecilia reticulata	sox4	14	86266	87454	351	351	0.29		2e-93	0.67	AGKD04000235.1
Poecilia reticulata	sox1	16, 17	481472	482864	353	353	0.71		2e-94	0.65	AGKD04000642.1
Poecilia reticulata	sox1	21	1507905	1508982	507	507	0.56		1e-140	0.73	AGKD04000287.1
Poecilia reticulata	sox1	21	1371677	1371922	160	160	0.12		2e-36	0.78	AGKD04000225.1
Poecilia reticulata	sox1	21	1508588	1508973	220	220	0.15		2e-54	0.76	AGKD04000287.1
Poecilia reticulata	sox1	21	1371668	1371936	162	162	0.11		1e-36	0.76	AGKD04000225.1
Poecilia reticulata	sox9	3,6	68891	69673	467	943	1		6e-129	0.77	AGKD04000368.1
Poecilia reticulata	sox9	28	4155320	4156108	431	1216	1		8e-118	0.75	AGKD04000004.1
Poecilia reticulata	sox9	19	3430460	3431248	396	1169	1		2e-107	0.74	AGKD04000119.1
Poecilia reticulata	sox9	2	265317	265545	162	333	0.67		7e-37	0.8	AGKD04000937.1
Poecilia reticulata	sox10	6	348636	349533	523	1037	0.49		4e-145	0.77	AGKD04000213.1
Poecilia reticulata	sox10	3	2855	3752	518	1037	0.49		9e-144	0.77	AGKD04006175.1
Poecilia reticulata	sox10	2	266329	267141	354	706	0.38		2e-94	0.72	AGKD04000937.1
Poecilia reticulata	sox10	21	1371265	1371953	199	199	0.26		1e-47	0.65	AGKD04000225.1
Poecilia reticulata	sox10	21	1508549	1508859	197	197	0.12		2e-47	0.78	AGKD04000287.1
Poecilia reticulata	sox21	21	1371035	1371951	642	716	0.57		0	0.81	AGKD04000225.1
Poecilia reticulata	sox21	21	1508580	1508884	192	192	0.15		9e-46	0.77	AGKD04000287.1
Poecilia reticulata	sox21	2	265901	266008	44.4	44.4	0.05		0.26	0.68	AGKD04000937.1
Poecilia reticulata	sox11	1	479902	482940	1603	1603	0.95		0	0.76	AGKD04000592.1
Poecilia reticulata	sox11	9	3513401	3516399	1637	1637	0.93		0	0.76	AGKD04000132.1
Cynoglossus semilaevis	sox6	23	460215	460423	175	1263	0.37		2e-40	0.86	AGKD04000442.1
Cynoglossus semilaevis	sox6	2	265406	265533	66.3	66.3	0.02		2e-07	0.72	AGKD04000937.1
Cynoglossus semilaevis	sox6	3	3233	3585	219	219	1		5e-55	0.78	AGKD04006175.1
Cynoglossus semilaevis	sox6	6	1066050	1066402	219	219	1		5e-55	0.78	AGKD04000180.1
Cynoglossus semilaevis	sox6	2	266538	266832	137	137	0.9		3e-30	0.73	AGKD04000937.1
Danio rerio	dmrt1	24	17979	18131	125	285	0.09		2e-25	0.84	AGKD04002163.1
Danio rerio	vtg1	23	907261	907527	160	1688	0.56		5e-36	0.76	AGKD04000286.1
Danio rerio	fshb	5	91345	91502	46.7	46.7	0.15		0.026	0.67	AGKD04000820.1
Danio rerio	lhb	28	247069	247289	163	226	0.29		3e-37	0.82	AGKD04000524.1
Danio rerio	tcf21	6	6369	6813	227	336	0.68		8e-57	0.75	AGKD04003089.1
Danio rerio	tcf21	15	178873	179307	220	289	0.7		1e-54	0.74	AGKD04001317.1
Danio rerio	amh	10	14176080	14176495	177	177	0.25		2e-41	0.7	AGKD04000001.1
Danio rerio	dmrt2a	10	19075275	19076126	480	739	0.93		9e-133	0.75	AGKD04000001.1
Danio rerio	dmrt2a	23	4145555	4146406	469	721	0.93		3e-129	0.74	AGKD04000030.1
Danio rerio	ptges	24	3685046	3685212	132	539	0.47		1e-27	0.83	AGKD04000032.1
Salvelinus alpinus	lmo7	21	453741	454610	747	5165	0.96		0	0.88	AGKD04000429.1
Salvelinus alpinus	lmo7	25	561488	562010	332	3828	0.89		1e-87	0.79	AGKD04000312.1
Danio rerio	ptgdsb.1	19	1984382	1984524	91.7	226	0.33		7e-16	0.77	AGKD04000277.1
Danio rerio	dmrt2b	23	1873218	1873464	142	307	0.54		4e-31	0.76	AGKD04000079.1
Danio rerio	rspo1	5	6690014	6690200	108	362	0.21		1e-20	0.74	AGKD04000046.1
Danio rerio	rspo1	2	4378828	4378974	106	295	0.2		6e-20	0.74	AGKD04000071.1
Danio rerio	rspo1	2	661989	662136	61.7	61.7	0.05		2e-06	0.67	AGKD04000210.1
Oryzias melastigma	dmrt1	24	19808	20019	100	100	0.16		2e-18	0.71	AGKD04001236.1
Oryzias melastigma	dmrt1	15	288118	288322	114	114	0.16		1e-22	0.75	AGKD04683888.1
Oryzias melastigma	dmrt1	10	288757	288956	114	114	0.16		1e-22	0.75	AGKD04001015.1
Seriola lalandi dorsalis	swt1	10	34452	34652	105	599	0.26		3e-19	0.73	AGKD04000959.1
Paralichthys olivaceus	dmrt1	22	1115012	1115321	50.1	50.1	0.11		0.007	0.62	AGKD04000375.1
Paralichthys olivaceus	dmrt1	24	19711	20019	117	117	0.11		5e-23	0.69	AGKD04001236.1
Cynoglossus semilaevis	dmrt1	20	4144909	4145139	103	103	0.2		3e-19	0.7	AGKD04000030.1
Danio rerio	u2af2a	14	5538176	5538428	164	909	0.67		2e-37	0.77	AGKD04000020.1
Danio rerio	u2af2a	2	1707174	1707454	187	1334	0.61		2e-44	0.79	AGKD04000334.1
Danio rerio	u2af2a	5	120954	121206	182	1033	0.6		6e-43	0.81	AGKD04001485.1
Danio rerio	u2af2a	27	5333969	5334221	169	873	0.59		8e-39	0.78	AGKD04000087.1
Oryzias latipes	sec31a	18	4533	4768	141	1875	0.6		4e-30	0.76	AGKD04001810.1
Oryzias latipes	sec31a	1	8926	9161	148	1671	0.53		4e-32	0.78	AGKD04004763.1
Oncorhynchus mykiss	gnrh-r	5	2087347	2088005	703	1781	0.99		0	0.96	AGKD04000215.1
Oncorhynchus mykiss	gnrh-r	2	1795498	1796153	701	1714	0.99		0	0.96	AGKD04000240.1
Oncorhynchus mykiss	gnrh-r	23	9548635	9549406	152	152	0.35		7e-34	0.63	AGKD04000030.1
Oryzias latipes	fshr	28	7896812	7897271	284	655	0.35		2e-73	0.77	AGKD04000004.1
Oncorhynchus mykiss	sdy	15	11618653	11619633	284	44525	0.64		2e-73	0.66	AGKD04000007.1
Oncorhynchus mykiss	sdy	20	13914663	13915283	440	60305	0.62		3e-120	0.82	AGKD04000014.1
Oncorhynchus mykiss	sdy	19	515795	516216	305	9848	0.53		1e-79	0.83	AGKD04000179.1
Oncorhynchus mykiss	sdy	20	3469065	3469779	495	20794	0.52		6e-137	0.82	AGKD04000081.1
Oncorhynchus mykiss	sdy	20	1429877	1430157	194	4974	0.18		3e-46	0.8	AGKD04000309.1
Oncorhynchus mykiss	sdy	2	11563571	11564290	476	35693	0.47		5e-131	0.8	AGKD04000071.1
Danio rerio	sorl1	20	750139	750387	160	4365	0.74		1e-35	0.78	AGKD04000309.1
Danio rerio	sorl1	9	725891	726139	160	4115	0.73		1e-35	0.78	AGKD04000049.1
Oryzias latipes	lef1	4	1378566	1379744	324	1540	0.73		2e-85	0.68	AGKD04000340.1
Oryzias latipes	esr1	6	846690	846846	127	869	0.45		4e-26	0.84	AGKD04000301.1
Oryzias latipes	esr1	15	567450	567607	123	739	0.4		4e-25	0.83	AGKD04000388.1
Oryzias latipes	esr1	2	4384694	4384886	142	464	0.79		3e-31	0.82	AGKD04000071.1
Salmo salar	dnd	17	254957	255615	764	1223	1		0	1	AGKD04000390.1
Salmo salar	dnd	21	1021979	1022438	157	157	0.4		1e-35	0.68	AGKD04000287.1
Salmo salar	cited2	6	10509020	10511301	2637	7293	1		0	1	AGKD04000011.1
Salmo salar	cited3	15	3797220	3798236	906	3522	0.97		0	0.9	AGKD04000056.1
Salmo salar	fox2A	20	951808	958225	7406	7406	1		0	0.99	AGKD04000522.1
Salmo salar	fox2A	9	481896	488294	4884	4884	1		0	0.85	AGKD04000923.1
Salmo salar	ctnnb1	2	317585	318313	843	3820	0.99		0	0.99	AGKD04001725.1
Salmo salar	figla	20	1147071	1147605	621	4914	1		4e-175	1	AGKD04000151.1
Salmo salar	figla	2	5249364	5249722	192	9596	0.24		6e-46	0.82	AGKD04000071.1
Salmo salar	figla	21	3838937	3839237	194	1714	0.26		1e-46	0.8	AGKD04000225.1
Salmo salar	fshr	28	7896810	7898008	1371	3692	0.99		0	0.99	AGKD04000004.1
Oryzias latipes	fshr	13	1670729	1671011	169	904	0.53		1e-38	0.76	AGKD04000019.1
Oryzias latipes	fshβ	4	4275034	4275400	173	922	0.51		4e-40	0.72	AGKD04000068.1
Oncorhynchus kisutch	erα	1	5026547	5028031	1207	3228	0.99		0	0.88	AGKD04000099.1
Danio rerio	esr1	15	567432	567607	117	731	0.34		6e-23	0.78	AGKD04000388.1
