# Supplementary material for: Identification of genomic regions regulating sex determination in Atlantic salmon using high density SNP data
Source: BMC Genomics. 2019 Oct 22;20:764. doi: 10.1186/s12864-019-6104-4 (PMC6805462; doi:10.1186/s12864-019-6104-4)
Supplement: Supplementary file 5 — Additional file 5. Genotypic and phenotypic information used for the GWAS. Genotypes for the 36,625 (pruned) SNPs are coded as allele dosage (0, 1, 2) for the minor allele (A1) for each individual (first row). Phenotypic information for sex (1: male, 2: female) for each individual is also included (second row). Missing values are coded as NA [file 12864_2019_6104_MOESM5_ESM.xlsx]

## Sheet: Add 5
Individual identification	1	10	3	11	4	5	13	6	14	7	252	253	254	255	257	258	259	262	264	265	266	268	25	19	18	27	26	20	28	21	29	24	32	96	135	181	105	182	151	159	167	183	99	107	160	176	100	108	153
Phenotype	2	2	2	2	2	2	2	2	2	2	2	2	2	2	2	2	2	2	2	2	2	2	2	2	2	2	2	2	2	2	2	2	2	2	2	2	2	2	2	2	2	2	2	2	2	2	2	2	2
SNP Name	Genotypes
ctg7180001597877_1190_SCT_C	0	0	0	0	0	0	0	0	0	0	0	0	0	1	0	0	1	0	0	0	0	0	0	0	0	0	0	0	1	0	0	0	0	0	0	0	0	0	0	1	0	0	0	0	0	0	0	0	0
ctg7180001746883_257_SAG_A	0	0	0	0	0	0	0	0	0	0	0	0	0	1	0	NA	1	0	0	0	0	0	0	0	0	0	0	1	1	0	0	1	0	0	0	0	0	0	0	0	0	0	0	0	0	0	0	0	0
ctg7180001927723_2132_SAG_G	1	0	1	0	0	0	2	0	1	0	0	1	1	2	1	1	1	1	0	0	0	1	1	2	0	0	1	0	1	1	0	1	1	0	1	0	0	0	1	1	2	1	1	1	2	0	0	0	0
ctg7180001897086_3202_SAG_G	2	1	0	1	1	1	1	2	1	2	2	1	1	0	1	1	0	0	1	2	2	1	0	0	1	1	0	1	2	1	2	0	1	0	1	1	2	1	1	1	0	1	0	1	0	1	1	1	2
ctg7180001897086_757_SGT_G	2	2	0	0	2	2	1	2	1	1	1	0	1	1	1	0	1	0	2	1	2	1	0	0	2	1	1	2	1	1	1	0	1	1	1	2	1	1	1	2	0	1	0	1	0	1	2	2	0
ctg7180001887460_1009_SAC_A	1	1	0	1	1	0	1	2	1	2	1	2	1	2	0	0	2	1	1	1	1	0	1	0	0	0	0	1	1	2	1	1	0	0	1	1	1	0	0	1	0	1	0	1	1	1	1	1	1
ctg7180001913355_3441_SAG_A	1	1	1	1	0	0	1	0	2	1	1	0	1	1	0	1	1	1	0	1	1	0	1	0	0	1	0	0	0	0	0	1	1	1	1	0	0	0	0	1	1	0	2	0	0	0	0	0	1
ctg7180001934810_9279_SCT_C	0	0	0	1	0	0	0	1	0	0	0	0	0	1	0	0	1	1	0	0	0	0	0	0	0	0	0	0	1	1	1	0	0	0	0	0	0	0	0	0	0	0	0	0	0	0	0	0	0
ctg7180001872135_4330_SAG_A	0	1	0	2	1	1	1	1	1	2	0	0	2	2	1	0	2	1	1	2	1	1	2	1	0	0	1	1	2	2	0	1	0	0	0	2	2	0	0	0	1	0	1	1	1	1	1	1	0
ctg7180001812206_6097_SAG_A	0	0	0	0	1	0	0	1	0	NA	0	2	0	0	0	0	0	0	1	1	0	0	1	0	0	0	0	0	1	1	0	0	0	0	0	1	0	0	0	0	0	0	0	1	0	0	1	1	1
ctg7180001628686_1829_SCT_C	0	0	0	0	2	1	1	1	1	2	1	1	0	0	0	1	0	1	2	1	0	0	0	0	1	1	1	1	1	2	0	1	1	2	0	2	1	1	0	1	0	0	1	1	0	1	2	0	0
ctg7180001628686_3415_SGT_G	2	1	2	0	1	0	1	2	1	1	1	2	1	1	1	1	1	0	1	1	1	0	1	0	0	1	0	1	1	1	2	1	1	0	2	1	0	1	1	1	1	2	1	1	1	1	1	1	2
ctg7180001933137_10669_SAG_A	0	0	0	0	1	1	1	0	0	0	0	1	0	0	0	0	0	0	0	0	0	0	0	0	0	1	1	1	0	1	0	0	0	2	0	1	1	1	0	0	0	0	0	0	0	1	0	1	0
ctg7180001205147_440_SAG_A	0	0	0	0	0	0	0	0	0	0	0	0	0	0	0	0	0	2	0	0	0	0	0	0	0	0	0	0	1	0	0	0	0	0	0	0	0	0	0	0	0	1	0	0	1	1	0	0	1
ctg7180001214327_2999_SAG_G	1	0	1	0	0	0	1	1	0	0	0	1	0	0	0	0	0	1	0	0	0	0	0	0	0	0	0	0	1	0	1	0	0	0	1	0	0	0	0	1	0	0	0	0	0	1	0	0	1
ctg7180001930926_3107_SCT_T	1	NA	1	0	0	0	1	0	1	0	1	2	1	1	1	0	1	0	0	1	1	1	0	1	0	2	0	1	1	1	0	1	1	1	0	0	0	0	2	1	0	1	0	1	0	0	0	1	1
ctg7180001512723_887_SCT_T	0	0	0	1	0	0	0	0	1	0	0	0	1	1	1	0	1	1	0	0	0	1	1	1	0	0	1	1	0	0	0	1	0	0	1	0	1	0	0	0	1	0	0	0	0	0	0	1	0
ctg7180001877466_6225_SAG_A	1	0	0	0	2	0	1	1	1	1	0	0	1	0	1	0	0	0	0	1	0	2	1	2	0	0	1	1	0	2	0	1	0	1	0	0	1	1	0	1	2	0	0	0	1	1	1	2	0
ctg7180001664070_2678_SCT_C	0	2	0	1	0	0	0	0	0	0	0	0	1	1	0	1	1	0	0	0	0	0	0	0	0	0	0	0	0	0	0	0	0	0	0	0	0	0	0	0	0	0	0	0	0	0	1	0	1
ctg7180001929981_2687_SAC_C	1	2	2	0	2	0	1	1	0	1	0	1	1	1	2	0	0	1	0	1	1	1	0	1	0	1	2	1	0	2	0	1	1	2	1	0	2	1	2	1	1	2	0	1	2	0	1	2	0
ctg7180001904014_1995_SAG_A	1	1	1	1	0	0	1	0	0	0	1	0	1	0	0	0	1	1	1	0	1	0	0	0	0	0	0	1	1	0	0	0	0	0	1	1	0	0	1	0	0	0	1	2	0	1	0	0	0
ctg7180001913721_6283_SAC_A	0	0	0	0	0	0	1	0	2	0	0	0	0	0	0	1	1	0	0	0	1	0	1	0	0	0	0	1	0	0	0	0	1	0	0	0	0	0	1	0	0	0	2	1	0	1	0	0	0
ctg7180001635329_1524_SCT_T	0	0	1	1	0	0	1	0	1	1	0	2	0	1	1	1	1	2	0	0	1	0	0	1	0	2	1	1	0	1	1	1	1	1	1	0	1	0	2	0	0	2	1	1	2	1	0	0	2
ctg7180001756682_65_SGT_G	1	1	1	0	0	0	0	0	2	0	0	0	0	0	1	1	0	0	0	0	1	0	1	0	0	1	1	0	0	0	0	0	2	1	0	0	1	0	1	1	0	2	1	0	1	1	0	0	0
ctg7180001823088_1243_SGT_T	1	1	0	0	2	1	1	2	1	1	1	0	1	0	1	1	1	1	1	2	0	1	0	0	1	0	1	2	1	1	1	1	0	1	0	1	1	2	0	1	2	0	0	1	0	1	2	1	1
ctg7180001278275_527_SAG_A	1	0	2	1	1	0	0	0	1	1	1	1	0	0	1	1	0	1	0	1	1	0	2	0	0	1	0	1	0	0	0	0	2	1	2	1	0	2	1	1	0	1	1	0	0	0	1	0	0
ctg7180001817171_219_SAG_G	0	1	2	1	1	0	0	1	2	1	2	2	0	2	1	1	0	2	1	1	1	0	1	0	1	1	0	1	1	0	2	1	2	1	2	1	0	2	2	0	0	1	1	1	0	1	1	0	1
ctg7180001805948_5336_SAG_G	0	1	0	0	0	0	0	0	0	0	0	1	0	1	0	0	1	0	0	0	0	0	0	0	0	0	0	1	0	0	0	0	0	0	0	0	0	0	0	0	0	0	0	0	0	0	0	0	0
ctg7180001197971_1237_SCT_T	2	2	0	1	1	0	1	1	0	2	0	1	2	1	0	0	1	2	1	2	2	1	1	1	1	1	0	1	1	1	1	1	0	2	1	1	2	1	1	2	1	0	0	1	0	0	1	1	1
ctg7180001918655_3726_SAC_C	1	0	1	1	0	1	0	0	0	0	1	0	0	1	1	0	0	0	1	0	2	0	0	0	0	0	1	0	1	0	0	0	1	0	1	1	0	0	0	1	0	0	0	1	0	1	1	1	0
ctg7180001903717_6273_SAG_G	0	1	1	1	0	0	0	0	1	1	1	1	0	1	0	0	0	0	0	1	0	0	0	0	1	0	0	0	0	0	1	1	0	0	1	1	0	1	0	0	0	0	0	0	0	1	0	0	0
ctg7180001903717_2764_SCT_T	1	1	0	0	1	0	1	1	2	0	1	0	0	0	0	1	0	2	1	0	2	0	2	0	1	1	0	1	0	1	2	0	1	1	0	1	0	2	1	1	0	0	1	1	1	0	1	0	1
ctg7180001912077_90_SGT_T	0	0	0	0	0	0	0	0	0	0	0	1	0	0	0	0	0	0	0	0	0	0	0	0	0	0	0	0	0	0	0	0	0	0	0	0	0	0	0	0	0	0	0	0	0	0	0	0	0
ctg7180001887462_1896_SGT_G	0	0	0	0	0	0	0	1	1	0	0	1	0	1	0	0	0	2	0	0	1	0	0	0	0	0	0	0	0	0	1	0	0	0	0	0	0	0	1	0	0	0	0	1	0	0	1	0	0
ctg7180001184744_625_SCT_C	1	1	1	0	0	0	1	1	1	1	1	2	0	2	0	0	0	2	0	1	1	0	1	0	0	1	0	0	0	0	1	0	0	0	1	0	0	0	1	0	0	0	0	1	1	1	0	0	1
ctg7180001842338_942_SCT_C	0	0	0	0	0	0	0	0	0	0	0	0	0	1	0	0	0	1	0	0	0	0	0	0	0	0	0	0	0	0	0	0	0	0	0	0	0	0	0	0	0	0	0	0	0	0	0	0	0
ctg7180001806549_1926_SCT_T	0	0	1	0	0	0	0	0	1	0	0	0	0	1	0	0	0	0	0	0	0	0	0	0	0	0	0	0	0	0	0	0	0	0	1	0	0	0	0	0	0	0	0	0	0	0	0	0	0
ctg7180001844360_3669_SGT_G	1	1	1	2	1	2	1	1	1	1	1	2	1	1	1	1	1	0	0	1	1	1	2	1	1	2	2	0	0	1	0	2	1	1	1	0	2	1	1	0	2	1	1	0	0	2	2	2	0
ctg7180001873568_3212_SAG_A	1	0	0	0	0	0	0	0	1	1	0	0	0	1	0	1	2	0	1	0	1	0	1	0	1	0	0	1	0	0	0	0	1	0	1	0	0	0	1	0	0	0	2	1	0	1	0	0	0
ctg7180001443735_617_SAG_A	0	0	0	0	0	0	0	0	0	1	0	0	0	0	0	0	0	0	1	0	0	0	0	0	0	0	0	0	0	0	0	0	0	0	0	0	0	0	1	0	0	0	1	1	0	0	0	0	0
ctg7180001443735_440_SCT_T	0	0	1	1	1	2	1	1	1	1	0	1	1	1	1	0	1	1	1	0	0	1	1	1	1	2	2	0	0	1	0	2	0	1	0	1	0	1	2	1	2	1	1	1	0	0	2	1	0
ctg7180001906150_6379_SGT_T	0	0	0	0	0	1	1	1	0	0	0	0	1	0	0	0	1	0	0	0	0	0	0	0	0	0	0	0	0	1	0	0	0	0	0	0	0	1	0	0	2	0	0	0	0	0	1	0	0
ctg7180001266672_802_SAG_A	1	0	1	2	0	0	0	1	1	2	0	1	0	0	1	1	2	1	2	1	1	1	0	2	0	0	0	1	2	0	1	2	0	0	1	1	0	0	1	0	0	1	2	2	1	1	0	0	0
ctg7180001839972_1285_SAC_A	0	2	0	0	0	0	1	1	0	0	0	0	0	0	0	0	0	1	0	0	0	0	0	0	0	1	0	0	0	0	0	0	0	0	0	0	0	0	0	0	1	0	0	0	0	0	0	0	0
ctg7180001933222_9775_SAG_A	0	0	0	0	0	0	1	0	1	0	0	0	0	0	0	0	0	0	0	0	0	0	0	0	0	0	0	0	0	0	0	0	0	0	0	0	0	0	0	0	1	0	0	0	0	0	0	0	0
ctg7180001933222_7319_SAC_A	0	0	0	0	0	0	2	0	2	0	0	0	0	0	0	0	0	0	0	0	0	0	0	0	0	0	0	0	0	0	0	0	0	1	1	1	1	1	1	1	2	1	1	1	1	1	1	1	1
ctg7180001868137_4274_SCT_C	1	1	0	1	0	0	1	1	1	1	0	1	2	2	0	0	1	0	0	2	1	1	2	1	2	1	1	1	0	1	0	0	1	0	2	0	1	1	0	1	1	0	0	0	0	1	1	1	0
ctg7180001403306_1454_SAC_A	1	1	0	2	0	1	0	1	1	0	1	0	1	0	0	1	1	0	0	1	0	2	1	1	2	0	1	1	0	0	1	1	0	0	1	0	1	0	0	1	0	0	1	0	0	2	0	1	0
ctg7180001935088_10750_SAG_A	0	0	0	0	0	0	0	1	0	0	0	1	0	0	0	0	0	0	0	0	0	0	0	0	0	0	0	0	0	0	0	0	0	0	0	0	0	0	0	0	0	0	0	0	0	0	0	0	0
ctg7180001935088_13288_SAC_C	0	2	0	0	0	1	0	1	1	1	1	1	1	1	0	1	2	0	0	1	0	0	2	0	0	1	1	1	0	1	1	1	1	1	1	1	1	0	1	2	0	0	1	1	0	1	0	0	2
ctg7180001881971_1817_SCT_C	1	1	0	1	2	1	2	0	1	0	1	1	2	1	1	0	1	1	1	1	1	0	1	0	1	1	0	2	0	0	0	1	0	1	1	0	0	1	0	1	1	0	0	0	1	1	0	1	0
ctg7180001719488_1235_SAC_C	0	0	0	0	0	0	0	0	0	0	0	0	0	0	0	0	0	0	0	0	0	0	0	0	0	0	0	0	0	0	0	0	0	0	0	0	0	0	0	0	0	0	0	0	0	0	0	0	0
ctg7180001829581_3565_SCT_C	0	0	1	2	0	0	2	2	0	1	0	2	0	1	1	0	0	0	1	0	0	0	0	1	1	0	0	0	0	1	0	0	0	1	1	1	1	1	1	1	1	1	1	1	1	1	1	1	1
ctg7180001248854_624_SAC_C	0	0	0	1	1	2	0	1	0	0	0	1	1	0	1	0	2	1	0	0	0	0	2	1	0	1	2	1	0	1	0	0	0	1	1	1	0	0	0	1	0	1	1	0	0	1	2	1	0
ctg7180001446793_3848_SAC_C	0	0	0	0	0	0	0	0	0	0	2	2	1	2	1	2	1	1	1	2	1	2	0	0	0	1	0	0	0	0	0	1	1	0	0	0	0	0	1	0	0	1	1	0	0	0	0	0	0
ctg7180001828735_1648_SAG_G	1	1	1	1	0	0	1	1	1	1	1	2	1	2	1	2	1	0	1	1	0	1	1	0	2	1	1	1	2	1	0	1	2	1	2	1	0	0	2	1	1	1	1	2	1	0	0	1	2
ctg7180001929861_4908_SGT_G	0	1	1	1	1	1	1	1	2	1	1	1	1	1	1	2	1	1	0	1	1	1	1	0	2	1	0	1	0	1	2	0	2	2	1	1	0	1	1	1	2	0	1	1	2	2	1	0	0
ctg7180001915692_5302_SCT_T	0	1	0	1	0	1	0	0	0	0	1	1	1	1	0	0	1	1	1	0	0	0	1	1	0	0	1	0	0	0	0	1	0	0	1	0	0	0	0	0	0	0	0	0	0	0	0	1	0
ctg7180001877130_1152_SCT_C	0	2	1	2	0	2	0	2	1	2	1	NA	2	1	NA	1	1	2	1	NA	1	NA	1	1	1	0	1	0	0	1	2	1	1	1	1	1	0	0	1	0	1	0	0	1	1	1	1	1	0
ctg7180001647179_865_SCT_C	0	0	1	0	0	0	0	1	0	0	0	0	2	0	0	0	0	1	2	0	0	0	1	1	0	0	1	0	2	0	0	0	0	0	1	1	1	0	0	0	0	0	0	1	0	0	0	0	0
ctg7180001897959_7465_SGT_G	1	1	0	1	2	0	2	1	1	0	0	1	1	1	1	0	1	0	0	1	1	1	1	2	1	0	1	2	0	0	0	1	0	1	2	0	1	1	0	0	1	0	0	0	1	0	0	1	0
ctg7180001807428_3713_SAC_A	1	NA	0	1	1	2	1	2	1	0	0	0	0	0	1	1	0	0	0	1	1	1	0	1	1	1	0	1	0	1	1	1	1	0	1	0	1	1	1	0	0	1	0	0	1	0	1	1	0
ctg7180001342161_5761_SCT_C	0	1	1	0	0	0	0	0	1	2	0	0	1	0	0	0	0	1	0	0	0	0	1	0	0	1	0	0	0	0	1	0	0	1	0	0	0	1	1	1	1	0	1	1	0	1	0	1	0
ctg7180001855521_346_SGT_G	0	2	1	2	0	1	0	2	1	2	0	1	1	1	0	0	0	1	0	1	0	0	2	0	0	2	1	0	0	1	1	0	1	1	1	0	0	1	2	1	1	1	1	1	0	1	1	1	0
ctg7180001359411_1084_SCT_C	1	0	1	1	0	0	1	1	0	0	2	2	0	2	1	2	2	1	1	1	1	1	0	0	0	0	1	1	2	1	1	1	1	0	0	2	0	0	0	1	1	1	1	1	1	1	1	0	2
ctg7180001220184_1461_SCT_T	1	1	0	2	0	1	1	2	1	1	0	1	2	1	1	1	1	1	1	1	1	0	0	1	2	1	0	1	0	2	1	0	1	0	1	1	1	0	2	1	1	1	1	1	1	0	1	1	2
ctg7180001742484_183_SAG_A	1	0	0	0	1	0	0	0	0	0	0	0	0	0	0	1	0	0	0	0	1	0	1	0	0	1	1	1	0	0	1	0	0	0	1	0	0	0	0	1	0	0	0	0	0	0	0	0	0
ctg7180001894941_5005_SCT_T	2	1	0	0	1	1	0	2	1	0	0	1	0	0	1	1	0	0	0	1	2	0	1	0	1	2	1	1	0	2	1	0	1	0	2	0	0	0	1	1	0	1	1	0	1	0	1	1	2
ctg7180001894941_5687_SAG_A	0	0	2	0	0	0	0	0	0	1	0	1	0	2	1	0	0	0	1	0	0	0	0	0	0	0	1	0	2	0	1	0	0	1	0	1	0	2	0	1	0	1	0	1	0	1	1	0	0
ctg7180001894941_6877_SAT_A	0	1	0	0	1	0	0	1	1	1	1	1	1	0	0	0	0	2	0	1	0	1	2	1	1	0	1	0	0	0	0	2	0	1	1	0	1	0	1	1	1	0	1	1	1	0	0	2	0
ctg7180001875123_9816_SAC_A	0	1	0	0	0	0	0	0	0	0	0	0	0	0	0	0	0	0	0	1	0	1	1	1	0	0	1	0	0	0	0	0	0	0	1	0	1	0	0	0	0	0	0	0	0	0	0	1	0
ctg7180001875123_4319_SCT_C	1	1	0	2	1	0	1	0	2	0	0	0	0	0	1	0	1	0	1	1	1	1	0	1	1	1	0	1	0	1	0	0	0	1	1	1	1	0	0	2	2	0	1	0	1	0	0	2	2
ctg7180001875123_894_SAC_A	1	0	0	0	2	2	2	2	1	1	0	1	2	1	1	1	2	1	0	1	1	0	1	1	1	1	1	2	0	1	1	0	1	1	2	0	0	0	2	0	1	1	0	1	1	1	1	0	0
ctg7180001861327_3103_SCT_T	1	0	0	0	0	1	0	0	1	1	0	1	2	0	1	0	0	1	0	0	1	0	0	0	2	0	0	0	0	1	0	NA	0	0	1	0	0	0	1	1	0	0	0	1	1	0	0	0	2
ctg7180001858352_4672_SAG_G	0	1	2	0	1	0	0	1	0	1	2	1	0	2	1	2	1	1	1	1	0	1	0	0	0	0	1	0	2	0	2	2	1	2	0	1	1	2	0	0	0	1	1	1	1	2	1	1	0
ctg7180001328535_1723_SAG_G	1	0	0	1	1	1	2	1	0	0	0	1	0	1	0	0	1	0	0	1	1	0	1	1	0	1	1	2	0	1	0	0	1	0	1	0	0	0	1	1	1	1	0	0	0	0	1	0	0
ctg7180001892979_910_SCT_T	0	1	0	1	0	0	0	1	0	0	0	0	0	0	0	0	1	0	0	1	0	1	1	1	0	0	0	0	0	0	0	0	0	0	0	0	1	0	0	0	0	0	0	0	0	1	0	2	0
ctg7180001196979_7959_SAG_A	0	0	0	0	0	0	1	0	0	0	0	0	0	1	0	1	1	0	0	0	0	0	0	1	0	0	0	1	0	0	1	0	0	0	0	0	0	0	0	1	1	0	0	0	0	0	0	0	0
ctg7180001849869_4026_SGT_T	2	1	0	0	1	1	1	1	0	1	0	1	1	0	0	1	1	1	0	1	2	1	2	2	1	2	1	1	0	2	1	0	1	0	1	0	1	0	2	2	0	1	1	1	0	1	1	2	2
ctg7180001837568_1394_SCT_T	0	0	0	0	0	0	0	0	0	1	2	0	1	0	0	1	0	1	0	0	0	1	0	0	0	0	0	0	0	0	0	2	1	0	0	0	0	0	1	0	0	0	1	1	1	0	0	0	0
ctg7180001386888_1665_SCT_C	0	1	0	1	0	1	0	1	1	0	0	0	0	0	1	0	1	0	0	2	0	1	1	1	1	0	1	0	0	0	0	1	0	0	2	0	1	0	0	0	0	0	0	0	1	1	0	1	0
ctg7180001386888_1877_SAG_G	0	0	0	1	0	0	0	1	0	0	0	0	0	0	0	0	1	0	0	0	0	0	0	0	0	0	0	0	0	0	0	0	0	0	0	0	0	0	0	0	0	0	0	0	0	1	0	0	0
ctg7180001386888_2152_SGT_G	1	1	1	2	1	1	1	2	1	2	0	2	2	1	1	1	1	1	0	0	1	0	1	0	0	2	1	1	0	1	2	0	1	1	0	0	0	2	2	1	1	2	1	1	0	2	2	1	0
ctg7180001386888_3843_SAC_C	0	0	1	1	1	1	1	1	0	0	0	0	0	1	0	0	2	0	1	1	0	0	0	1	0	0	0	1	2	0	0	0	0	1	0	1	1	0	0	0	1	0	0	1	0	1	0	0	0
ctg7180001846914_11471_SCT_T	2	0	0	1	1	1	1	0	1	0	2	1	0	0	1	1	1	1	1	1	2	2	0	2	2	0	0	1	0	1	0	2	1	0	1	1	1	1	0	1	0	0	1	0	2	1	0	1	2
ctg7180001846914_5023_SAC_C	0	0	0	0	0	1	0	0	0	0	0	0	1	0	0	0	0	0	0	0	0	0	0	0	0	0	0	0	0	0	0	0	0	0	0	0	0	0	0	0	0	0	0	0	0	0	0	0	0
ctg7180001846914_319_SCT_C	0	0	0	0	1	0	1	0	0	0	0	1	0	1	0	0	2	0	0	0	0	0	0	0	0	0	0	1	0	0	0	0	0	1	0	0	0	0	0	0	1	0	0	0	0	1	0	0	0
ctg7180001230599_1361_SAC_C	1	0	1	1	1	1	1	1	0	0	0	0	0	0	0	0	0	0	1	0	1	0	0	1	0	1	0	1	2	1	0	0	1	0	0	1	1	1	1	0	0	1	0	1	0	0	1	0	0
ctg7180001912006_3996_SAG_G	0	1	0	0	0	1	0	1	0	0	0	2	0	0	0	0	0	0	0	0	0	0	0	0	0	0	0	0	0	0	0	0	0	0	0	0	0	0	0	0	0	0	0	0	0	0	0	0	0
ctg7180001817108_1950_SAC_C	1	2	0	1	0	2	1	1	1	1	NA	2	1	1	0	0	1	1	0	2	0	NA	2	1	1	1	1	1	0	1	0	0	1	0	1	0	1	0	1	1	1	1	0	0	0	2	1	1	2
ctg7180001812841_13774_SCT_T	1	1	0	1	1	2	0	2	1	0	0	0	0	0	0	1	0	1	0	1	1	0	2	0	0	1	1	1	0	1	0	1	1	0	1	0	0	0	1	1	1	1	1	0	1	0	1	0	0
ctg7180001812841_7265_SAG_G	0	0	0	0	0	1	0	2	0	0	0	1	0	0	0	1	0	0	0	1	0	0	1	0	0	1	1	0	0	1	1	0	1	0	1	0	0	0	1	0	0	1	0	0	0	0	1	0	0
ctg7180001265880_957_SGT_G	1	0	1	1	2	1	1	0	1	0	2	1	2	0	1	0	1	2	0	1	1	2	0	2	1	1	0	1	0	0	0	1	1	1	1	0	2	0	0	1	0	0	1	0	2	1	0	2	0
ctg7180001577939_1315_SGT_T	0	1	0	0	0	1	0	1	0	0	0	0	1	0	0	0	0	1	0	0	0	0	0	0	0	2	0	0	0	1	0	1	1	0	0	1	0	0	1	0	0	1	0	0	1	0	1	0	0
ctg7180001793886_1071_SAG_G	0	1	2	1	1	1	2	0	0	1	2	1	2	2	0	1	1	2	1	1	1	2	1	2	1	1	1	0	0	1	1	1	1	2	1	0	1	1	0	1	1	0	1	0	1	2	0	1	2
ctg7180001823329_5915_SGT_G	1	1	0	0	0	1	1	2	0	1	0	1	1	1	0	0	1	0	0	0	0	0	0	1	1	1	0	1	0	1	0	1	1	0	0	0	0	0	2	1	1	1	0	1	0	0	1	1	0
ctg7180001875836_7420_SCT_T	0	0	0	0	0	0	0	1	0	0	0	0	0	1	0	1	1	0	0	0	0	0	0	0	0	0	0	0	0	0	1	0	0	0	0	0	0	0	0	0	0	0	0	0	0	1	0	0	0
ctg7180001870198_1454_SCT_C	0	1	1	0	0	1	0	1	0	0	1	1	2	2	0	0	0	0	1	0	0	0	0	0	0	1	0	0	0	0	0	0	1	0	0	1	0	0	1	0	0	1	1	0	0	1	1	0	0
ctg7180001933736_1371_SAG_G	1	1	1	0	1	2	1	2	0	0	2	1	2	2	0	1	1	0	1	0	2	1	1	0	1	1	1	2	0	0	1	0	2	0	1	1	0	0	1	1	0	1	1	0	0	0	1	1	2
ctg7180001831695_3931_SAC_C	1	0	0	0	1	0	1	1	0	0	1	1	0	0	0	1	2	0	0	0	2	1	1	0	0	0	1	2	0	0	1	0	1	0	1	0	0	0	0	1	0	0	0	0	0	1	0	1	2
ctg7180001802493_7891_SGT_G	1	2	0	0	2	1	1	1	1	0	1	1	1	2	1	2	1	1	1	0	2	0	1	0	1	1	2	1	0	1	1	2	2	2	1	0	0	2	1	0	1	2	1	0	1	0	2	1	0
ctg7180001848565_1898_SCT_C	1	0	0	1	1	0	0	0	1	0	0	1	1	0	0	0	1	0	0	0	0	0	0	0	1	0	0	0	0	1	0	0	0	1	0	1	0	0	0	0	1	0	0	0	0	2	0	0	2
ctg7180001549368_409_SCT_T	1	0	0	1	0	0	0	1	0	0	0	0	0	0	0	1	0	0	0	0	0	0	0	0	1	0	0	0	0	1	1	0	0	0	0	1	0	0	0	0	1	0	0	0	0	0	0	0	0
ctg7180001873137_2580_SCT_C	1	1	0	1	0	2	1	2	0	1	2	1	1	1	1	1	0	1	1	0	2	0	0	0	1	1	1	0	0	2	1	0	1	0	0	1	0	1	1	0	2	1	0	0	0	0	1	1	0
ctg7180001863974_4180_SGT_T	0	2	0	1	1	2	1	2	2	0	0	1	2	1	0	1	1	0	0	0	0	0	1	1	0	1	0	0	0	0	1	0	1	1	0	0	0	0	1	1	0	0	0	0	0	2	1	0	0
ctg7180001905453_53_SAG_G	0	0	0	0	0	0	0	0	0	0	1	0	0	1	1	0	0	1	1	0	1	0	0	0	0	0	1	0	0	1	0	0	0	0	0	0	0	1	0	0	0	1	1	0	0	0	0	0	0
ctg7180001903384_7671_G	0	0	1	0	0	0	1	1	0	1	0	2	1	0	0	1	1	0	0	1	0	1	0	0	0	0	0	0	2	0	2	0	0	1	0	1	0	0	0	1	0	0	0	1	0	0	0	0	0
ctg7180001888333_2181_SGT_T	0	1	0	1	1	1	0	2	2	0	0	0	1	1	0	0	0	0	0	0	1	0	1	0	0	1	0	0	0	0	0	0	1	0	0	0	0	0	1	0	0	0	1	0	0	0	1	0	0
ctg7180001747176_999_SAG_A	0	0	0	1	1	0	1	0	2	0	0	2	0	0	0	1	1	0	0	0	0	0	1	0	0	0	0	0	0	0	1	0	0	0	0	0	0	0	0	1	0	0	1	0	0	0	0	0	0
ctg7180001902583_3214_SCT_T	1	1	0	1	0	1	0	1	0	0	0	0	1	0	0	0	0	0	0	0	0	0	0	0	1	1	0	0	0	1	0	0	1	0	0	1	0	0	1	0	1	0	0	0	0	0	1	0	0
ctg7180001672231_5281_SAG_G	2	0	1	1	1	0	2	0	0	2	1	2	1	1	1	1	1	1	1	1	1	1	0	0	1	0	1	1	2	2	2	0	1	1	0	2	1	1	0	1	2	1	1	1	0	0	1	1	0
ctg7180001814905_2587_SGT_T	0	0	0	0	0	0	0	1	0	0	0	0	0	1	0	0	0	0	0	0	0	0	0	0	0	0	0	0	0	0	0	0	0	0	0	0	0	0	0	0	0	0	0	0	0	0	0	0	0
ctg7180001201309_4061_SCT_C	1	0	0	1	0	1	1	1	0	0	1	0	1	0	0	1	0	0	0	0	1	0	0	1	1	1	0	0	0	1	1	0	0	0	0	1	0	1	0	1	1	0	0	0	1	0	0	0	0
ctg7180001201309_3890_SCT_C	2	1	0	1	1	2	1	2	0	1	1	1	2	1	0	1	0	0	0	0	2	0	0	0	1	1	0	1	0	1	1	0	2	1	0	1	1	0	1	0	2	0	1	0	1	0	2	1	0
ctg7180001689968_1737_SGT_T	0	2	0	1	0	1	1	2	1	0	0	1	1	1	1	1	0	2	2	0	2	1	1	1	1	2	1	0	0	2	0	1	1	2	0	0	1	1	2	1	1	2	2	1	1	2	1	0	2
ctg7180001913926_11307_SAC_A	1	2	1	1	0	1	1	2	0	2	0	1	1	0	0	2	1	1	0	1	0	1	0	0	1	2	0	0	2	1	2	NA	1	2	0	1	0	0	1	0	2	1	2	1	1	2	1	0	0
ctg7180001913926_10280_SCT_T	0	0	1	0	0	0	0	0	0	0	0	0	0	1	1	0	1	0	0	0	0	0	0	0	0	0	0	1	0	0	0	0	0	0	1	1	0	0	0	0	0	0	0	0	1	0	0	0	2
ctg7180001847673_1254_SCT_T	0	1	0	0	0	0	0	0	0	0	0	0	0	1	0	0	0	0	0	0	0	0	0	0	0	0	0	0	0	0	0	0	0	2	0	0	0	1	0	0	0	0	0	0	0	0	0	0	0
ctg7180001847673_2501_SAG_A	1	0	0	1	1	0	2	1	2	1	2	1	0	1	1	2	1	2	0	2	1	2	2	1	2	0	2	1	0	2	1	1	0	2	1	0	1	2	0	1	2	1	1	0	0	2	1	2	2
ctg7180001913924_483_SGT_G	0	1	0	0	1	1	1	1	1	0	1	2	1	0	1	2	0	1	0	0	0	0	1	0	1	1	2	0	0	1	1	1	1	2	1	0	0	2	1	0	1	2	1	0	0	1	2	1	0
ctg7180001821522_9145_SGT_T	0	0	0	0	1	0	1	1	1	0	1	1	0	0	1	1	1	1	0	0	1	0	0	0	1	0	1	0	0	1	0	1	0	2	0	0	0	2	0	0	1	1	1	0	0	0	1	1	0
ctg7180001821522_9025_SCT_C	0	0	0	0	0	0	0	1	0	0	0	0	0	0	0	0	1	0	0	0	1	0	0	0	0	0	0	0	0	0	0	0	0	0	0	0	0	0	0	0	0	0	0	0	0	0	0	0	0
ctg7180001219459_69_SCT_C	0	0	0	0	0	0	0	0	0	0	2	2	2	2	2	2	2	2	2	2	2	2	0	0	0	0	0	0	0	0	0	0	0	0	0	0	0	0	0	0	0	0	0	0	0	0	0	0	0
ctg7180001574072_131_SAG_G	0	0	0	0	0	0	0	1	0	0	0	0	0	1	0	0	1	0	0	0	0	0	1	0	0	0	1	0	0	0	0	0	0	0	1	0	0	0	0	0	0	0	0	0	0	1	0	0	0
ctg7180001854386_865_SGT_G	1	2	0	1	0	1	1	2	1	1	1	1	1	1	0	0	2	1	0	2	0	NA	2	1	1	1	1	1	0	1	0	0	1	0	1	0	1	0	1	1	1	1	0	0	0	1	1	1	2
ctg7180001896979_1257_SCT_T	1	0	0	1	1	1	0	0	1	0	0	1	1	0	1	1	1	0	0	0	0	0	0	0	1	0	0	0	0	1	1	0	0	1	1	1	0	0	0	0	1	0	1	0	1	2	0	0	2
ctg7180001908955_3685_SAG_A	0	0	0	0	1	0	0	0	1	0	0	1	0	0	0	0	1	0	0	0	0	0	0	1	0	0	0	0	0	0	0	0	0	1	0	0	0	0	0	0	0	0	0	0	0	2	0	0	NA
ctg7180001882289_652_SAG_G	1	0	0	1	0	0	1	0	0	1	0	0	0	1	1	2	0	1	1	0	0	1	0	1	0	0	1	1	0	1	2	1	0	1	0	1	1	1	0	1	1	2	2	0	0	0	0	0	0
ctg7180001382682_550_SAG_G	1	0	0	1	1	0	1	0	1	1	0	2	1	2	2	2	2	1	0	1	0	0	1	1	0	0	2	1	0	1	2	0	0	1	2	1	0	1	1	2	1	2	2	1	1	2	0	1	0
ctg7180001729686_3390_SAC_C	0	0	0	0	0	0	0	0	0	0	1	0	0	1	0	1	0	0	0	0	0	0	0	0	1	0	0	0	0	0	1	0	0	0	0	0	0	0	0	0	0	0	0	0	0	0	0	0	0
ctg7180001729686_1850_SGT_T	1	0	0	0	1	0	0	0	0	0	1	2	0	1	0	1	1	1	1	0	0	0	0	0	2	0	0	0	0	0	1	1	1	1	1	1	1	1	1	1	1	1	1	1	1	1	1	1	1
ctg7180001848992_2107_SCT_T	0	0	0	0	0	0	0	0	0	0	0	1	0	0	0	1	0	0	0	0	0	0	0	0	0	0	0	0	0	0	1	0	0	0	0	0	0	0	0	0	0	0	0	0	0	0	0	0	0
ctg7180001904794_8066_SAG_A	1	0	0	1	0	0	1	0	0	1	1	1	1	1	1	1	1	1	0	1	0	0	0	1	1	0	1	0	0	1	1	0	0	1	0	1	0	1	1	2	1	2	2	1	0	0	0	1	0
ctg7180001451965_1895_SCT_C	1	0	0	0	1	0	0	0	0	0	1	0	0	0	0	1	0	1	1	0	0	0	0	0	2	0	0	0	0	0	1	1	1	0	0	0	1	0	0	0	0	0	0	0	0	0	1	0	1
ctg7180001882017_2448_SCT_T	0	0	0	0	0	0	1	0	0	1	0	0	0	0	0	0	0	0	0	0	0	0	0	0	0	1	0	0	0	0	0	0	0	0	0	0	0	1	0	0	1	0	0	0	0	0	0	0	0
ctg7180001607758_2250_SCT_C	2	1	0	1	1	1	1	2	0	1	1	0	1	0	0	1	0	2	1	0	1	0	0	0	0	2	0	0	0	0	0	0	2	0	0	1	1	1	1	0	2	1	1	0	0	0	2	1	0
ctg7180001317657_160_SAC_C	1	0	0	0	1	0	0	1	0	0	0	0	0	0	0	0	0	1	1	0	0	0	0	0	NA	0	0	0	0	0	0	0	1	0	0	0	1	0	0	0	0	0	0	0	0	0	1	0	0
GCR_cBin630_Ctg1_411_A	0	1	0	0	1	1	0	1	1	0	0	0	1	0	0	0	1	0	0	0	1	0	1	0	0	1	1	1	0	0	0	0	1	0	1	0	0	0	1	0	0	0	0	0	0	2	1	0	0
ctg7180001300627_563_SCT_C	1	0	0	1	0	0	0	0	0	0	0	1	0	0	0	1	1	1	0	1	0	0	0	1	0	0	0	0	0	0	1	0	0	1	0	1	0	0	1	1	1	1	0	1	0	0	0	1	0
ctg7180001891205_554_SGT_G	1	1	0	0	1	1	2	2	0	2	1	1	1	1	2	0	0	0	1	0	1	1	0	2	0	2	1	1	0	1	1	1	2	2	1	0	2	2	1	1	1	1	1	0	1	0	2	1	0
ctg7180001807047_2939_SCT_T	0	1	2	0	1	0	1	0	1	1	2	1	0	0	0	0	2	1	2	1	2	2	1	1	1	1	1	1	2	1	0	1	0	0	1	1	1	1	0	0	1	0	0	1	1	2	0	1	2
ctg7180001835243_1907_SAG_G	1	0	0	1	0	0	0	0	0	0	0	0	0	0	0	0	0	1	0	0	1	0	0	0	0	0	0	0	0	0	0	0	0	0	0	1	0	0	0	0	1	1	0	0	0	0	0	0	0
ctg7180001347196_741_SAC_C	0	1	0	0	0	1	1	1	0	1	1	1	1	1	0	1	1	1	1	0	0	0	0	0	0	2	0	0	0	0	1	0	1	0	0	0	0	1	1	0	1	0	0	0	0	0	1	1	0
ctg7180001439932_1020_SCG_C	0	0	0	0	0	0	0	0	0	0	0	0	1	0	0	0	0	0	0	0	0	0	0	0	0	0	0	0	0	0	0	0	0	0	0	0	0	0	0	0	0	0	0	0	0	0	0	0	0
ctg7180001850621_1724_SAG_A	0	1	0	0	0	1	NA	1	0	0	NA	0	2	0	0	0	0	0	NA	0	NA	0	0	0	0	1	0	0	0	0	0	0	1	0	0	0	0	0	1	0	0	0	0	0	0	0	1	0	0
ctg7180001344410_367_SGT_G	1	0	0	0	1	0	0	0	0	0	0	0	1	1	1	1	0	0	0	0	0	0	0	1	0	0	0	0	0	0	1	0	1	1	1	0	1	0	0	0	0	0	0	0	1	0	1	0	0
ctg7180001875371_3087_SGT_T	0	0	0	1	1	1	0	0	2	0	0	0	0	0	0	1	1	0	0	0	0	0	2	0	0	0	1	1	0	0	1	0	0	0	1	0	0	0	0	0	0	0	0	0	0	2	0	0	0
ctg7180001803277_3994_SAG_G	1	2	2	0	1	1	0	1	0	0	0	0	1	0	0	1	0	0	0	1	1	1	0	0	0	1	0	1	2	1	0	1	2	2	1	1	1	0	1	0	1	0	1	1	2	2	2	0	2
ctg7180001827122_959_SAG_G	0	0	0	0	1	0	0	0	1	0	0	0	0	0	1	0	1	0	0	0	0	0	1	0	0	0	1	1	0	0	0	0	0	0	2	0	0	0	0	0	0	0	0	0	1	2	0	0	0
ctg7180001807491_5922_SAC_A	0	0	0	1	1	0	0	0	2	2	0	1	0	1	1	1	2	1	1	0	0	0	1	0	0	0	1	1	0	1	1	0	0	0	0	1	0	2	0	1	0	1	1	0	0	0	0	0	0
ctg7180001890509_5259_SAC_A	0	0	0	0	0	0	1	0	0	0	0	1	0	1	1	1	1	0	0	0	0	0	0	0	1	1	1	0	0	1	0	0	0	0	0	0	0	1	0	0	0	1	0	0	0	0	0	0	0
ctg7180001930177_6410_SAG_A	0	0	0	1	0	1	1	1	0	0	2	2	0	1	2	2	1	1	1	1	0	0	1	0	1	1	2	0	0	1	1	1	0	0	1	1	0	1	0	0	0	1	1	0	1	0	0	2	0
ctg7180001914283_8835_SAG_A	0	0	0	0	0	0	1	1	0	0	0	1	0	1	1	1	1	1	1	1	0	0	0	0	0	0	1	0	0	1	1	0	0	0	0	0	0	1	0	0	2	1	0	0	1	0	0	1	0
ctg7180001914283_8156_SCT_T	0	0	0	0	0	0	0	0	0	0	0	0	0	0	0	0	0	0	0	0	0	1	0	0	0	0	0	0	0	0	0	0	0	1	1	1	1	1	1	1	1	1	1	1	1	1	1	1	1
ctg7180001937479_9657_SGT_G	0	0	0	0	0	0	1	0	0	0	0	1	0	0	0	0	0	0	0	0	0	0	0	0	0	0	0	0	0	0	0	0	0	0	0	0	0	0	0	0	2	0	0	0	0	0	0	0	0
ctg7180001937478_18491_SAG_G	0	0	0	0	0	0	0	0	0	0	0	1	0	0	0	0	0	0	0	0	1	0	0	0	0	0	0	0	0	0	1	0	0	0	0	0	0	0	0	0	1	0	0	0	0	0	0	0	0
ctg7180001918121_6006_SAC_C	2	0	0	1	1	1	0	2	1	0	1	0	1	2	1	1	1	2	1	1	0	0	2	0	1	1	2	1	0	1	1	1	2	1	1	0	1	1	2	1	0	2	0	1	0	2	2	1	0
ctg7180001859106_4242_SGT_G	0	1	0	1	0	2	2	1	0	1	0	1	2	1	1	0	1	1	1	0	0	1	1	1	0	2	1	2	0	0	2	0	1	1	1	0	1	0	2	2	2	1	1	1	0	2	1	0	0
ctg7180001925483_4709_SAC_A	0	0	0	0	0	0	1	0	0	0	0	0	0	1	0	0	0	1	0	0	0	0	1	0	0	1	1	1	0	0	0	0	0	1	1	0	0	0	0	0	0	1	0	0	0	2	0	0	0
ctg7180001869756_4015_SGT_T	2	1	0	1	1	1	0	0	0	1	0	0	1	2	2	1	2	1	2	0	0	1	0	1	0	0	1	1	0	1	1	0	1	0	0	0	2	1	0	1	1	1	1	0	0	0	1	0	0
ctg7180001875650_1579_SCT_T	0	0	0	0	0	0	0	0	0	0	0	0	0	0	0	0	0	0	0	0	1	0	0	0	0	0	0	0	0	0	0	0	0	0	0	0	0	0	0	0	0	0	0	0	0	0	0	0	0
ctg7180001750254_69_SGT_T	0	0	0	1	0	1	1	2	1	0	1	0	1	1	1	1	1	1	1	1	1	0	1	1	1	2	1	0	0	1	1	1	1	0	0	0	0	1	1	0	0	1	0	0	0	0	1	1	0
ctg7180001933118_3155_SAC_A	2	1	0	2	1	2	1	2	1	1	1	0	2	0	1	0	1	0	1	1	0	1	1	2	1	2	0	1	0	0	1	1	2	0	0	0	2	0	1	1	1	0	1	0	0	0	2	1	0
ctg7180001799434_19172_SCT_T	0	0	1	0	0	1	2	2	0	1	0	1	1	1	1	1	1	2	1	0	1	0	1	0	0	2	2	1	0	2	1	0	1	2	2	0	0	1	2	1	1	2	0	1	1	2	1	0	0
ctg7180001799434_7704_SAG_G	0	0	0	0	0	0	2	1	0	0	0	1	0	0	0	0	0	0	0	0	0	0	0	0	1	1	0	0	0	0	0	0	0	0	0	0	0	0	0	0	1	0	0	0	0	0	0	0	0
ctg7180001299270_141_SAC_A	0	0	0	1	0	0	0	0	1	0	0	2	0	2	1	1	1	1	1	0	1	0	1	0	1	0	1	0	0	1	0	0	0	0	0	0	0	1	0	0	0	1	0	0	0	0	0	0	0
ctg7180001863284_10376_SAG_A	0	1	1	0	0	0	2	1	0	0	NA	2	1	1	1	1	1	1	1	1	1	NA	0	0	1	1	0	0	0	0	2	0	0	0	1	0	0	1	0	1	2	0	1	0	1	0	0	1	0
ctg7180001713001_3192_SCT_T	0	0	0	0	0	1	0	1	0	1	0	1	1	0	0	0	0	0	0	0	1	0	0	0	0	1	0	0	0	0	1	0	1	0	0	0	0	0	1	0	0	0	0	1	1	0	1	0	0
ctg7180001824240_6111_SGT_T	0	0	0	0	0	0	0	0	0	0	0	0	0	0	0	0	0	0	0	0	0	0	0	0	0	0	0	0	0	0	0	0	0	0	0	0	0	0	0	0	0	0	0	0	1	0	0	0	0
ctg7180001280602_1179_SGT_T	0	1	1	0	0	1	1	1	0	0	1	1	2	1	0	0	1	0	0	1	1	0	0	1	1	1	0	1	0	0	1	0	1	0	1	1	0	1	1	1	2	0	1	1	1	0	1	2	0
ctg7180001877197_562_SGT_T	0	0	0	0	0	0	1	0	0	0	0	0	0	0	0	0	0	0	0	0	1	0	0	0	0	0	0	0	0	0	0	0	0	0	0	0	0	0	0	0	1	0	0	0	0	0	0	0	0
ctg7180001672290_4431_SAG_G	1	2	2	2	1	1	0	2	0	1	0	2	2	1	1	1	1	0	1	1	1	2	1	2	0	1	0	1	2	0	0	0	2	0	NA	1	2	1	1	1	0	0	2	2	1	0	2	0	2
ctg7180001904319_5314_SAG_A	1	0	0	2	1	1	1	2	1	1	0	1	1	0	0	0	0	0	0	0	0	0	1	0	0	1	0	1	0	0	0	0	2	1	0	0	1	1	1	0	1	0	0	1	1	2	2	0	0
ctg7180001794659_1487_SCT_T	0	1	0	0	1	0	0	0	2	0	1	1	2	0	2	1	1	0	0	1	0	0	0	1	2	0	1	0	1	1	1	2	1	1	1	0	0	1	0	2	1	1	1	0	1	1	1	1	1
ctg7180001817021_5539_SCT_T	1	0	0	1	0	1	0	2	0	2	2	2	2	1	1	1	2	1	1	0	0	0	0	0	2	1	1	1	0	2	1	2	1	1	1	1	0	1	2	1	1	1	0	1	1	0	1	1	0
ctg7180001402401_3087_SAG_G	0	0	1	1	0	1	0	1	0	1	0	1	0	1	0	0	0	0	0	1	1	0	0	0	0	0	0	0	0	0	2	0	0	0	0	0	0	1	0	0	0	0	0	0	1	0	0	1	0
ctg7180001402401_16458_SAG_A	2	1	1	1	2	1	2	1	2	0	0	0	1	1	1	1	0	1	1	1	0	2	2	2	0	2	1	1	2	0	0	0	2	1	1	1	2	0	2	1	1	1	1	2	0	2	2	0	2
ctg7180001402401_18108_SAG_A	0	0	0	0	0	0	0	2	0	0	0	2	0	0	0	0	0	0	0	0	0	0	NA	0	0	0	0	0	0	0	0	0	0	1	1	1	1	1	1	1	1	1	1	1	1	1	1	1	1
ctg7180001862689_4440_SAG_A	0	0	0	0	0	0	1	0	1	0	0	0	0	0	0	0	0	0	0	0	0	0	0	0	0	0	0	1	0	0	0	0	0	1	0	0	0	0	0	0	1	0	0	0	0	2	0	0	0
ctg7180001862689_4544_SCT_C	1	1	0	0	2	0	0	1	1	1	2	1	1	1	1	1	2	2	1	0	1	0	1	0	2	0	2	1	0	2	0	2	1	1	2	1	1	1	0	1	1	2	1	0	1	0	1	1	0
ctg7180001889742_21723_SAG_A	1	0	0	0	1	0	0	0	0	0	0	1	0	0	0	0	0	1	0	0	0	0	0	0	0	0	0	0	0	0	0	0	1	0	0	0	1	0	0	0	0	1	0	0	0	0	1	0	0
ctg7180001605186_6852_SAC_C	1	0	2	1	0	1	0	0	0	0	1	1	0	2	2	1	1	1	2	0	1	1	1	2	0	0	1	0	1	1	0	1	0	0	1	0	1	1	0	0	0	1	0	0	1	0	0	0	2
ctg7180001910034_5492_SAG_G	1	1	1	0	1	1	1	0	0	1	1	1	1	0	0	0	1	1	0	1	1	NA	0	0	2	1	0	1	0	1	2	1	1	1	0	1	1	0	0	1	1	1	1	0	0	0	1	2	0
ctg7180001928576_3068_SAC_C	1	1	1	1	2	1	0	0	1	1	1	0	0	1	1	2	1	2	1	1	1	1	1	0	0	0	2	0	1	1	1	1	1	0	2	1	1	2	0	0	0	2	1	1	2	0	1	0	0
ctg7180001838884_1506_SAC_C	0	0	0	0	0	0	0	0	0	0	0	1	0	0	0	0	0	0	0	0	0	0	0	0	0	0	0	0	0	0	0	0	0	0	0	0	0	0	0	0	0	0	0	0	0	0	0	0	0
ctg7180001852340_1813_SGT_G	2	1	0	0	1	0	2	0	1	2	0	0	0	0	0	0	0	NA	0	1	1	0	0	0	1	2	0	1	0	0	1	1	1	2	0	0	1	0	1	1	2	0	0	0	1	2	1	1	0
ctg7180001803128_5911_SCT_T	2	0	2	1	1	2	1	2	1	0	1	1	1	1	1	0	0	1	1	0	1	1	1	2	0	1	0	1	1	0	1	1	2	1	1	0	2	0	2	1	1	1	0	1	1	2	2	0	NA
ctg7180001796581_1305_SCT_C	1	0	1	0	1	0	0	0	1	0	0	0	0	2	1	1	1	1	1	0	0	0	0	0	0	0	1	1	0	1	0	0	1	1	1	0	1	2	0	0	0	1	0	0	2	2	1	0	0
ctg7180001802124_100_SCT_C	0	0	1	0	0	1	0	2	1	0	0	0	1	0	0	0	0	0	0	0	1	0	0	0	0	1	0	1	0	0	1	0	1	1	0	0	0	0	1	0	0	1	0	1	0	2	1	0	0
ctg7180001470910_3616_SCT_T	1	0	0	0	1	0	1	1	0	0	0	0	0	2	1	1	1	1	1	0	0	0	0	0	1	0	1	0	0	1	1	1	1	0	1	0	1	2	1	1	1	2	0	0	2	0	1	0	0
ctg7180001509076_593_SAC_C	1	0	1	1	1	1	1	2	0	2	0	1	1	1	0	1	0	0	0	1	1	1	0	0	1	1	0	1	1	1	1	1	2	2	1	1	1	0	2	1	2	1	1	2	1	0	2	0	0
ctg7180001866764_5645_SAG_G	2	0	2	0	1	2	2	2	1	0	2	1	1	2	0	0	1	1	1	0	1	1	0	2	1	1	0	1	0	0	1	2	2	1	1	1	2	1	1	0	1	0	0	1	2	2	2	1	0
ctg7180001857276_5075_SAC_A	0	1	1	2	1	0	2	0	2	1	0	0	1	1	2	2	1	1	1	1	0	1	2	0	1	1	2	2	2	1	1	0	0	1	1	1	0	1	1	1	1	1	1	1	0	2	0	0	2
ctg7180001932110_6119_SCT_T	1	1	1	0	0	1	1	0	0	1	1	1	0	0	0	0	0	1	0	1	1	0	0	1	0	2	0	0	0	1	1	1	0	1	0	0	0	0	1	2	1	1	1	0	0	0	0	1	0
ctg7180001453024_939_SCT_C	1	0	0	0	1	0	0	0	0	0	1	1	0	1	0	0	1	0	1	0	1	1	0	1	1	0	0	0	0	0	0	1	1	0	1	1	1	1	0	0	0	0	0	0	1	0	1	1	0
ctg7180001857314_2459_SCT_T	0	0	1	1	0	0	2	1	1	0	0	0	0	0	1	0	0	0	0	0	1	0	1	0	0	1	0	1	0	0	0	0	0	1	1	0	0	0	0	0	1	0	0	0	1	2	0	0	0
ctg7180001826199_2961_SGT_G	0	0	0	1	0	0	1	0	0	0	0	0	0	0	1	0	0	0	0	0	1	0	1	0	0	1	0	0	0	0	0	0	0	0	0	0	0	0	1	1	0	0	0	0	0	0	0	0	0
ctg7180001886296_3912_SAG_A	0	0	1	0	0	1	1	0	1	1	0	0	0	1	0	0	0	0	1	0	0	1	0	1	0	0	0	1	0	1	0	0	0	2	1	0	1	0	0	0	2	0	0	0	1	2	0	0	0
ctg7180001264460_14614_SCT_T	1	0	1	0	0	0	0	0	0	0	1	0	0	0	0	0	0	1	1	0	1	1	0	2	0	0	0	0	0	0	0	1	0	0	1	0	1	0	1	1	0	0	0	0	1	0	0	0	0
ctg7180001264460_1115_SAC_A	1	2	2	0	1	2	0	2	2	1	1	0	2	1	0	0	1	1	1	1	2	1	1	2	1	1	1	2	0	0	1	1	1	1	2	0	1	0	1	1	1	0	1	1	1	2	1	1	0
ctg7180001794095_10813_SCT_T	1	0	1	0	0	1	1	1	0	0	1	1	1	0	0	0	0	1	1	0	1	1	0	2	0	1	0	0	0	0	0	1	1	0	1	0	1	0	1	0	0	0	0	1	1	0	1	0	0
ctg7180001794666_3889_SAG_G	1	0	0	0	1	0	0	0	0	0	0	0	0	0	0	0	0	0	0	0	0	0	0	0	0	0	0	0	0	0	0	0	1	0	0	0	1	0	0	0	0	0	0	0	0	0	1	0	0
ctg7180001396376_260_SAC_C	2	0	1	2	1	0	1	0	1	1	0	1	0	1	1	1	1	1	0	1	1	1	1	1	0	0	0	0	2	1	0	0	1	1	0	1	1	0	1	1	1	1	1	1	0	2	1	0	2
ctg7180001395158_594_SCT_C	0	0	0	0	0	1	0	1	0	0	0	0	1	0	0	0	0	0	0	0	0	0	0	0	0	0	0	0	0	0	1	0	1	0	0	0	0	0	1	0	0	0	0	1	0	0	1	0	0
ctg7180001560541_306_SCT_T	1	0	0	0	0	0	0	0	0	0	0	1	0	1	0	0	0	1	0	0	0	0	0	1	1	0	0	1	0	0	0	0	0	1	0	0	0	0	0	0	0	0	1	0	0	0	0	0	0
ctg7180001844478_10474_SCT_T	2	1	1	2	2	1	0	1	1	2	0	0	0	0	1	1	1	1	0	1	1	1	2	0	1	0	1	1	2	1	0	1	2	1	1	1	1	1	1	0	1	1	1	2	1	1	2	0	2
ctg7180001860718_2168_SAC_A	2	0	1	0	1	2	0	2	1	0	0	1	1	0	0	0	0	1	0	0	0	0	0	1	0	0	0	0	0	0	1	0	2	0	0	0	1	0	2	1	0	0	0	1	0	2	2	0	0
ctg7180001860718_2089_SAC_C	0	0	0	0	0	0	0	1	0	0	0	0	0	0	0	0	0	0	0	0	1	0	0	0	0	0	0	0	0	1	0	0	0	1	0	0	0	0	0	0	0	1	0	0	0	0	0	0	0
ctg7180001919545_25853_SCT_C	1	0	1	0	0	2	1	2	1	0	1	1	1	1	1	1	0	2	2	0	1	1	0	2	0	0	1	0	0	2	1	0	1	1	0	1	1	2	2	1	1	2	0	1	1	2	1	1	0
ctg7180001919545_22034_SCT_C	1	0	0	2	1	0	1	0	0	1	0	1	0	1	1	1	1	0	0	1	0	1	1	0	0	0	0	0	2	0	0	0	1	0	0	1	1	0	0	0	1	0	1	1	0	0	1	0	2
ctg7180001872487_6356_SAG_G	1	1	1	1	0	0	1	0	1	2	1	2	0	1	1	1	1	2	2	0	1	1	0	2	2	0	1	2	0	2	1	1	0	2	1	1	1	2	1	1	1	2	0	0	2	2	0	1	0
ctg7180001934569_7105_SAG_G	1	1	0	2	0	2	1	2	0	1	1	0	2	2	2	2	1	2	2	1	0	2	1	2	0	0	1	0	2	1	1	0	1	0	0	2	1	2	1	0	1	2	1	2	1	0	1	1	2
ctg7180001933542_1743_SAG_A	0	0	0	0	0	0	0	0	0	0	0	1	0	0	0	0	0	0	0	0	1	0	0	0	0	0	0	0	0	0	0	0	0	0	0	0	0	0	0	0	0	0	0	0	0	0	0	0	0
ctg7180001800817_6745_SGT_T	1	1	1	0	1	1	1	1	1	0	0	2	1	0	0	0	0	0	1	1	2	1	0	1	0	2	0	0	0	0	1	0	2	0	0	0	2	0	1	1	1	1	1	1	0	2	2	1	0
ctg7180001435118_477_SGT_G	1	0	1	1	0	2	1	1	1	2	0	1	1	0	1	0	0	1	1	0	1	1	0	2	1	0	0	1	0	1	0	1	1	2	1	0	1	0	2	2	1	1	1	1	1	2	1	0	0
ctg7180001425425_5659_SCT_T	0	0	2	0	0	NA	0	2	0	0	0	0	2	0	NA	0	0	0	0	0	0	0	0	0	0	0	0	0	0	0	0	0	2	1	1	1	1	1	2	1	1	2	1	2	1	1	2	1	1
ctg7180001316228_931_SAG_A	1	1	0	0	1	1	2	1	0	0	1	1	1	1	1	1	0	0	0	1	2	0	0	0	0	2	1	0	0	1	2	0	2	0	0	1	1	2	1	1	2	2	1	1	1	0	2	2	0
ctg7180001191350_3535_SAG_G	0	0	2	1	1	2	1	1	2	1	1	1	1	2	1	0	2	1	2	0	1	1	2	1	2	0	1	2	0	0	1	2	1	1	1	0	1	0	1	0	1	1	0	1	1	2	1	0	0
ctg7180001303980_930_SCT_T	0	1	0	0	0	2	1	2	0	0	0	1	2	1	0	1	0	0	0	1	0	1	0	0	0	0	0	0	2	0	0	0	1	0	1	1	0	0	2	1	1	2	1	2	0	0	1	0	2
ctg7180001869655_1695_SCT_T	1	0	0	0	1	2	0	2	0	0	1	0	1	1	1	1	0	0	1	0	0	1	0	1	0	0	1	0	0	1	1	0	2	0	0	1	2	2	1	0	0	1	0	1	1	0	2	1	0
ctg7180001818115_8143_SAG_G	1	0	0	2	0	1	0	2	1	2	1	2	1	2	1	1	1	1	0	0	1	0	1	1	1	0	1	1	0	2	0	1	1	2	0	1	0	2	1	0	0	1	0	1	2	2	1	1	0
ctg7180001888349_5382_SAG_A	0	0	0	0	0	0	0	0	0	0	0	0	0	0	0	0	0	0	0	0	0	0	0	0	0	0	0	0	0	0	0	0	0	1	1	1	1	1	1	1	1	1	1	1	1	1	1	1	1
ctg7180001589454_906_SAG_A	0	0	0	0	0	0	0	0	0	0	0	0	0	0	0	0	0	0	0	0	1	0	0	0	0	0	0	0	0	0	0	0	0	0	0	0	0	0	0	0	0	0	0	0	0	0	0	0	0
ctg7180001824807_1010_SCT_C	1	0	0	0	1	1	0	0	0	0	0	0	0	0	0	0	NA	NA	0	0	0	0	0	0	0	0	0	0	0	0	0	0	1	0	0	0	1	0	0	0	0	0	0	0	0	0	1	0	0
ctg7180001849042_1757_SAG_A	1	1	0	0	1	0	0	0	1	0	2	0	1	1	1	2	1	1	1	2	1	1	NA	0	2	1	1	1	1	1	2	1	1	0	1	2	1	1	1	1	0	0	1	1	1	2	1	2	2
ctg7180001827703_5928_SCT_C	0	0	1	0	0	1	0	1	1	1	1	0	0	0	1	1	0	0	0	0	1	0	0	0	1	0	1	1	0	1	1	1	0	1	0	1	0	1	0	0	0	0	0	0	1	2	0	1	0
ctg7180001890049_4590_SAC_C	2	0	1	1	1	2	2	1	0	0	0	1	1	1	0	0	1	2	1	0	0	0	1	0	0	1	0	0	0	0	0	0	2	0	0	0	1	0	1	1	2	1	1	1	0	0	2	0	0
ctg7180001231516_147_SGT_T	2	1	2	1	1	0	1	1	1	1	1	0	0	2	2	1	1	2	1	0	1	0	2	0	1	1	2	1	1	2	1	2	1	2	1	1	1	2	0	1	1	0	1	0	2	2	1	1	0
ctg7180001897794_8398_SCT_C	0	0	1	0	0	2	1	2	1	1	0	2	1	1	0	0	0	0	1	0	1	1	0	1	1	0	0	1	0	0	1	1	1	1	0	0	1	0	1	0	2	1	0	1	1	2	1	0	0
ctg7180001865892_1102_SAC_C	1	0	0	0	2	1	0	0	1	0	0	0	0	0	0	0	0	1	1	0	1	0	0	0	0	0	0	0	0	0	1	0	1	0	0	0	1	0	0	0	0	0	0	0	0	0	1	0	0
ctg7180001865891_11919_SCT_T	0	0	0	0	0	1	0	0	0	0	0	0	0	0	0	0	0	0	0	0	0	0	0	0	0	0	0	0	0	0	0	0	0	0	0	0	0	0	0	0	0	0	0	0	0	0	0	0	0
ctg7180001914082_8714_SCG_G	0	0	0	0	0	0	0	0	0	0	0	0	0	0	0	0	0	0	1	0	0	1	0	1	0	0	0	0	0	0	0	0	0	0	0	0	1	0	0	0	0	0	0	0	0	0	0	0	0
ctg7180001914082_6101_SAG_G	2	1	1	2	2	0	2	0	1	1	1	2	0	1	0	0	2	2	2	0	1	1	1	2	1	2	0	1	0	0	0	0	1	0	1	0	2	0	0	1	1	1	1	0	0	0	1	0	1
ctg7180001240005_1683_SGT_T	2	0	2	1	2	1	1	1	2	1	1	1	0	2	1	1	1	1	0	1	1	0	1	0	1	1	1	1	0	1	1	1	1	1	0	1	1	1	0	1	0	1	1	0	1	2	1	2	0
ctg7180001393715_3390_SCT_T	0	0	0	0	0	1	0	0	0	0	1	1	0	0	1	1	0	0	0	0	0	0	0	0	0	0	1	0	0	1	0	0	0	0	0	1	0	1	0	0	0	0	0	0	0	0	0	1	0
ctg7180001759846_3275_SAC_C	2	1	1	1	1	1	1	1	0	1	1	0	1	1	1	1	1	2	1	1	1	1	0	0	1	1	0	1	1	0	1	0	1	0	1	1	1	1	0	1	1	0	2	1	1	0	1	0	2
ctg7180001889931_3602_SAG_A	1	1	2	0	0	1	1	1	1	1	0	1	2	0	0	1	0	2	2	1	1	2	1	2	1	0	1	1	2	1	1	2	1	2	1	1	1	0	2	2	2	1	2	2	1	2	1	0	2
ctg7180001814702_1352_SAG_G	1	1	0	1	1	1	2	1	1	0	0	2	1	2	0	0	1	2	1	1	2	0	2	1	1	1	1	0	1	1	1	1	1	1	1	0	0	0	1	0	2	2	0	1	0	0	1	1	0
ctg7180001711342_782_SAG_G	1	1	1	1	1	2	2	1	2	1	0	2	1	0	1	0	1	2	1	1	2	0	1	0	2	1	1	1	0	1	1	1	1	1	0	0	0	0	2	1	1	2	0	1	1	2	1	1	0
ctg7180001779292_3365_SCT_C	0	0	0	1	0	0	0	0	0	1	2	0	0	1	0	1	1	0	0	0	0	0	0	0	0	1	0	1	0	0	0	0	0	0	1	1	0	1	0	0	0	0	0	0	0	0	0	1	0
ctg7180001182420_820_SAC_A	1	0	0	0	1	0	0	1	0	0	0	0	0	0	1	0	0	0	0	0	0	0	0	0	0	0	0	0	0	0	0	0	1	0	0	0	1	1	0	0	0	0	0	0	1	0	1	0	0
ctg7180001900200_6506_SCT_C	2	0	0	0	1	1	1	2	1	0	1	2	1	2	2	1	0	2	2	0	0	1	0	1	2	0	1	0	0	1	1	1	2	0	0	1	2	2	1	0	2	1	0	1	2	2	2	1	0
ctg7180001793383_22301_SGT_T	0	0	1	1	0	1	0	0	0	2	1	0	0	1	0	0	1	0	0	0	1	0	0	0	0	1	0	2	0	0	0	0	0	1	1	0	0	0	1	1	0	0	0	0	0	0	0	0	0
ctg7180001865286_12039_SGT_T	0	0	0	0	0	1	1	0	0	0	0	2	1	1	0	0	0	0	0	0	0	0	0	0	0	0	0	0	0	0	1	0	1	0	0	0	0	0	1	0	2	1	0	1	0	0	1	0	0
ctg7180001795849_11497_SAC_C	1	1	2	1	1	2	1	1	0	2	0	2	2	1	0	1	1	0	1	1	1	2	1	2	0	0	1	1	2	1	1	1	2	2	1	1	2	0	2	1	1	1	1	2	0	0	2	0	2
ctg7180001235628_6117_SAG_A	0	0	0	0	0	0	0	0	0	0	0	0	0	1	0	0	0	0	0	0	0	0	0	0	0	0	0	0	0	0	0	0	0	0	0	0	0	0	0	0	0	0	0	0	0	0	0	0	0
ctg7180001867844_8854_SCT_C	2	1	1	2	2	1	0	2	1	2	1	1	0	0	1	1	1	2	1	1	1	0	1	0	1	0	0	0	0	0	1	0	1	0	0	1	1	2	1	2	0	0	1	0	1	0	1	2	0
ctg7180001837453_4600_SCT_T	0	0	0	0	0	0	0	0	0	0	1	1	0	0	0	1	0	0	0	0	0	0	0	0	0	0	0	0	0	0	0	0	0	0	0	1	0	1	0	0	0	0	0	0	0	0	0	1	0
ctg7180001881195_6383_SCT_C	0	0	0	0	0	0	1	1	0	0	0	0	0	1	1	0	0	0	0	1	1	0	0	0	0	0	0	0	0	0	1	0	0	0	0	0	0	1	0	0	1	0	0	0	1	0	0	1	0
ctg7180001902907_5423_SCT_C	1	0	0	0	0	0	0	0	0	0	0	0	0	1	0	0	0	2	1	0	0	0	0	0	1	0	0	0	0	0	0	0	0	0	0	0	0	0	0	0	0	0	0	0	0	0	0	0	0
ctg7180001902907_8530_SAC_C	0	1	1	0	0	1	1	1	0	0	1	2	2	1	1	2	0	0	0	2	2	1	0	0	0	0	0	0	1	0	1	0	1	0	0	2	0	2	1	0	2	2	1	2	1	0	1	2	2
ctg7180001377163_553_SAC_C	0	0	2	1	0	1	1	0	1	2	1	1	1	1	1	0	2	0	1	0	1	1	1	1	1	2	2	1	1	2	1	2	1	1	2	0	1	0	2	1	1	2	0	1	1	2	1	0	0
ctg7180001811675_7405_SAC_C	1	0	0	0	0	0	1	0	0	0	0	0	0	0	0	0	0	2	1	0	0	0	0	0	1	0	0	0	0	0	0	0	0	0	0	0	0	0	0	0	1	0	0	0	0	0	0	0	0
ctg7180001799929_653_SAG_G	1	2	1	1	1	1	1	0	1	0	1	2	1	1	0	1	0	2	1	0	0	0	2	1	1	0	1	1	0	0	1	0	0	1	1	1	0	1	1	2	2	1	1	0	0	0	0	1	2
ctg7180001874958_2015_SGT_G	1	2	1	1	2	1	1	2	1	0	1	1	1	2	1	1	0	0	0	1	2	0	2	0	0	0	1	0	0	0	1	0	1	0	1	1	1	2	1	2	2	1	1	0	1	0	1	2	2
ctg7180001858993_13941_SCT_C	0	1	1	0	0	2	1	1	1	0	2	0	2	1	1	1	1	0	1	0	0	1	0	1	1	2	1	1	0	1	0	1	1	0	1	1	1	1	1	0	1	2	0	1	1	2	1	1	2
ctg7180001829632_15836_SGT_T	1	1	1	2	1	0	1	0	1	2	0	0	0	0	0	1	1	2	1	1	0	1	2	0	1	0	1	0	2	1	0	1	0	1	1	1	0	0	1	2	1	0	2	1	0	0	0	0	0
ctg7180001802932_9899_SAG_A	0	1	0	1	1	1	1	0	2	0	1	0	1	1	1	0	1	0	1	0	0	1	2	1	1	2	2	1	0	1	0	1	1	0	2	0	1	0	2	2	0	1	1	1	1	1	1	0	0
ctg7180001884539_2194_SAG_A	1	0	2	1	1	0	1	2	0	2	0	1	0	1	1	1	1	0	0	2	1	1	0	1	0	0	1	1	2	2	2	1	1	2	0	1	1	0	0	0	1	0	1	1	0	1	1	1	0
ctg7180001828152_1513_SCT_T	0	1	0	0	0	1	0	0	0	0	0	1	1	0	0	0	0	0	0	0	0	0	0	1	0	0	0	1	0	0	0	0	0	1	0	0	0	0	0	1	0	0	0	0	0	0	0	0	0
ctg7180001828152_1955_SCT_T	1	1	1	1	0	1	1	0	0	2	0	2	1	1	1	1	1	2	2	1	1	2	0	2	1	0	0	1	2	1	1	1	0	1	0	1	1	0	0	1	1	0	1	1	0	1	0	0	0
ctg7180001868602_4654_SAG_A	2	1	1	0	1	1	2	1	1	0	1	1	1	2	1	0	1	2	1	0	1	0	0	0	2	2	0	1	0	0	1	1	1	0	1	0	1	0	0	1	1	0	0	0	1	1	1	0	0
ctg7180001871900_2858_SAG_A	2	0	2	1	1	2	0	1	0	0	0	0	2	0	0	2	0	1	0	1	1	1	0	0	1	1	0	0	1	0	0	2	1	0	0	0	0	1	0	0	1	0	1	1	1	0	0	1	0
ctg7180001681147_1600_SAC_A	0	1	1	0	0	1	0	0	0	1	0	0	1	0	0	1	0	0	1	1	0	2	0	1	0	0	0	0	2	1	0	1	0	1	0	1	1	0	0	1	0	1	1	1	0	0	0	0	0
ctg7180001794361_3555_SCT_T	1	0	1	0	0	0	1	1	0	1	0	1	0	0	1	1	0	2	1	2	1	1	0	1	1	0	1	1	2	2	2	1	0	2	0	1	0	1	1	1	1	0	1	1	1	0	0	1	0
ctg7180001900903_5612_SCT_T	0	0	0	0	0	0	0	0	0	0	0	0	0	0	0	0	0	0	0	1	1	0	0	1	0	0	0	1	0	0	1	0	0	1	0	0	0	0	1	1	0	0	0	0	0	0	0	1	0
ctg7180001825414_2813_SGT_T	1	1	0	0	0	2	1	1	0	0	1	1	2	1	2	1	0	2	1	1	2	0	0	0	1	0	1	0	0	1	2	0	1	0	0	1	0	2	2	2	2	2	0	1	1	0	1	2	0
ctg7180001599845_7742_SCT_T	2	2	0	1	2	1	1	2	1	0	1	0	1	0	1	1	1	2	1	1	1	0	2	0	1	0	2	1	0	1	1	1	1	0	1	1	1	2	1	2	2	1	1	0	1	0	1	2	2
ctg7180001883414_5892_SAC_A	0	0	0	0	0	1	0	0	0	0	0	1	1	1	1	0	0	0	0	0	1	0	0	1	0	0	0	1	0	0	1	0	1	1	0	0	0	0	1	0	0	1	0	1	0	0	1	0	0
ctg7180001883414_11471_SCT_T	2	1	0	0	1	1	1	2	0	0	0	1	1	0	1	0	1	2	2	0	0	1	0	1	1	0	1	0	0	1	0	0	1	0	0	0	2	1	0	1	2	1	1	0	1	0	1	0	0
ctg7180001912490_12291_SCT_T	2	1	2	0	1	2	0	1	0	1	0	1	2	1	2	1	0	2	1	1	1	1	0	1	1	0	1	1	2	2	0	1	2	2	0	1	1	1	1	1	1	2	2	2	1	1	2	0	0
ctg7180001920374_3158_SGT_T	0	0	0	0	0	0	0	0	0	0	0	1	0	0	0	0	0	0	0	0	0	0	0	0	0	0	0	0	0	0	0	0	0	0	0	0	0	0	0	0	0	0	0	0	0	0	0	0	0
ctg7180001837813_2552_SCT_C	1	1	0	1	0	1	1	1	0	1	0	1	1	2	2	0	1	1	1	0	1	1	0	2	1	0	1	1	1	2	1	1	0	2	0	0	1	1	0	1	2	1	1	0	1	1	0	0	0
ctg7180001243588_5196_SAG_G	1	1	1	1	2	0	0	2	1	1	0	1	1	0	0	1	1	0	1	2	1	2	2	1	0	0	1	0	1	0	1	0	1	0	1	1	2	0	1	1	0	0	1	1	0	0	1	1	2
ctg7180001243588_500_SCT_T	1	1	1	0	0	2	1	1	0	0	0	0	1	0	1	0	0	1	1	0	0	1	0	2	1	0	1	1	0	1	0	0	1	1	0	0	1	0	1	1	2	2	0	1	0	0	1	0	0
ctg7180001425429_352_SAG_A	0	1	1	2	1	1	1	1	1	1	0	1	1	0	2	0	1	0	0	1	2	0	2	1	0	0	2	1	0	1	2	0	1	1	1	0	0	1	2	1	1	1	0	1	1	0	1	1	2
ctg7180001799018_2645_SCT_C	0	0	1	1	0	1	1	0	0	1	0	1	0	0	0	0	1	0	0	0	0	0	0	1	0	0	0	1	0	0	1	0	1	1	0	0	0	0	1	0	1	1	0	1	0	0	1	0	0
ctg7180001341520_488_SAG_G	1	2	1	1	1	1	1	1	2	0	1	2	2	1	0	0	1	1	1	1	1	1	2	2	2	1	1	1	0	0	1	1	0	1	2	0	1	1	1	2	1	1	1	0	2	1	0	1	2
ctg7180001895343_4523_SAC_A	1	1	0	1	1	0	0	0	1	0	0	0	0	0	0	0	0	NA	0	0	0	0	2	0	1	0	1	0	0	0	0	0	0	0	1	0	0	1	0	0	0	0	0	0	1	0	0	0	2
ctg7180001895343_4853_SGT_T	0	0	0	0	0	0	2	0	0	0	1	1	0	0	1	1	1	1	2	0	0	1	0	1	0	1	1	0	0	1	1	0	0	0	0	1	1	1	0	0	1	0	0	0	0	0	0	1	0
ctg7180001858334_2343_SCT_T	0	0	2	0	0	2	0	0	0	0	0	2	0	0	0	0	0	0	0	0	0	0	0	0	0	0	0	0	0	0	2	0	2	1	1	1	1	1	2	1	1	2	1	2	1	1	2	1	1
ctg7180001340568_4055_SGT_T	0	0	1	0	0	1	0	1	0	0	0	0	0	0	1	0	0	0	0	0	0	0	0	1	0	0	1	1	0	1	1	0	1	1	0	0	0	0	1	0	0	1	1	1	0	0	1	0	0
ctg7180001225006_669_SCT_T	2	0	0	2	0	0	0	NA	0	2	0	0	0	0	0	0	0	0	0	0	0	0	0	2	0	0	0	2	0	0	0	0	2	2	1	1	2	1	1	1	2	1	2	1	1	1	2	1	1
ctg7180001426165_4923_SAG_G	1	0	2	1	0	2	1	1	0	1	1	1	1	2	1	0	1	2	1	1	2	0	0	0	2	1	0	0	0	0	1	1	1	0	1	0	0	1	2	1	1	1	0	1	2	0	1	1	0
ctg7180001843233_953_SAG_G	1	0	1	1	0	0	0	1	0	1	0	1	0	0	0	0	1	1	0	0	0	0	0	0	0	0	0	0	0	0	0	0	0	0	0	0	0	1	0	0	0	0	0	0	1	0	0	0	0
ctg7180001840639_552_SAG_G	1	0	1	1	2	1	1	0	1	0	0	1	0	1	1	1	1	2	1	1	1	1	2	1	1	1	1	1	1	0	1	0	1	1	1	1	0	1	1	0	0	2	1	2	1	0	1	0	2
ctg7180001800421_1780_SAC_A	1	2	2	1	0	1	1	2	1	2	1	1	1	1	1	1	1	1	2	0	0	1	0	1	1	0	1	1	1	2	0	1	2	1	0	1	2	1	1	1	1	1	1	1	0	2	2	1	0
ctg7180001444618_4281_SCT_T	1	0	2	1	0	1	0	2	0	2	1	0	0	1	0	0	0	0	0	0	0	0	0	1	2	1	0	1	0	0	0	1	2	1	1	0	1	0	1	0	0	1	0	1	1	0	2	0	0
ctg7180001810937_2170_SGT_G	2	0	2	1	0	1	2	2	0	2	0	1	0	1	2	0	1	2	1	0	1	0	1	1	1	1	1	1	0	1	1	0	2	1	0	0	1	1	1	0	2	1	1	1	1	0	2	0	0
ctg7180001190059_1312_SGT_T	0	0	0	0	0	1	0	0	0	1	1	0	0	0	0	1	0	0	0	0	0	0	0	1	0	0	0	1	0	0	0	0	0	1	0	1	0	1	0	0	0	0	0	0	0	0	0	1	0
ctg7180001850993_6682_SAC_C	1	0	1	1	0	0	2	1	0	2	1	1	1	1	1	0	0	2	2	1	1	1	1	2	1	2	1	1	0	1	2	1	0	1	1	0	1	1	1	1	2	0	1	0	2	0	0	1	0
ctg7180001259866_2832_SCT_T	1	0	0	0	0	0	0	1	0	0	0	1	0	1	1	0	1	0	0	0	1	0	0	0	0	0	0	0	0	0	0	0	1	0	0	0	1	0	0	0	0	0	0	0	0	1	1	0	0
ctg7180001700292_475_SCT_C	1	0	0	0	0	0	1	2	0	1	2	2	0	1	1	1	1	1	1	0	1	0	0	1	1	1	0	1	0	0	1	1	1	1	1	1	1	1	0	0	1	0	0	0	1	1	1	1	0
ctg7180001667648_2465_SCT_T	1	0	2	2	2	1	1	0	1	2	0	2	1	0	1	1	1	1	1	2	1	2	2	2	1	1	2	1	1	1	1	0	1	1	1	1	1	1	2	1	1	2	2	2	1	0	1	1	2
ctg7180001795197_4006_SGT_G	1	0	0	1	2	0	1	1	1	1	0	1	0	1	2	1	0	1	0	1	1	1	2	1	0	1	2	1	1	1	0	0	0	1	1	1	0	0	0	0	1	1	2	1	0	1	0	0	2
ctg7180001345834_952_SAC_C	1	2	0	1	2	0	2	1	2	1	1	0	1	1	0	NA	1	NA	1	1	0	1	2	1	1	2	1	NA	2	1	0	2	1	2	2	1	1	0	0	1	1	1	1	1	1	1	1	0	2
ctg7180001819607_2278_SCT_T	2	0	1	0	0	2	1	1	0	0	0	2	1	1	1	0	1	1	1	1	2	1	1	1	1	1	0	0	0	0	1	0	2	0	0	0	2	1	2	1	0	1	0	1	1	0	2	1	0
ctg7180001819607_3602_SAG_A	0	0	0	0	0	0	0	0	0	0	1	1	NA	NA	1	1	NA	1	NA	1	1	1	0	0	0	0	0	0	0	0	0	0	0	0	0	0	0	0	0	0	0	0	0	0	0	0	0	0	0
ctg7180001252161_4900_SAG_A	0	0	2	1	0	1	2	0	0	1	2	2	1	1	0	1	2	0	0	1	1	0	1	0	2	2	0	1	0	0	1	1	1	0	1	1	0	1	2	1	1	1	0	1	1	0	1	2	0
ctg7180001501228_730_SAG_A	0	0	0	0	0	1	1	0	0	0	0	0	0	1	0	0	0	0	0	0	0	0	1	0	0	1	0	0	0	0	0	0	0	0	0	0	0	0	0	0	0	0	0	0	0	0	0	0	0
ctg7180001815011_2444_SAC_A	1	0	0	0	0	1	1	1	0	0	1	2	1	0	1	0	1	2	1	1	1	0	0	0	1	1	1	0	0	1	1	1	0	0	1	0	0	1	1	1	1	0	0	0	2	2	0	1	0
ctg7180001832576_1258_SAG_A	1	0	0	0	0	0	0	0	0	0	0	1	0	1	0	0	1	1	0	0	0	0	0	0	0	0	0	0	0	0	0	0	0	0	0	0	0	0	0	0	0	0	0	0	0	1	0	0	0
ctg7180001429914_3437_SAC_A	0	0	0	0	0	0	1	0	0	0	0	1	0	1	0	0	1	0	0	0	0	0	1	0	0	1	1	0	0	0	1	0	0	0	1	0	0	1	0	0	1	0	0	0	1	2	0	0	0
ctg7180001846815_3437_SGT_T	2	0	0	0	1	1	1	2	1	0	1	2	0	2	2	1	1	2	1	0	1	0	0	0	1	0	1	0	0	1	0	1	1	0	0	1	1	2	1	0	2	1	0	0	1	0	2	1	0
ctg7180001431130_7414_SGT_G	0	0	0	2	2	1	1	1	2	2	0	1	1	2	2	1	1	1	1	2	2	1	0	1	1	0	1	2	1	1	1	0	0	1	0	1	0	0	2	1	1	2	1	1	0	1	1	1	2
ctg7180001907942_5377_SAC_C	2	0	0	2	2	2	1	2	1	2	1	2	0	2	1	2	1	2	1	1	1	1	0	0	1	0	0	0	1	0	1	1	1	0	0	2	1	1	1	0	2	1	1	1	0	2	1	1	0
ctg7180001801727_8454_SAC_A	0	0	0	0	0	2	0	0	0	0	0	0	0	2	2	0	0	0	0	0	2	NA	0	0	2	0	0	0	0	NA	0	0	0	1	1	1	1	1	2	1	1	2	1	1	1	1	1	1	1
ctg7180001935979_22145_SGT_G	1	0	0	1	0	1	2	0	0	1	1	1	0	2	0	1	1	2	1	0	0	0	1	0	2	1	0	0	0	0	0	1	0	0	0	1	0	1	1	0	1	1	0	0	0	1	0	1	0
ctg7180001911993_9229_SCT_C	1	0	0	2	2	1	1	2	1	2	0	1	0	1	1	1	0	1	1	1	1	1	1	0	1	1	0	0	1	0	1	1	1	0	0	1	1	0	0	0	1	0	1	1	0	1	1	0	0
ctg7180001822497_862_SAC_A	1	0	0	1	0	1	1	0	0	1	1	1	0	1	1	1	1	2	1	0	1	0	1	0	0	2	0	0	0	0	0	0	0	0	0	1	0	2	0	0	0	0	0	0	1	1	0	1	0
ctg7180001796713_2139_SAC_A	1	0	0	0	0	0	0	0	0	0	1	0	0	2	0	1	0	2	1	0	0	0	0	0	0	0	0	0	0	0	0	0	0	0	0	1	0	1	0	0	1	0	0	0	0	1	0	1	0
ctg7180001812514_12165_SGT_T	0	0	0	2	2	1	1	0	1	1	0	0	0	2	0	1	0	0	0	1	0	1	0	0	0	0	0	0	1	0	1	1	0	0	0	1	0	0	0	NA	1	0	1	1	0	0	0	0	0
ctg7180001373222_1962_SAG_G	0	0	0	2	2	2	2	1	1	2	0	2	0	2	1	1	1	1	1	1	1	1	1	0	2	1	0	0	1	0	1	2	0	0	0	1	0	1	1	0	1	1	2	1	1	1	1	0	0
ctg7180001816434_4672_SCT_C	0	0	0	0	0	0	1	0	0	0	0	1	0	0	1	0	1	0	0	0	1	0	0	0	0	0	0	0	0	0	1	1	0	0	0	0	0	0	0	0	1	0	0	0	0	0	0	0	0
ctg7180001917605_533_SGT_G	0	0	0	0	0	0	1	0	0	0	0	0	0	1	0	0	0	0	0	0	0	0	0	0	0	0	0	0	0	0	0	1	0	0	0	0	0	0	0	0	1	0	0	0	0	0	0	0	0
ctg7180001880507_2300_SAC_A	1	0	0	1	2	2	1	2	1	1	1	2	0	1	1	2	1	1	1	1	1	1	1	0	2	2	0	0	1	0	0	1	1	0	0	2	1	2	1	0	1	1	2	1	1	1	2	1	0
ctg7180001282529_178_SAG_A	0	0	0	NA	2	2	0	0	1	1	0	1	0	0	0	1	0	0	0	1	0	1	0	0	1	0	0	0	1	0	0	0	0	0	0	1	0	0	1	0	0	1	1	1	1	0	0	0	0
ctg7180001753474_265_SAG_G	1	0	0	1	0	0	0	2	0	1	0	0	0	1	0	0	0	0	0	0	0	0	0	0	0	0	0	0	0	0	0	1	1	0	0	0	1	0	0	0	0	0	1	0	0	1	1	0	0
ctg7180001195497_135_SGT_T	1	0	0	1	0	1	1	1	0	1	1	1	0	2	1	1	0	2	1	0	1	0	0	0	2	0	0	0	0	0	1	2	0	0	0	1	0	1	1	0	1	1	0	0	0	0	0	1	0
ctg7180001708852_1818_SAG_A	2	0	0	0	0	1	1	1	0	0	1	0	0	1	1	1	0	2	1	0	0	0	1	0	2	2	1	0	0	1	0	1	1	0	0	1	1	2	1	1	0	1	0	0	0	1	2	1	0
ctg7180001222787_418_SGT_T	1	0	0	0	0	1	0	0	0	0	0	1	0	0	0	0	0	1	0	0	0	0	0	0	1	0	0	0	0	0	0	0	0	0	0	0	0	0	1	0	0	1	0	0	0	0	0	0	0
ctg7180001270251_923_SAC_A	0	0	0	1	2	0	1	0	1	0	1	0	0	0	1	2	0	0	0	1	1	1	0	0	0	0	0	0	1	0	0	0	0	0	0	2	0	1	0	0	1	0	2	1	1	0	0	1	0
ctg7180001266681_1054_SCT_C	2	0	0	2	2	0	2	1	1	1	1	0	0	2	2	2	0	2	1	1	1	1	1	0	0	2	1	0	1	1	1	1	1	0	0	2	1	2	0	1	1	0	2	1	1	1	2	1	0
ctg7180001387027_1110_SAC_A	1	1	2	1	2	0	0	0	1	0	2	0	1	0	1	2	1	2	2	2	1	2	0	2	0	1	1	2	1	1	1	1	1	1	1	2	1	2	1	2	0	0	1	2	2	1	0	2	2
ctg7180001848733_2154_SGT_G	0	0	0	0	0	1	1	0	0	0	0	2	1	1	1	0	1	0	0	1	2	0	0	1	2	1	0	1	0	1	2	1	0	1	0	0	0	0	2	1	2	1	1	0	1	0	1	1	2
ctg7180001857948_6836_SAC_A	0	2	2	1	0	2	1	0	1	2	2	0	1	1	2	1	0	0	1	0	1	1	2	1	2	1	2	0	1	2	0	2	1	1	2	1	1	1	1	1	0	2	0	1	0	2	1	0	0
ctg7180001620718_1832_SAG_G	0	0	0	1	2	1	1	0	1	0	0	1	0	1	1	1	1	1	1	1	1	1	0	0	2	1	0	1	1	1	1	1	0	0	0	1	0	0	1	0	1	1	1	1	1	1	1	1	0
ctg7180001902922_4918_SCT_T	2	2	0	0	0	2	1	2	1	1	1	2	1	2	2	1	1	2	1	0	1	0	1	0	2	0	2	0	1	2	0	2	1	0	1	1	1	2	1	1	2	2	0	0	0	1	1	0	0
ctg7180001596112_2747_SAG_A	0	2	0	1	2	2	1	0	2	1	1	1	1	1	2	2	1	1	1	1	1	1	1	0	2	0	2	2	2	2	0	2	0	1	1	2	0	1	1	2	1	1	1	1	1	2	1	1	0
ctg7180001889401_2777_SAC_C	2	0	0	1	2	0	0	2	1	0	1	1	0	2	0	2	1	0	0	1	0	1	0	0	0	1	0	1	1	0	1	0	1	1	0	2	1	2	0	0	1	0	2	1	1	1	2	1	0
ctg7180001828680_10482_SGT_G	1	1	0	1	2	1	0	1	2	1	1	1	0	1	2	2	1	2	1	1	1	1	0	0	0	1	1	1	1	1	1	1	0	0	0	2	0	1	1	2	0	1	2	1	1	2	0	1	0
ctg7180001828680_15070_SAC_A	2	0	0	2	2	0	0	2	1	1	1	1	1	1	0	2	2	1	0	2	1	1	0	1	0	0	0	1	1	0	2	0	1	0	0	2	1	2	1	0	0	1	1	1	2	1	2	2	2
ctg7180001828680_15639_SAG_A	0	0	0	0	0	0	0	0	0	0	0	0	0	0	1	0	0	1	1	0	1	0	0	0	0	1	0	0	0	0	0	0	0	0	0	0	0	0	0	0	0	0	1	0	0	0	0	0	0
ctg7180001900996_5876_SAG_A	0	0	2	0	0	0	0	0	0	0	0	1	0	0	1	0	0	0	0	0	1	0	0	0	0	0	0	0	0	0	0	0	1	0	1	0	0	0	0	0	0	0	0	1	0	0	1	0	0
ctg7180001817002_8233_SAC_A	1	0	0	1	2	1	1	1	1	0	0	0	0	1	0	1	1	0	0	1	0	1	0	0	2	0	0	1	1	1	0	1	1	0	0	1	1	1	0	0	1	0	1	1	1	1	1	1	0
ctg7180001907479_5132_SCG_C	0	2	0	1	0	1	0	0	1	2	2	0	2	0	1	1	0	0	1	1	1	1	1	2	0	1	2	1	1	1	1	1	0	2	1	1	1	1	2	2	0	2	0	0	1	0	0	1	2
ctg7180001917166_5353_SAG_A	2	0	0	0	0	0	1	1	0	0	0	2	0	1	0	0	1	2	1	0	0	0	1	0	NA	1	0	0	0	0	0	1	1	0	0	0	1	1	0	0	1	0	0	0	0	0	1	0	0
ctg7180001820486_14969_SGT_T	0	0	0	0	0	0	1	0	0	0	0	1	0	0	0	0	1	0	0	0	0	0	1	0	0	1	0	0	0	0	1	0	0	0	0	0	0	1	0	0	0	0	0	0	0	0	0	0	0
ctg7180001597515_1591_SCT_T	2	1	2	0	0	0	1	1	0	0	1	0	1	2	1	1	0	2	1	0	1	0	1	0	1	0	1	1	1	0	1	1	2	2	2	1	1	1	0	0	2	0	0	1	0	0	2	0	0
ctg7180001597515_3241_SCT_C	2	0	0	0	0	2	0	1	0	1	0	0	0	2	1	0	0	1	0	0	1	0	0	0	1	0	0	0	0	1	0	0	1	0	0	0	1	0	1	1	1	1	0	0	0	0	1	0	1
ctg7180001729140_824_SAG_G	1	1	2	1	0	1	1	1	0	1	1	1	2	1	2	1	1	1	0	0	1	0	1	0	1	0	2	1	1	1	0	2	1	2	2	1	0	2	1	2	2	1	0	1	0	0	0	0	0
ctg7180001890777_363_SAG_G	1	1	0	1	0	1	1	1	0	1	0	1	1	0	1	0	1	0	0	0	0	0	0	0	1	0	1	0	0	1	0	2	1	0	0	0	1	0	1	2	1	1	0	0	0	0	1	0	0
ctg7180001863500_13640_SAC_A	2	1	2	0	0	1	1	2	0	0	0	2	0	1	0	0	0	1	0	0	0	0	0	0	1	0	0	0	0	1	0	0	2	0	1	0	1	0	0	0	2	0	0	1	0	0	1	0	0
ctg7180001924825_7165_SAC_C	1	1	0	0	0	1	1	0	1	0	0	2	1	1	0	0	0	1	0	0	0	0	1	0	1	0	1	1	1	1	0	0	0	2	1	0	0	0	0	0	2	0	0	0	0	0	0	0	0
ctg7180001924825_8883_SAC_A	1	1	0	1	0	1	1	2	0	2	1	0	1	0	1	0	2	0	1	1	1	1	1	2	1	2	1	1	0	1	1	2	1	0	0	0	2	0	1	2	0	1	0	0	1	1	1	1	2
ctg7180001862742_4960_SCT_T	1	1	0	0	0	0	0	1	0	0	0	0	0	0	0	0	0	0	0	0	0	0	0	0	0	0	0	0	0	0	0	0	1	0	0	0	1	0	0	0	0	0	0	0	0	0	1	0	0
ctg7180001468527_5230_SAG_G	2	1	0	1	2	1	1	2	1	0	0	2	0	1	1	1	0	2	1	1	1	1	0	0	1	0	0	0	1	1	1	0	1	0	0	1	1	1	1	0	2	1	2	1	1	1	1	1	0
ctg7180001832539_2641_SAG_A	1	0	2	1	0	2	0	1	0	1	1	1	0	1	0	1	0	2	1	1	1	0	0	0	1	0	0	0	0	1	2	1	1	0	1	1	0	1	1	1	0	0	0	1	1	0	0	1	0
ctg7180001876267_9363_SCT_T	2	0	0	0	0	0	0	0	0	0	0	0	0	0	0	0	0	2	0	0	0	1	0	0	0	0	0	0	0	0	0	0	0	1	1	1	1	1	1	1	1	1	1	1	1	1	1	1	1
ctg7180001256592_2390_SAC_C	1	0	0	0	0	2	0	1	0	0	0	0	0	2	1	0	1	2	1	0	0	0	0	0	1	0	1	0	0	2	1	1	0	0	0	0	0	0	0	1	0	0	0	0	0	0	0	0	0
ctg7180001384709_4694_SAG_A	2	1	0	0	0	1	1	2	0	1	2	2	0	1	0	1	1	1	1	0	0	1	1	2	2	1	0	1	0	1	0	1	1	0	0	1	2	2	0	0	0	0	0	0	0	1	2	0	2
ctg7180001717433_7665_SAG_A	0	0	0	0	0	0	0	0	0	0	0	0	0	0	0	0	0	0	0	0	0	0	0	0	0	0	0	0	0	0	0	0	0	0	0	0	0	0	0	0	0	0	0	0	0	0	0	0	0
ctg7180001935897_892_SAC_A	0	0	0	0	0	0	0	0	0	0	0	0	0	1	0	0	0	0	0	0	0	0	0	0	0	0	0	0	0	0	0	0	0	0	0	0	0	0	0	0	0	0	0	0	0	0	0	0	0
ctg7180001826743_7872_SCT_C	0	0	2	1	0	0	2	0	0	2	1	2	0	2	2	0	2	1	2	0	2	1	1	2	0	1	1	1	0	1	2	0	1	0	1	0	1	0	1	2	2	0	0	1	1	0	0	0	2
ctg7180001868849_10706_SAC_C	1	0	0	1	0	0	1	1	0	1	1	1	0	1	0	1	0	2	1	0	1	0	0	0	0	0	0	0	0	0	1	0	0	0	NA	1	0	2	1	1	2	0	0	0	1	1	1	0	0
ctg7180001868849_3593_SAG_A	0	0	0	1	0	0	0	1	0	1	0	1	0	0	0	0	0	1	1	0	1	0	0	0	0	0	0	0	0	0	1	0	0	0	0	0	0	0	1	1	1	0	0	0	1	0	0	0	0
ctg7180001390680_2450_SCG_G	1	1	0	1	0	1	0	2	0	1	1	1	2	0	1	1	0	0	0	0	2	0	1	0	2	0	1	0	0	1	1	1	1	1	1	1	1	1	1	1	1	0	0	0	1	0	1	0	0
ctg7180001808700_4970_SGT_T	2	2	0	0	0	2	1	1	1	0	1	0	2	1	1	1	0	1	0	0	1	0	1	0	2	0	1	1	1	1	0	2	1	2	1	1	1	1	0	0	1	0	0	0	0	0	2	0	0
ctg7180001907225_19558_SAG_G	1	1	0	0	0	1	1	0	0	0	0	2	2	1	1	0	1	2	1	0	1	0	1	0	2	0	1	1	0	1	0	1	0	1	1	0	0	0	0	0	1	0	0	0	0	1	0	0	0
ctg7180001861881_7489_SGT_T	0	1	0	1	0	1	1	1	0	0	0	1	0	0	1	0	1	0	0	0	2	0	0	0	2	0	0	1	0	1	1	1	0	0	0	0	0	1	1	1	2	0	0	0	1	0	1	0	0
ctg7180001932647_9042_SAC_A	0	1	0	0	2	1	1	1	1	0	1	2	0	0	1	2	1	0	1	2	1	2	0	1	2	1	0	1	1	1	1	1	0	0	0	2	1	2	1	0	2	2	2	1	1	1	1	2	2
ctg7180001901135_3112_SAC_C	1	0	0	1	2	1	0	0	1	0	1	2	1	1	0	2	1	2	2	2	1	2	0	1	1	1	0	1	1	0	2	2	0	0	0	2	1	2	2	1	0	2	2	1	2	1	0	2	2
ctg7180001516832_7213_SAG_A	0	0	1	1	0	1	0	1	0	1	0	0	0	1	2	0	1	2	1	0	2	0	0	0	1	0	1	0	0	1	2	2	0	0	1	0	0	1	1	2	0	0	1	0	0	0	0	0	0
ctg7180001345224_5316_SGT_T	1	1	0	1	0	0	1	2	1	1	0	0	2	2	1	0	1	1	1	0	0	0	0	0	1	0	1	1	1	1	1	1	1	2	1	0	1	1	0	1	1	0	0	0	0	1	1	0	0
ctg7180001516629_5548_SCT_T	0	1	0	1	0	1	1	1	1	1	1	2	1	2	1	2	2	1	1	0	0	0	0	0	1	0	2	2	1	2	1	0	0	2	1	1	0	2	0	1	1	1	0	0	0	0	1	0	0
ctg7180001881356_2372_SCT_T	1	1	1	1	0	1	1	2	1	1	0	1	2	2	2	0	1	2	1	0	1	0	0	1	0	0	1	1	1	1	1	1	1	2	0	0	1	0	0	1	1	1	1	0	0	1	2	0	0
ctg7180001263683_4361_SAC_C	1	0	1	0	2	1	0	1	1	1	0	1	1	0	1	0	0	0	1	2	2	2	0	2	0	1	0	0	1	0	1	1	1	0	1	1	2	NA	2	1	1	2	2	1	1	2	2	2	2
ctg7180001255152_1543_SAG_A	0	0	0	0	0	0	0	0	0	0	0	1	0	1	0	0	0	0	0	0	0	0	0	0	0	0	0	0	0	0	0	0	0	0	0	0	0	0	0	0	0	1	0	0	0	0	0	0	0
ctg7180001850093_3093_SAG_A	1	0	0	0	0	0	0	0	0	0	2	0	0	0	1	2	0	0	0	0	1	0	0	0	0	0	0	0	0	0	0	0	0	0	0	1	0	1	0	0	0	0	0	0	0	0	0	0	0
ctg7180001850094_3959_SAG_G	0	0	1	0	0	2	0	1	0	1	0	0	0	1	1	0	1	1	2	1	0	1	0	1	1	1	2	0	0	2	1	1	0	0	0	0	1	0	1	1	0	1	1	0	2	1	0	1	2
ctg7180001863438_17450_SGT_T	0	0	0	0	0	0	0	1	0	0	0	0	0	0	0	0	1	0	0	0	0	0	0	0	1	0	0	1	0	0	0	1	0	1	0	0	0	0	0	0	0	0	0	0	1	0	1	0	0
ctg7180001812897_2927_SCT_C	0	0	0	0	0	0	0	1	0	0	0	1	0	0	1	0	0	0	0	0	1	0	0	0	0	0	0	0	0	0	1	0	0	0	0	0	0	0	0	0	0	0	0	0	0	0	0	0	0
ctg7180001816745_7429_SCT_C	2	0	1	0	0	0	0	2	0	0	1	1	0	0	1	0	1	0	1	1	1	1	1	1	1	1	0	1	0	1	1	2	1	1	1	0	2	1	1	0	1	2	1	0	2	1	2	1	2
ctg7180001267477_1092_SAG_A	1	0	1	0	0	0	0	0	0	0	1	0	0	0	0	0	0	0	0	0	0	0	1	0	0	0	0	1	0	1	0	1	0	1	1	0	0	0	0	0	0	0	1	0	0	0	1	0	0
ctg7180001935125_6153_SCT_T	1	0	0	0	0	0	0	1	0	0	0	1	0	0	0	0	0	0	1	1	0	1	0	1	0	1	0	0	0	0	0	0	1	0	0	0	2	1	1	0	1	2	0	0	1	1	1	1	2
ctg7180001924726_2583_SAG_A	1	0	0	0	0	1	1	1	0	0	1	1	0	0	1	0	0	0	0	0	1	0	0	0	1	0	1	0	0	1	0	0	0	0	0	0	0	0	0	0	1	0	0	0	0	0	0	0	0
ctg7180001895061_10157_SAC_A	1	2	1	2	2	1	0	2	2	1	0	2	1	0	2	0	1	1	0	1	2	1	1	0	1	0	2	1	2	2	2	0	2	1	2	1	1	0	1	1	0	0	1	2	2	1	2	1	0
ctg7180001895061_2893_SAG_G	1	0	1	0	0	1	1	1	0	1	1	1	0	1	0	2	0	1	1	0	0	0	1	0	1	0	1	1	0	1	0	0	1	1	1	1	1	1	0	1	1	0	0	0	1	0	1	0	0
ctg7180001875218_3628_SCT_T	0	0	0	0	0	0	0	1	0	0	0	0	0	0	1	0	1	1	0	0	1	0	1	0	0	0	0	0	0	0	0	0	0	0	1	0	0	0	0	0	0	0	0	0	0	0	0	0	0
ctg7180001773759_12986_SAG_G	1	0	0	0	0	0	0	1	0	0	0	1	0	1	0	0	0	0	0	0	0	0	0	0	0	0	0	0	0	0	0	0	1	0	0	0	1	0	0	0	0	0	0	0	1	0	1	0	0
ctg7180001829150_2143_SGT_T	1	1	1	1	1	1	2	1	1	1	0	0	0	0	0	0	0	0	0	0	0	0	1	1	1	1	1	1	1	1	1	1	1	0	NA	0	0	0	0	0	2	0	0	0	0	0	0	0	0
ctg7180001808124_7256_SGT_T	2	1	0	NA	1	1	0	2	1	2	2	0	0	2	2	2	2	2	1	0	2	0	1	0	1	0	2	0	1	2	0	1	2	0	NA	NA	1	1	0	2	0	0	1	1	2	0	2	0	0
ctg7180001828863_1256_SAG_G	1	1	1	1	0	1	0	1	1	0	1	1	1	0	1	0	1	0	0	0	1	0	0	0	1	0	1	1	1	0	2	1	2	0	0	0	1	0	0	0	0	0	0	1	1	1	1	0	0
ctg7180001733937_1787_SCT_C	1	0	0	1	2	0	0	0	1	2	1	0	0	0	0	2	0	2	2	2	0	2	0	2	1	1	0	1	1	1	0	2	0	2	1	2	1	1	2	1	1	2	1	1	1	0	1	1	2
ctg7180001589542_211_SCT_C	1	0	0	0	0	0	0	0	0	0	0	0	0	0	0	0	0	1	0	0	0	0	0	1	1	0	0	1	0	1	0	2	0	1	0	0	0	0	0	0	1	0	0	0	0	0	1	0	0
ctg7180001459579_2393_SGT_G	0	1	0	2	2	0	0	0	1	1	0	0	0	1	1	0	1	0	1	2	1	2	1	1	0	1	0	1	1	0	1	0	0	1	2	1	1	1	2	2	0	2	1	1	0	0	0	1	2
ctg7180001459579_3420_SAG_A	1	0	0	2	2	0	0	0	1	1	0	0	0	0	0	0	1	0	0	1	0	1	0	1	0	0	0	2	1	1	0	1	0	2	1	1	0	0	1	1	1	1	1	1	0	0	1	1	0
ctg7180001459579_4609_SAG_A	1	0	0	0	0	1	1	1	0	0	0	0	0	0	0	0	1	0	0	0	0	0	0	0	1	0	1	0	0	1	0	0	1	0	0	0	1	0	0	0	1	0	0	0	0	0	1	0	0
ESTNV_36853_78_G	0	1	1	0	0	1	1	0	0	0	0	0	1	2	1	0	0	0	1	1	1	1	2	1	1	2	1	0	0	1	1	0	0	0	1	0	1	1	1	1	0	1	1	0	0	1	0	0	2
ctg7180001806535_3044_SAC_A	1	0	0	1	2	1	0	2	1	1	1	0	0	1	0	0	1	1	1	2	1	2	0	1	1	1	1	0	1	1	2	0	1	1	1	1	2	0	2	1	1	2	1	1	0	0	1	2	2
ctg7180001650711_823_SAC_A	0	0	0	1	0	1	0	0	0	1	0	1	0	0	0	0	0	0	0	0	0	0	0	0	1	0	1	0	0	1	0	0	0	1	1	0	0	0	1	1	0	1	0	0	0	0	0	0	0
ctg7180001793246_1897_SAG_A	0	0	0	0	0	1	1	1	0	0	0	0	0	0	1	0	1	0	0	0	2	0	0	0	1	0	1	0	0	1	2	0	0	0	0	0	0	0	0	0	1	0	0	0	0	0	0	0	NA
ctg7180001863652_5200_SGT_T	0	1	1	0	0	1	1	0	1	1	0	2	1	2	1	0	0	0	0	0	0	0	0	0	0	0	1	0	0	0	0	0	1	0	0	0	0	0	0	1	1	0	0	1	0	0	0	0	0
ctg7180001863652_2451_SAG_G	0	0	0	0	0	0	1	1	0	0	0	0	0	2	1	0	1	0	0	0	1	0	0	0	0	0	0	0	0	0	1	0	0	0	0	0	0	0	0	1	1	0	0	0	0	0	0	0	0
ctg7180001810511_1494_SAG_A	0	0	0	0	0	0	1	1	0	0	0	0	0	0	0	0	1	0	0	0	0	0	0	0	0	0	0	0	0	0	0	0	0	0	0	0	0	0	0	0	1	0	0	0	0	0	0	0	0
ctg7180001544081_1675_SGT_T	0	1	1	0	0	1	0	0	1	1	0	1	1	0	2	0	0	0	0	0	1	0	0	0	0	0	1	0	0	0	0	0	1	0	0	0	0	0	0	0	0	0	0	1	0	0	0	0	0
ctg7180001841426_8385_SCT_C	0	2	1	0	0	1	0	0	1	1	1	1	1	0	1	0	1	1	1	1	1	1	1	1	1	1	1	1	1	1	2	1	1	1	1	0	1	1	2	1	0	1	0	1	1	1	1	1	2
ctg7180001936692_3555_SCT_T	0	1	1	0	0	1	0	0	1	1	1	1	1	0	1	0	0	0	0	0	1	0	0	0	0	0	1	0	0	1	1	0	1	0	0	0	0	0	0	0	0	0	0	1	0	0	1	0	0
ctg7180001694954_3432_SAG_A	1	1	1	1	0	1	0	1	1	1	2	1	1	0	1	2	1	1	1	0	1	0	0	0	0	0	1	1	0	1	1	1	2	0	0	1	1	1	0	1	0	0	0	1	0	0	2	0	0
ctg7180001307194_4028_A	1	1	0	1	0	0	0	1	0	0	1	0	0	1	0	2	2	2	2	1	0	1	1	1	1	1	0	2	1	0	1	2	1	1	1	1	2	2	2	0	0	1	0	0	1	1	1	1	2
ctg7180001915733_4296_SCT_T	0	1	0	0	0	1	0	0	0	0	0	0	0	1	1	0	0	0	0	0	1	0	0	0	2	0	1	0	0	1	0	1	0	1	1	1	1	1	1	1	1	1	1	1	1	1	1	1	1
ctg7180001925412_9468_SCT_C	1	1	1	2	2	0	2	0	2	1	0	2	2	1	1	0	1	1	0	2	0	1	1	0	0	2	1	2	2	0	0	1	0	1	0	1	0	1	1	1	2	2	2	1	1	1	0	2	0
ctg7180001777426_2477_SAC_C	0	0	0	0	0	1	1	1	0	0	0	0	0	0	0	0	0	0	0	0	0	0	0	0	1	0	1	0	0	1	0	0	0	0	1	0	0	0	0	0	1	0	0	0	0	0	0	0	0
ctg7180001644428_1019_SCT_T	1	2	1	2	0	1	2	2	1	1	0	2	2	1	2	0	2	1	0	0	1	0	1	1	2	1	2	1	0	1	1	2	1	0	1	0	1	0	1	1	2	1	1	0	1	0	1	0	0
ctg7180001845844_7669_SGT_T	1	0	2	0	2	1	1	0	1	1	0	1	1	1	0	0	0	1	1	2	1	2	2	2	0	2	0	1	2	0	1	1	1	2	1	1	1	1	1	2	1	2	2	2	2	2	0	2	2
ctg7180001310988_1042_SCT_T	0	0	1	0	0	0	2	0	0	1	0	1	1	0	1	0	0	1	0	0	1	0	2	0	0	1	0	0	0	0	0	1	0	0	0	0	0	0	0	1	2	1	1	0	0	0	0	0	0
ctg7180001911817_5561_SAC_C	1	1	0	1	2	0	0	0	2	1	1	0	1	1	2	2	0	1	1	2	1	1	0	1	0	1	1	1	2	0	0	0	0	1	0	2	0	2	1	0	0	1	1	1	2	1	0	2	0
ctg7180001857606_8760_SCT_C	1	1	1	1	0	2	1	2	0	1	1	1	1	1	1	0	1	1	0	0	1	0	0	0	2	1	1	1	0	2	1	1	2	1	1	0	1	0	1	0	2	1	0	1	0	0	2	0	0
ctg7180001210274_1285_SAC_C	0	1	0	0	0	1	1	1	0	1	1	0	0	1	1	1	0	1	2	1	2	1	1	0	0	0	2	0	1	0	1	0	0	1	1	1	1	1	1	1	1	1	1	1	NA	1	1	1	1
ctg7180001389864_14996_SAC_C	0	1	0	1	0	0	0	0	1	1	0	0	1	1	1	0	0	0	0	0	0	0	0	0	0	0	1	0	0	0	0	0	0	0	0	0	0	0	0	0	0	0	0	0	0	0	0	0	0
ctg7180001389864_7117_SAG_A	0	1	1	1	0	2	0	0	1	1	0	0	1	1	2	0	0	0	0	1	1	0	0	0	1	0	2	0	0	1	0	0	1	0	1	0	0	0	0	0	0	0	0	1	0	0	0	1	0
ctg7180001389864_5744_SAC_C	1	2	0	1	2	1	0	1	2	2	0	0	1	1	1	0	1	0	0	2	0	1	0	0	1	0	2	1	2	1	0	0	NA	2	1	1	0	1	2	0	0	1	1	1	1	1	0	2	0
ctg7180001927480_6916_SAG_G	0	0	2	0	0	2	2	0	0	0	1	1	0	1	1	0	1	1	2	0	2	1	2	2	1	1	1	0	0	2	1	1	1	0	2	0	1	0	0	2	1	0	1	1	1	1	1	0	2
ctg7180001927480_7762_SCT_C	1	0	0	0	2	0	0	0	1	0	0	0	0	0	0	0	0	0	0	1	0	1	0	0	0	0	0	1	2	0	0	0	0	2	0	1	0	1	1	0	0	0	1	1	1	1	0	1	0
ctg7180001500587_681_SAC_C	1	0	1	1	0	0	1	1	0	1	1	1	1	1	1	2	2	2	1	0	1	0	1	0	1	1	0	1	0	0	1	2	1	0	NA	1	1	1	1	1	2	2	1	0	0	0	1	0	0
ctg7180001356777_1241_SAC_C	0	1	0	0	0	0	0	0	0	1	1	0	0	0	1	2	0	0	0	0	1	0	0	0	0	0	0	0	0	0	0	0	0	0	0	1	0	1	1	0	0	1	0	0	0	0	0	0	0
ctg7180001808265_5904_SGT_T	0	0	0	1	0	0	0	0	1	2	1	0	1	0	1	2	0	0	0	1	0	0	0	0	0	0	1	0	0	0	1	0	0	0	0	1	0	1	0	0	1	0	0	0	0	0	0	1	0
ctg7180001908514_2639_SGT_T	1	0	1	0	2	1	0	0	1	0	0	0	0	1	1	0	0	0	0	1	1	1	0	0	0	0	0	1	2	0	1	0	1	1	0	1	0	1	0	0	0	0	1	2	1	1	0	1	2
ctg7180001678202_8723_SCT_T	1	1	0	1	0	1	1	2	1	0	1	0	1	1	1	0	0	0	1	1	0	1	1	1	1	0	2	0	0	2	1	0	1	1	NA	0	1	0	1	0	1	0	0	0	0	0	2	1	0
ctg7180001602573_482_SGT_G	1	1	0	1	0	0	1	1	1	1	0	1	2	0	2	0	1	1	1	1	1	1	0	1	0	1	1	0	0	1	1	0	1	0	0	0	2	0	NA	0	1	1	0	0	0	0	2	0	2
ctg7180001855452_4858_SAC_C	1	0	0	0	0	0	0	1	0	0	1	0	0	1	0	2	1	0	0	0	1	0	1	0	0	0	0	0	0	0	1	0	1	0	0	1	1	1	0	1	0	0	0	0	0	1	1	0	0
ctg7180001531978_2597_SAC_A	1	1	0	0	0	0	1	2	0	1	0	1	0	1	1	0	0	0	0	0	2	0	1	0	1	0	1	0	0	1	2	0	1	0	1	0	1	0	0	1	1	0	0	0	0	1	1	0	2
ctg7180001849484_18239_SAG_A	0	0	0	0	0	0	1	1	0	0	0	1	0	0	0	0	0	0	0	0	0	0	0	0	1	0	1	0	0	1	0	0	0	0	1	0	0	0	0	0	1	0	0	0	0	0	0	0	0
ctg7180001802212_1557_SAG_G	0	1	0	0	0	0	0	1	1	1	1	0	1	2	1	2	1	0	1	1	2	1	1	1	1	0	1	0	0	1	2	0	0	0	1	1	1	1	0	1	0	0	0	0	0	1	0	0	2
ctg7180001216772_1108_SAG_G	0	1	0	0	0	0	0	0	0	0	1	0	0	1	0	2	0	0	0	0	0	0	0	0	0	0	0	0	0	0	1	0	0	0	0	1	0	1	0	0	0	0	0	0	0	0	0	0	2
ctg7180001909512_6724_SAG_G	1	0	2	0	2	2	1	1	1	0	0	1	0	1	1	0	1	1	1	1	1	1	0	0	1	0	1	1	2	1	0	0	1	1	1	1	0	1	0	0	1	0	2	2	1	1	0	2	0
GCR_hBin46188_Ctg1_237_A	0	0	0	0	0	0	1	0	0	0	0	0	0	0	1	0	0	0	0	0	1	0	0	0	0	0	0	0	0	0	0	1	0	0	0	0	0	0	0	0	1	0	0	0	0	0	0	0	0
ctg7180001815252_11135_SGT_G	0	1	0	1	0	0	1	0	0	1	0	2	2	1	2	0	1	1	1	1	1	1	2	1	1	2	2	0	0	1	1	1	0	0	1	0	1	0	1	1	0	2	0	0	1	0	0	0	2
ctg7180001902247_7395_SAC_A	1	2	2	0	0	1	1	1	0	1	2	0	1	1	0	2	0	1	2	1	0	1	0	2	1	1	0	1	0	1	1	1	2	2	1	1	2	1	1	0	1	0	1	1	1	0	2	0	2
ctg7180001823126_15526_SCT_T	1	0	0	0	0	0	1	2	0	0	1	1	0	2	1	2	1	0	0	0	1	0	0	0	1	0	1	0	0	1	0	0	1	0	1	1	1	1	0	0	1	0	0	0	0	0	1	0	0
ctg7180001803380_2771_SGT_G	0	1	2	0	0	1	0	0	0	1	2	0	0	1	0	2	1	1	1	0	0	0	0	1	1	0	0	1	0	1	0	2	1	1	0	1	0	1	0	0	0	0	1	1	0	0	1	0	0
ctg7180001887258_4804_SCT_T	0	0	0	0	0	0	0	0	0	0	0	0	0	1	0	0	0	0	0	0	0	0	0	0	0	0	0	0	0	0	1	0	0	0	0	0	0	0	0	0	0	0	0	0	0	0	0	0	0
ctg7180001907308_4384_SGT_G	1	2	0	0	0	0	0	1	0	0	1	1	0	0	0	0	0	0	0	0	0	0	1	0	1	0	0	0	0	0	0	1	1	0	0	0	1	0	0	0	0	0	0	0	0	0	1	0	2
ctg7180001844247_285_SCT_C	1	2	0	1	0	0	1	1	0	0	1	1	0	2	1	0	2	0	1	1	1	1	1	1	2	1	1	1	0	1	1	1	1	0	1	0	2	0	0	0	2	0	0	0	1	0	1	0	2
ctg7180001546887_1161_SCT_T	0	2	1	1	0	0	0	0	0	0	1	1	0	2	1	0	2	1	1	0	1	0	1	0	0	0	0	1	0	0	0	0	0	0	0	0	0	0	0	0	1	0	1	0	1	0	0	0	2
ctg7180001915285_5509_A	1	0	2	1	0	1	1	1	0	1	0	1	0	1	1	0	2	1	2	1	2	1	0	1	1	1	1	2	0	1	2	0	2	1	1	0	2	0	1	1	2	1	1	1	0	1	1	0	0
ctg7180001842944_8707_SGT_T	0	0	0	1	0	1	1	1	0	1	1	2	1	2	1	2	0	1	0	0	1	0	1	0	2	1	2	0	0	1	1	2	0	1	2	1	0	1	2	2	0	2	0	0	0	1	0	0	0
ctg7180001750511_183_SAC_A	0	0	0	1	0	0	0	1	0	1	0	0	0	2	1	0	1	0	0	0	1	0	0	1	2	0	1	1	0	2	0	1	0	0	1	0	0	0	0	0	0	0	0	0	0	0	1	0	0
ctg7180001887505_2709_SCT_T	2	2	2	0	2	1	0	1	2	1	1	1	1	0	1	0	0	1	1	1	2	1	1	1	0	0	0	1	2	1	1	0	2	1	0	1	1	1	1	1	0	1	2	2	2	2	2	2	2
ctg7180001820837_7595_SAC_C	2	2	1	0	2	2	0	1	2	0	1	0	2	0	0	0	0	1	2	2	1	2	0	1	0	1	0	0	2	1	1	0	1	1	1	1	2	1	2	1	1	1	2	1	2	2	2	2	2
ctg7180001841106_3254_SCT_T	0	0	0	0	0	0	1	0	0	0	0	0	0	0	1	0	0	0	0	0	1	0	0	0	0	0	0	0	0	0	0	0	0	0	0	0	0	0	0	0	1	0	0	0	0	0	0	0	0
ctg7180001841105_19754_SAG_G	1	1	1	1	0	1	1	2	0	0	1	0	1	0	1	0	1	1	1	1	2	0	0	0	2	0	1	1	0	1	2	1	1	1	2	0	1	0	2	1	1	1	1	0	0	1	1	0	0
ctg7180001887969_3543_SCT_C	0	0	1	1	0	0	1	1	0	1	0	1	0	1	2	0	0	1	0	0	1	0	1	0	1	1	2	1	0	1	1	0	1	1	1	0	0	0	0	0	0	1	0	1	0	0	0	0	0
ctg7180001893574_1278_SGT_T	1	1	1	1	1	1	1	1	1	1	0	0	0	1	0	0	0	0	0	0	0	0	1	1	1	1	1	1	1	1	1	1	1	0	0	0	0	0	0	0	0	0	0	0	0	0	0	0	0
ctg7180001818460_1062_SAG_G	0	0	0	1	0	0	0	0	0	0	0	0	0	1	1	0	0	0	0	0	0	0	0	0	0	0	1	0	0	0	0	0	0	0	0	0	0	0	0	0	0	0	0	0	0	0	0	0	0
ctg7180001824980_266_SAG_A	0	0	0	2	0	0	2	0	0	2	0	0	0	0	1	0	1	1	0	0	0	0	1	1	1	1	2	2	0	1	0	1	0	1	1	0	0	0	0	0	1	1	0	0	0	0	0	0	0
ctg7180001916812_20731_SGT_T	0	1	1	2	0	1	2	0	0	0	1	1	0	2	1	2	2	1	1	1	1	0	2	1	2	1	2	1	0	1	2	2	0	1	2	1	0	1	1	2	0	0	1	0	1	1	0	0	0
ctg7180001767600_6670_SCT_T	1	0	0	2	2	1	0	0	2	1	0	1	2	1	1	0	2	1	0	2	1	1	0	1	1	0	2	1	2	2	2	1	0	0	1	1	0	1	1	2	0	1	1	1	1	2	1	2	2
ctg7180001800897_4982_SCT_T	0	0	0	0	0	0	1	0	0	0	0	1	0	0	0	0	0	0	0	0	0	0	0	0	0	0	0	0	0	0	0	0	0	0	0	0	0	0	0	0	0	0	0	0	0	0	0	0	0
ctg7180001450803_1014_SGT_G	1	0	0	1	0	0	1	1	0	0	0	1	0	1	0	0	1	0	0	1	1	0	0	0	1	0	1	1	0	1	2	0	1	0	1	0	1	0	0	1	0	0	0	0	0	1	1	0	0
ctg7180001797453_6461_SAG_G	0	0	0	1	0	0	0	0	0	0	0	0	0	0	1	0	0	0	0	0	0	0	0	0	0	0	1	0	0	0	0	1	0	0	0	0	0	0	0	0	0	0	0	0	0	0	0	0	0
ctg7180001542892_3441_SCT_T	1	0	1	1	2	1	0	0	2	2	0	1	2	0	0	0	0	1	0	1	0	1	0	0	1	0	1	1	2	2	0	0	0	1	2	1	0	1	1	1	1	2	1	2	1	1	1	2	2
ctg7180001934970_2978_SAC_C	0	1	1	0	0	0	0	0	1	2	0	1	0	1	2	0	0	1	1	0	1	1	0	1	2	1	2	0	1	1	0	2	1	1	2	0	1	0	0	2	2	1	0	1	0	1	0	0	0
ctg7180001934970_11883_SCT_T	0	0	0	0	0	0	1	0	0	0	0	0	0	0	2	0	0	0	0	0	1	0	0	0	1	0	2	0	0	1	0	0	0	0	1	0	0	0	0	0	0	0	0	0	0	0	0	0	0
ctg7180001401236_968_SCT_C	1	0	1	0	0	1	1	2	1	2	1	1	0	2	1	0	1	0	0	0	0	0	0	1	1	0	2	0	1	2	1	0	1	1	2	0	1	0	1	0	1	1	0	1	0	0	1	0	0
ctg7180001823202_5010_SGT_T	1	1	1	0	0	1	0	1	0	1	1	2	0	2	1	0	0	1	2	0	1	1	1	2	2	1	1	0	0	2	0	1	2	1	2	0	2	0	1	1	1	0	0	1	0	1	1	0	0
ctg7180001508161_6879_SAG_A	0	0	1	0	0	0	0	0	0	1	0	1	0	1	0	0	0	0	0	0	0	0	1	0	0	0	0	0	0	0	0	0	0	1	1	0	0	0	0	0	1	0	0	1	0	0	0	0	0
ctg7180001917380_6302_SAC_A	0	0	0	0	0	0	0	0	0	0	0	1	0	0	1	0	0	0	0	0	1	0	0	0	1	0	1	0	0	1	1	0	0	1	1	0	0	0	0	0	0	0	0	0	0	0	0	0	0
ctg7180001579815_4217_SCT_C	1	1	1	1	0	1	2	2	0	0	2	2	0	1	1	2	1	2	2	1	0	1	1	2	2	2	2	1	0	2	1	2	2	1	1	1	2	1	1	0	1	0	1	0	0	1	1	0	0
ctg7180001852528_19082_SCT_T	0	1	0	0	0	1	1	0	0	0	1	2	0	0	0	0	0	1	1	0	1	1	0	1	1	1	0	0	0	0	2	1	1	0	0	0	1	0	1	0	1	0	0	0	0	1	0	0	0
ctg7180001852528_15391_SAC_C	1	0	2	1	0	0	1	2	0	1	1	1	0	1	2	2	2	1	1	1	2	0	0	1	1	0	2	1	0	2	1	1	1	1	1	1	1	1	0	1	1	0	1	1	0	0	1	0	0
ctg7180001852528_4822_SAG_A	1	0	0	0	0	0	0	1	0	0	0	1	0	0	0	0	0	0	0	0	1	0	0	0	0	0	0	0	0	0	1	0	1	0	0	0	1	0	0	0	0	0	0	0	0	0	1	0	0
ctg7180001852527_7023_SAG_G	1	1	1	2	0	1	1	2	0	0	2	2	0	1	2	2	1	2	1	1	1	0	1	1	0	1	1	1	0	1	1	0	1	1	1	1	1	1	1	1	1	0	1	0	1	0	1	0	0
ctg7180001910625_6815_SGT_T	0	2	1	2	0	1	0	0	0	1	2	2	0	1	1	2	1	2	2	1	0	1	1	2	1	1	1	1	0	1	0	1	1	1	0	1	1	1	1	1	1	1	1	0	0	1	0	0	0
ctg7180001903218_4079_SCT_T	1	1	0	0	0	0	1	2	0	1	0	0	0	2	1	0	1	0	1	0	1	1	2	1	1	2	0	0	0	0	1	1	2	NA	1	0	2	0	0	1	0	1	0	0	1	1	1	0	0
ctg7180001878835_7780_SCT_T	0	0	0	0	0	0	0	0	0	0	0	0	0	2	0	0	0	0	0	0	0	0	0	0	0	0	0	0	0	0	2	0	0	1	1	1	1	1	1	1	1	1	1	1	1	1	1	1	1
ctg7180001828996_631_SCT_T	1	0	2	0	2	1	1	1	2	1	0	0	2	0	1	0	0	0	0	2	1	1	0	0	0	0	0	1	2	0	0	1	0	1	0	1	0	1	1	0	1	1	2	2	1	1	1	2	2
ctg7180001898906_5505_SAC_C	0	1	0	0	0	0	0	0	0	0	0	1	0	1	1	0	0	0	1	0	1	1	0	2	1	1	0	0	0	0	0	1	1	1	0	0	1	0	0	0	0	1	0	0	0	1	0	0	0
ctg7180001474323_890_SAG_G	0	0	1	0	0	1	2	1	0	0	1	1	0	2	1	0	1	1	1	1	2	0	2	1	0	1	0	0	0	0	2	0	0	1	0	0	0	0	1	1	0	0	1	0	1	0	0	0	0
ctg7180001882558_11670_SCT_C	1	0	1	0	2	2	0	1	1	1	1	0	2	1	0	0	0	0	0	2	1	1	1	1	1	0	1	1	1	1	1	0	0	2	2	1	0	1	2	0	1	1	1	2	1	1	1	2	2
ctg7180001882558_16157_SCT_C	0	0	0	0	0	0	0	0	0	0	0	0	0	1	0	0	0	0	0	0	0	0	1	0	0	0	0	0	0	0	0	0	0	0	0	0	0	0	0	0	0	0	0	0	0	0	0	0	0
ctg7180001935493_22008_SCT_T	2	1	1	1	0	1	0	1	1	0	2	0	1	0	2	2	0	0	0	0	2	0	1	1	0	0	1	1	1	1	2	0	1	2	0	1	1	1	1	1	1	0	1	0	0	0	1	0	2
ctg7180001935493_22628_SCT_T	0	0	1	0	0	0	0	0	0	1	0	0	0	0	0	0	0	0	0	0	0	0	0	0	0	0	0	0	1	0	0	0	0	0	0	0	0	1	1	0	1	1	0	1	1	1	1	1	0
ctg7180001795029_8729_SAG_A	0	0	0	0	0	0	0	0	0	0	0	0	0	0	1	0	0	0	0	0	1	0	0	0	0	0	0	0	0	0	1	0	0	1	0	0	0	0	0	0	0	0	0	0	0	0	0	0	0
ctg7180001858678_956_SCT_C	1	1	0	1	0	0	1	1	1	0	1	0	0	1	1	2	1	1	1	0	0	0	2	0	0	1	1	0	2	1	0	0	1	0	0	1	1	2	1	2	1	1	0	0	2	1	2	1	2
ctg7180001823554_1774_SCT_T	0	0	0	0	0	0	1	0	0	0	0	1	0	0	1	0	1	1	1	0	1	0	1	0	1	1	1	0	0	1	1	0	0	0	1	0	0	0	0	2	0	0	0	0	1	0	0	0	0
ctg7180001827994_6958_SAG_G	0	0	0	0	0	0	1	1	1	0	0	2	0	2	1	0	0	1	1	0	1	0	1	0	1	1	1	0	1	1	1	0	0	0	1	0	0	0	0	0	0	0	0	0	1	0	0	0	0
ctg7180001245865_3572_SCT_C	1	0	1	0	0	1	0	0	1	1	0	2	0	1	0	0	0	1	0	1	0	0	0	0	1	0	1	1	2	1	1	0	0	2	1	0	0	0	1	1	1	1	1	1	0	1	1	2	0
ctg7180001866891_9165_SAG_A	0	0	0	0	0	1	0	0	1	0	0	2	0	1	0	0	0	0	0	0	0	0	0	0	0	0	0	0	1	0	1	0	0	1	0	0	0	0	0	0	0	0	1	0	0	0	0	1	0
ctg7180001866891_2903_SAC_C	1	0	1	0	0	0	0	1	0	1	0	0	0	0	1	0	1	1	0	1	1	0	0	0	0	0	0	1	1	0	0	1	0	1	0	0	0	0	1	2	1	1	0	1	0	1	1	1	0
ctg7180001829395_701_SCT_C	0	1	0	0	1	2	0	0	1	0	0	0	2	1	1	0	1	0	0	1	1	1	0	0	1	0	1	0	2	2	1	1	0	1	2	1	0	0	2	2	1	1	1	1	0	1	1	2	2
ctg7180001859005_6102_SGT_T	0	0	0	0	0	0	0	0	1	0	0	0	0	1	0	0	1	0	0	0	0	0	0	0	0	0	0	0	1	0	0	1	0	0	0	0	0	0	0	1	0	0	0	0	0	0	0	0	0
ctg7180001857467_17313_SGT_T	0	0	0	1	0	0	2	1	1	0	0	0	0	0	1	0	1	1	1	0	1	0	1	0	0	2	0	1	2	0	1	0	0	0	0	0	0	1	1	0	0	1	0	0	2	1	1	1	0
ctg7180001895890_4425_SCT_T	1	1	2	1	1	0	0	0	2	2	2	2	1	1	2	2	1	1	1	1	2	1	1	2	1	0	1	1	1	0	2	1	1	1	0	1	1	1	0	1	1	0	1	1	0	1	0	0	0
ctg7180001895891_1784_SAC_A	0	1	0	0	1	2	2	1	1	0	0	2	0	2	0	0	0	1	1	1	0	1	1	0	1	2	1	0	1	1	1	1	0	1	2	1	0	1	1	1	0	0	1	1	2	0	0	1	2
ctg7180001825624_9192_SAG_A	1	0	0	0	0	0	0	1	0	0	1	0	0	0	0	0	1	0	0	0	0	0	0	0	0	0	0	0	1	0	0	0	1	0	0	0	1	0	1	0	0	1	0	0	0	1	2	1	0
ctg7180001402822_1965_SGT_T	0	0	0	2	0	0	2	1	0	0	0	1	0	2	1	NA	1	1	1	0	0	1	2	0	1	2	2	1	0	1	1	1	0	0	1	1	0	2	0	2	1	0	1	0	2	0	0	0	0
ctg7180001852665_4173_SAG_A	0	0	0	1	0	0	0	0	0	0	0	1	0	2	0	1	0	0	0	0	0	0	0	0	0	0	0	0	0	0	0	0	0	0	0	1	0	0	0	0	0	0	0	0	0	0	0	0	2
ctg7180001852666_7273_SCT_T	0	0	0	0	0	0	0	0	0	0	0	0	0	2	0	0	0	1	0	1	0	0	0	0	1	0	1	0	0	1	0	0	0	0	1	0	0	0	0	0	0	0	0	0	0	0	0	0	0
ctg7180001852666_8374_SCT_C	1	0	0	2	0	0	0	1	1	0	1	0	0	0	1	2	1	0	0	0	0	0	1	0	0	0	1	1	1	0	0	0	1	0	0	1	1	1	0	1	1	0	1	0	0	0	1	0	0
ctg7180001804899_2216_SAG_A	1	1	2	0	1	0	0	0	2	2	1	2	2	0	1	0	0	0	1	0	2	1	0	2	2	1	1	1	1	2	1	1	1	1	1	0	1	1	0	0	1	1	0	1	1	1	0	0	2
ctg7180001496501_2358_SCT_C	0	0	0	2	0	0	0	0	0	0	0	1	0	0	1	2	1	0	0	0	0	0	1	0	1	0	2	1	0	1	0	0	0	0	1	1	0	1	0	1	1	0	1	0	0	0	0	0	0
ctg7180001651332_1564_SGT_G	0	1	0	1	1	1	0	0	0	0	0	2	0	1	1	0	2	1	0	2	0	1	0	0	0	0	1	1	1	0	1	0	0	0	1	1	0	0	2	1	1	1	0	1	0	1	1	1	2
ctg7180001908314_49_SGT_T	0	0	0	0	0	0	0	0	0	0	0	1	0	0	0	0	0	0	0	0	0	0	0	0	0	0	0	0	0	0	0	0	0	0	0	0	0	0	0	0	0	0	0	0	1	0	0	0	2
ctg7180001908314_4305_SAG_A	1	0	1	1	0	0	0	1	1	1	2	2	1	1	1	0	2	0	0	0	2	0	0	0	0	0	0	1	2	1	2	0	1	0	0	0	1	0	1	1	2	2	0	1	1	1	2	1	2
ctg7180001874302_465_SGT_G	0	1	0	1	1	1	2	0	0	0	0	1	0	1	1	2	0	2	1	2	0	1	2	0	1	1	2	0	0	1	1	1	0	0	2	2	0	1	1	0	0	0	1	1	1	0	0	0	2
ctg7180001366866_6085_SCT_T	0	0	0	0	0	0	0	0	0	0	0	0	0	1	0	0	0	0	0	0	0	0	0	0	1	0	1	0	0	1	0	0	0	0	1	0	0	0	0	0	0	0	0	0	0	0	0	0	0
ctg7180001753889_764_SCT_C	0	1	2	0	1	1	0	0	0	0	1	0	1	1	2	0	0	0	0	1	2	1	0	0	1	0	1	0	0	1	1	1	0	0	1	1	0	0	1	0	1	1	0	2	1	0	0	0	0
ctg7180001892861_13450_SCT_T	1	0	0	0	0	1	1	1	0	0	1	0	0	0	1	0	1	1	1	0	1	0	1	0	0	0	0	0	0	0	0	0	1	1	0	0	1	0	0	0	0	0	2	0	0	0	1	1	0
ctg7180001892861_12405_SAC_A	0	0	0	0	0	0	2	0	0	0	0	0	0	0	0	0	0	1	1	0	0	0	1	0	0	1	0	0	0	0	0	1	0	0	0	0	0	0	0	0	0	0	0	0	0	0	0	0	0
ctg7180001868619_13645_SCT_C	0	0	0	1	1	1	1	1	1	0	0	2	0	0	0	2	0	1	1	0	0	0	1	0	1	0	1	0	0	1	1	0	0	1	1	1	0	1	0	0	0	0	2	0	0	0	1	1	0
ctg7180001865950_2953_SCT_C	0	0	0	1	0	0	0	1	1	0	0	0	0	0	1	0	2	0	0	0	1	0	0	0	0	0	0	1	1	0	1	0	0	0	0	0	0	0	0	0	0	0	0	0	0	0	0	0	0
ctg7180001524415_1342_SCT_C	1	0	0	1	1	1	0	2	2	0	1	2	0	1	1	0	2	1	0	1	1	0	1	0	1	0	1	1	1	1	1	0	1	1	1	0	1	0	0	0	0	0	2	0	0	0	1	1	0
ctg7180001854250_4390_SAG_G	1	0	0	1	1	0	1	2	2	0	1	0	0	1	1	2	0	1	0	1	1	0	2	0	1	1	1	0	1	1	0	1	1	0	1	1	1	1	0	0	0	0	1	0	0	0	1	0	0
ctg7180001829223_3792_SAC_A	0	0	0	0	0	2	0	0	0	0	0	0	0	1	0	0	0	0	0	0	0	0	0	0	0	0	0	0	0	0	0	0	0	2	1	1	1	1	1	1	1	1	2	1	1	1	1	2	1
ctg7180001818094_3499_SCT_T	0	0	0	0	1	1	1	0	2	0	0	0	0	0	1	0	1	0	0	0	1	0	1	0	1	1	1	0	1	1	0	1	0	1	1	0	0	0	0	0	0	0	1	0	0	0	1	1	0
ctg7180001914230_3059_SCT_T	0	0	0	0	0	1	0	0	0	0	0	0	0	0	0	0	1	1	0	1	0	0	1	0	0	0	0	0	0	0	0	0	0	1	0	0	0	0	0	0	0	0	2	0	0	0	0	1	0
ctg7180001678042_7332_SAG_A	0	0	0	1	0	0	0	0	0	0	0	1	0	1	0	2	0	0	0	0	0	0	0	0	0	0	0	0	0	0	0	0	0	0	0	1	0	1	0	0	0	0	0	0	0	0	0	0	0
ctg7180001820079_1225_SGT_G	0	0	0	2	1	0	1	0	1	0	0	0	0	1	0	2	1	0	0	0	0	0	0	0	1	0	1	1	0	1	0	0	0	0	1	1	0	1	0	0	0	0	0	0	0	0	1	0	0
ctg7180001210408_2249_SAC_C	1	2	2	0	2	1	0	0	2	0	1	0	1	1	1	0	0	0	0	1	1	1	1	0	2	0	2	0	1	2	1	1	0	0	2	1	0	0	1	0	1	1	1	2	0	0	1	0	2
ctg7180001823492_3921_SAG_A	0	0	0	0	0	0	0	0	1	0	0	0	0	1	0	0	0	0	0	0	0	0	0	0	0	0	0	0	2	0	0	0	0	0	0	0	0	0	0	0	0	0	0	0	0	0	0	0	0
ctg7180001793739_13749_SAG_A	0	0	0	1	0	0	0	0	1	2	0	0	1	1	1	2	1	1	2	0	1	1	0	2	0	1	0	1	2	0	0	0	1	1	0	1	1	2	1	2	1	1	0	0	2	2	1	1	0
ctg7180001794541_6689_SGT_T	1	1	1	0	0	0	0	0	0	0	1	1	1	0	1	0	0	1	1	1	2	1	0	1	0	0	0	0	1	1	1	0	1	0	1	0	1	1	1	0	1	2	0	1	2	1	1	1	2
ctg7180001208501_6744_SAC_A	1	0	0	1	1	0	1	2	2	0	1	2	0	1	0	0	1	2	2	1	0	1	1	1	1	0	1	1	2	1	1	0	2	0	1	0	2	1	1	1	1	1	1	0	2	1	2	1	0
ctg7180001798280_9967_SAG_A	0	0	0	0	0	0	0	1	0	0	0	2	0	0	1	0	0	0	0	0	1	0	0	0	0	0	0	0	0	0	1	0	0	0	0	0	0	0	0	0	0	0	0	0	0	0	0	0	0
ctg7180001645736_3586_SCT_T	0	0	0	1	1	0	1	0	2	0	0	0	0	1	1	0	1	0	0	0	1	0	0	0	1	0	1	1	1	1	0	0	0	0	1	0	0	0	0	1	1	0	0	0	0	0	1	0	0
ctg7180001866618_24004_SAG_A	0	0	0	0	0	0	0	0	0	0	0	0	0	0	0	0	0	0	0	0	0	0	0	0	0	0	0	0	0	0	1	0	0	0	0	0	0	0	0	0	0	0	0	0	0	0	0	0	0
ctg7180001836049_5552_SAG_A	1	1	1	0	0	1	0	1	0	0	2	0	0	0	0	0	1	0	0	0	1	0	0	0	0	0	0	0	0	1	1	0	1	1	1	0	1	0	0	0	1	1	1	1	0	0	0	1	2
ctg7180001258382_8379_SAC_A	0	1	1	1	1	1	0	0	1	2	0	0	2	1	2	0	1	1	1	1	1	1	1	1	1	1	1	1	1	0	1	1	0	1	0	1	0	0	1	1	0	0	1	1	0	1	0	0	0
ctg7180001250647_1069_SGT_G	1	0	0	1	1	0	0	1	1	0	1	0	0	1	1	2	0	0	0	0	1	0	1	0	1	0	1	0	0	1	1	0	1	0	1	1	1	1	0	0	0	0	1	0	0	0	1	0	0
ctg7180001895631_16081_SGT_T	1	2	2	0	2	1	0	2	1	1	1	1	0	1	2	0	1	1	0	2	2	1	0	0	2	0	2	1	0	2	2	1	1	1	2	1	1	0	1	1	2	1	0	2	0	0	1	0	2
ctg7180001507506_74_SCT_C	0	2	2	0	1	1	1	0	0	1	2	1	0	0	1	2	1	1	0	2	1	1	1	0	1	1	1	1	0	1	1	2	0	1	1	2	0	1	1	1	2	1	0	2	0	0	0	0	2
ctg7180001911455_12823_SGT_G	NA	0	0	0	1	0	0	1	2	1	0	0	1	0	0	2	0	1	1	0	0	0	0	1	1	1	1	0	1	1	1	0	1	0	1	1	1	1	0	1	0	0	0	0	0	1	1	0	0
ctg7180001865272_907_SCT_T	1	0	0	2	0	1	1	0	0	0	0	1	1	2	1	0	1	0	0	0	1	1	1	1	0	0	0	1	1	0	0	0	1	1	0	0	1	1	1	0	0	1	2	0	1	1	1	1	0
ctg7180001936165_9225_SAG_A	0	0	0	0	1	1	0	1	0	0	0	0	0	1	1	0	0	0	0	1	1	2	0	1	0	0	0	0	1	0	1	0	1	1	0	0	0	1	1	0	0	1	1	1	1	1	1	2	0
ctg7180001902855_7099_SAG_A	1	0	0	1	2	1	1	1	1	0	0	0	1	1	1	0	0	1	1	2	1	2	1	2	1	1	1	1	1	1	1	0	2	1	1	1	1	1	2	0	0	1	1	1	2	1	2	1	1
ctg7180001623263_4644_SAC_A	0	0	0	0	0	0	0	0	0	0	0	0	0	1	0	0	0	0	0	0	0	0	0	0	0	0	0	0	0	0	0	0	0	0	0	0	0	0	0	0	0	0	0	0	0	0	0	0	0
ctg7180001623263_8261_SCT_C	1	0	0	1	2	1	2	1	1	1	1	0	0	2	1	0	1	0	0	1	1	2	2	1	1	2	1	0	1	1	0	1	2	1	1	1	1	0	1	0	0	1	2	1	0	0	1	2	1
ctg7180001910205_625_SGT_G	0	1	0	1	1	1	1	0	1	1	0	0	0	0	1	0	0	0	0	0	0	0	1	0	2	1	2	0	0	1	1	1	0	1	1	0	0	0	0	1	0	0	1	0	0	1	1	1	1
ctg7180001910205_9780_SGT_G	1	0	1	1	1	1	0	1	0	0	1	2	2	1	0	0	1	0	0	1	0	1	1	0	0	0	0	0	0	0	0	1	1	1	0	1	1	1	0	1	0	0	2	1	2	1	1	1	0
ctg7180001824998_13403_SCT_C	2	1	1	1	2	1	0	2	1	2	0	1	1	1	0	0	0	0	0	1	1	2	1	2	1	0	1	0	1	2	1	0	2	1	2	1	2	1	1	0	1	2	2	2	2	1	2	2	1
ctg7180001889342_4173_SAC_A	1	1	0	2	1	1	0	1	1	0	1	1	1	1	1	0	0	0	0	1	0	1	1	0	1	0	1	0	2	0	0	0	2	1	0	1	1	1	1	1	1	1	2	1	2	2	1	2	1
ctg7180001889343_473_SCT_T	0	0	0	0	1	0	0	1	1	0	0	1	0	0	1	0	0	0	0	0	1	0	0	0	1	0	1	0	0	1	1	0	0	0	1	0	0	0	0	0	0	0	0	0	0	0	1	0	1
ctg7180001804119_17739_SCT_T	0	0	0	0	0	0	0	0	0	0	0	1	0	1	1	0	0	0	0	0	1	0	0	0	0	0	0	0	0	0	1	0	0	0	0	0	0	0	0	0	0	0	0	0	0	0	0	0	0
ctg7180001872447_12837_SAG_A	0	0	0	0	1	0	1	0	1	0	0	0	0	0	0	2	0	0	0	0	0	0	1	0	1	1	1	0	1	1	0	1	1	0	1	1	0	1	0	0	0	1	0	0	0	0	1	1	1
ctg7180001895886_8199_SCT_C	0	0	0	1	0	0	0	NA	0	1	0	1	0	1	1	0	0	0	0	0	1	0	1	0	0	0	0	0	1	0	1	0	2	0	0	0	0	0	0	0	0	1	1	0	0	0	0	1	0
ctg7180001902659_10569_SAC_C	1	0	0	0	1	0	1	2	1	1	1	0	0	0	1	0	1	0	0	0	1	0	0	0	1	0	1	1	1	1	0	0	2	0	1	0	1	0	1	0	0	1	0	0	0	0	1	1	1
ctg7180001883937_14547_SCT_C	1	1	0	1	1	1	1	1	0	0	0	0	1	1	2	2	0	1	1	1	1	1	1	0	1	1	1	0	1	0	0	1	2	1	0	2	1	2	1	1	0	1	1	1	2	2	1	2	0
ctg7180001883937_6087_SGT_T	0	0	0	0	1	0	0	0	1	0	0	2	0	0	1	0	0	0	0	0	1	0	0	0	1	0	1	0	1	1	0	0	1	0	1	0	0	0	0	0	0	1	0	0	0	0	1	1	1
ctg7180001885129_6565_SAG_G	0	0	0	0	0	0	0	1	0	1	0	0	0	1	0	0	0	0	0	0	0	0	0	0	0	0	0	0	1	0	1	0	1	0	0	0	0	0	0	0	0	1	0	0	0	0	0	1	0
ctg7180001885129_15767_SGT_G	0	0	0	0	0	0	0	0	0	1	0	0	0	0	0	0	0	0	0	0	0	NA	0	0	0	0	0	0	0	0	1	0	0	0	0	0	0	0	0	0	0	0	0	0	0	0	0	0	0
ctg7180001843611_17431_SGT_T	1	1	1	0	1	1	1	0	1	2	0	0	1	2	1	0	0	1	1	2	2	2	1	2	0	1	0	1	1	1	1	1	0	1	1	1	1	1	1	2	2	1	0	2	1	1	1	0	1
ctg7180001843611_12061_SCT_T	1	1	1	2	0	0	0	2	0	1	1	1	0	0	2	0	2	1	1	0	1	0	1	0	1	0	1	1	0	0	0	0	1	0	0	0	1	0	1	0	0	0	1	0	1	1	0	0	0
ctg7180001793075_9495_SCT_T	1	0	1	1	1	0	1	2	1	0	0	1	1	0	1	0	0	0	0	0	1	0	0	0	1	1	1	0	0	1	1	1	1	0	1	0	1	0	1	0	0	0	0	0	0	0	1	0	1
ctg7180001798413_6266_SCT_T	2	2	2	1	1	0	0	2	1	2	1	0	1	0	1	0	2	2	1	1	1	1	0	2	1	0	2	2	1	2	2	0	2	1	1	0	2	1	1	0	1	1	0	1	2	NA	2	1	1
ctg7180001798413_3531_SCT_T	0	1	0	2	0	1	1	1	1	0	1	1	0	0	1	0	2	1	1	0	0	0	1	0	1	1	1	2	2	0	1	1	1	1	0	0	0	0	0	2	1	1	1	0	1	1	0	2	1
ctg7180001821111_2264_SCT_T	1	0	1	0	1	0	0	2	1	1	0	0	0	0	0	0	0	0	0	0	0	0	0	0	1	0	1	0	0	1	1	0	1	0	1	0	1	0	1	0	0	0	0	0	0	0	1	0	1
ctg7180001917163_6148_SAC_C	0	1	0	1	1	1	1	0	0	0	2	2	1	2	2	2	2	1	2	1	1	1	1	0	0	1	1	2	1	0	0	1	1	0	0	2	0	1	1	0	0	1	1	1	1	1	0	1	0
ctg7180001834615_1097_SAG_G	0	0	1	0	1	1	2	1	1	0	2	2	0	0	0	2	2	0	0	0	1	1	2	2	2	0	1	2	1	2	1	0	1	1	2	0	1	0	0	2	2	1	2	1	0	0	1	2	1
ctg7180001337191_2309_SAG_G	0	2	1	0	2	1	0	1	1	2	1	1	0	1	1	0	0	1	1	2	2	1	1	0	1	1	1	0	2	2	1	0	1	1	1	1	0	0	1	0	2	2	1	2	0	0	1	1	2
ctg7180001659893_3224_SAG_A	1	0	0	2	1	1	1	0	1	1	0	1	0	1	1	0	1	0	0	0	1	1	0	2	2	0	1	1	0	1	0	0	0	1	2	0	1	0	0	2	0	0	1	0	0	1	1	1	1
ctg7180001609683_3000_SAG_G	1	0	1	2	0	1	0	1	0	0	1	1	0	1	1	0	1	0	0	0	1	1	1	2	1	0	0	1	1	0	0	0	1	1	1	0	1	0	0	2	2	1	2	1	0	1	0	2	0
ctg7180001609683_4353_SGT_G	2	1	1	0	1	0	1	2	1	1	0	0	1	1	1	0	1	0	0	0	1	0	1	0	1	1	1	1	0	1	1	NA	1	0	2	0	1	0	1	0	0	0	0	0	0	0	1	0	2
ctg7180001927099_6549_SAG_A	0	1	0	0	0	0	0	0	0	1	0	1	0	1	1	0	0	0	0	0	1	0	0	0	0	0	0	0	0	0	0	0	0	0	0	0	0	0	0	0	0	0	0	0	0	0	0	0	1
ctg7180001735072_1096_SGT_T	1	1	0	0	1	1	0	0	1	1	1	0	0	0	0	0	0	2	1	1	0	1	0	1	0	0	0	1	1	0	0	0	1	2	1	0	1	0	0	0	0	2	1	0	0	0	0	2	0
ctg7180001525166_3208_SAG_G	0	1	1	2	1	0	1	1	1	1	1	2	0	1	1	2	2	0	0	1	2	1	0	1	1	0	1	1	0	2	2	0	0	0	1	2	0	1	0	1	2	0	0	2	0	0	1	0	2
ctg7180001525166_502_SAC_C	0	0	0	0	0	0	0	0	0	0	0	1	0	0	0	1	1	0	0	0	1	NA	0	0	0	0	0	0	0	0	0	0	0	0	0	0	0	0	0	0	0	0	0	0	0	0	0	0	0
ctg7180001348868_3032_SCT_T	0	1	1	2	1	1	0	0	1	2	1	1	0	1	0	2	1	2	1	2	1	2	1	2	1	0	0	1	0	1	2	0	0	2	0	2	1	1	0	1	2	1	2	2	0	1	0	1	0
ctg7180001906311_12578_SAG_A	0	0	2	0	1	0	0	1	0	1	0	0	1	2	0	0	1	1	1	1	0	2	1	2	1	0	0	1	0	1	1	1	0	0	0	1	1	0	0	0	2	0	1	2	0	1	0	0	0
ctg7180001742934_2893_SGT_G	1	1	1	0	1	0	1	1	1	1	0	0	2	2	1	0	2	0	0	0	1	0	0	0	1	0	1	1	1	1	1	1	1	0	1	0	0	0	0	0	0	1	0	0	0	0	1	1	2
ctg7180001436309_388_SAC_C	0	1	0	0	1	0	0	0	1	1	0	1	1	2	0	0	0	0	0	0	0	0	0	0	1	0	0	0	0	0	1	0	0	0	0	0	0	0	0	0	0	0	0	0	0	1	0	0	1
ctg7180001877788_3318_SGT_T	0	0	0	0	0	0	0	0	0	0	1	1	1	2	1	1	0	1	1	NA	1	1	0	0	0	0	0	0	0	0	1	0	0	0	0	0	0	0	0	0	0	0	0	0	0	0	0	0	0
ctg7180001403881_2541_SCT_C	2	1	1	0	1	0	1	2	1	1	1	2	1	2	1	2	1	1	1	0	1	0	1	1	1	2	0	1	2	0	0	1	1	0	0	1	1	1	1	1	0	1	0	0	0	2	1	1	1
ctg7180001876633_35365_SGT_G	0	0	0	0	0	0	0	1	0	1	0	1	0	1	0	0	0	0	0	0	0	0	0	1	0	0	0	0	0	0	0	0	0	0	0	0	0	0	0	0	0	1	0	0	0	0	0	1	0
ctg7180001809071_891_SCT_C	1	1	2	0	1	2	0	1	0	1	2	2	0	1	1	2	0	1	1	2	1	1	1	1	1	0	1	0	1	1	2	0	1	1	1	2	0	1	1	1	2	2	2	2	1	1	0	2	1
ctg7180001279409_1917_SCT_C	2	0	1	0	0	0	1	2	0	0	0	1	0	0	2	0	1	1	1	0	1	0	1	1	0	2	1	1	2	0	0	1	1	0	0	0	1	0	1	1	0	1	0	0	0	1	1	1	0
ctg7180001857777_81_SCT_C	1	1	1	0	0	0	0	1	0	0	0	1	1	0	1	0	0	0	0	0	0	1	0	2	0	0	1	0	1	0	0	0	0	0	0	0	1	0	0	0	0	1	0	0	0	0	0	1	0
ctg7180001562076_1208_SAG_G	1	1	1	1	1	0	0	2	1	1	1	1	0	0	1	0	2	1	1	0	0	0	0	0	1	0	2	2	1	1	1	0	2	0	1	0	1	0	1	0	0	1	0	0	1	1	1	1	1
ctg7180001861420_39901_SAC_C	1	1	0	1	1	2	0	2	1	1	1	0	0	0	1	2	1	1	1	1	1	1	1	0	1	1	1	0	0	0	0	1	1	2	0	2	1	2	2	2	0	2	1	1	2	2	1	2	0
ctg7180001221638_1039_SCT_T	0	0	0	0	0	0	0	1	0	0	1	0	0	0	0	0	1	1	1	0	0	0	0	0	0	0	0	1	0	0	0	0	0	0	0	0	0	0	0	0	0	0	0	0	0	0	0	0	1
ctg7180001819608_4473_SCT_C	0	0	1	0	1	0	0	1	2	1	1	1	0	1	1	0	1	1	1	0	2	0	0	1	0	0	0	1	0	0	1	0	1	1	1	0	0	1	0	0	0	1	0	0	2	0	0	1	1
ctg7180001840165_3179_SGT_G	0	0	1	0	1	0	1	1	1	1	1	2	1	1	2	0	0	0	0	0	1	1	0	1	0	0	1	0	0	1	1	0	0	0	0	0	1	0	0	0	0	0	0	0	0	0	0	0	1
ctg7180001205831_876_SAC_C	0	0	0	0	0	0	1	0	0	0	0	2	0	0	1	0	0	0	0	0	0	0	0	0	0	0	1	0	0	0	0	0	0	0	0	0	0	0	0	0	0	0	0	0	0	0	0	0	0
ctg7180001826426_6826_SAG_A	0	0	0	0	0	0	0	1	0	1	0	1	1	0	0	0	0	0	0	0	0	1	0	1	0	0	0	0	0	1	0	0	0	0	0	0	1	0	0	0	0	0	0	0	0	0	0	0	0
ctg7180001886425_2744_SAG_G	2	0	2	1	0	0	0	2	0	2	1	1	1	1	1	0	0	1	0	1	0	1	1	2	0	1	1	0	2	1	1	0	1	0	0	0	2	0	1	1	1	2	0	1	0	1	1	1	0
ctg7180001936154_7450_SAG_G	1	0	1	1	1	0	0	2	2	1	0	1	1	0	0	0	1	1	0	1	0	1	1	2	0	1	0	0	1	1	0	0	1	1	1	0	2	1	1	1	0	2	0	0	2	1	1	1	1
ctg7180001928908_8333_SAG_A	1	0	1	0	0	0	1	0	0	1	1	1	0	1	2	0	0	0	0	0	1	0	0	0	0	0	1	0	1	0	1	0	0	0	0	0	0	0	0	0	1	0	0	1	0	0	0	0	0
ctg7180001839889_3263_SCT_C	0	0	1	0	1	0	1	1	1	1	1	1	1	0	1	2	2	0	0	0	1	1	0	1	1	0	1	1	0	2	1	0	0	0	2	1	1	1	0	0	0	0	0	0	1	0	1	0	1
ctg7180001866677_6195_SGT_T	0	2	0	1	1	2	1	0	0	0	1	0	1	1	0	2	1	1	2	1	1	1	1	0	2	2	1	2	1	1	1	2	1	1	1	2	0	1	1	1	1	0	2	1	0	1	1	1	1
ctg7180001331371_8055_SAG_G	1	0	2	0	0	0	1	0	0	0	0	2	1	1	1	0	0	1	0	1	1	0	1	0	0	0	0	0	0	1	0	0	0	0	1	0	0	0	0	1	1	1	0	1	1	1	1	0	0
ctg7180001617551_1235_SCT_T	0	1	0	1	1	0	2	1	1	1	0	0	0	2	1	0	1	1	1	1	1	0	1	0	1	0	1	2	0	1	2	0	0	0	1	0	0	0	0	0	1	1	0	0	0	0	1	1	1
ctg7180001766722_119_SAC_A	0	1	0	0	0	0	1	0	0	0	0	0	0	0	0	0	0	0	0	0	0	0	0	0	0	0	0	0	0	0	2	0	0	0	0	0	0	0	0	0	0	1	0	0	0	0	0	1	0
ctg7180001766722_723_SCT_C	1	0	2	0	0	0	1	0	0	0	0	2	1	0	1	0	1	0	1	0	1	0	0	1	1	0	1	2	1	2	0	0	0	1	2	0	0	1	0	0	1	0	0	1	1	0	1	0	2
ctg7180001605642_11893_SAG_G	0	1	0	1	0	0	0	0	0	1	0	1	0	0	0	0	0	0	0	0	0	0	0	1	0	0	0	0	0	0	1	0	0	1	0	0	0	1	0	0	0	0	0	0	1	0	0	0	0
ctg7180001861420_4058_SAG_A	1	1	1	1	1	0	1	0	1	0	1	1	2	1	0	0	1	1	1	1	0	1	1	2	1	1	1	2	1	1	1	1	1	0	2	0	1	0	0	0	2	0	1	1	0	0	1	0	1
ctg7180001861420_34702_SAC_C	1	1	2	0	1	0	0	0	1	0	0	2	1	0	0	0	0	0	0	0	0	0	0	1	0	0	0	0	0	0	1	0	1	0	1	0	0	0	0	0	1	0	0	1	0	0	0	0	0
ctg7180001930877_22941_SAG_G	0	0	0	0	0	0	2	0	0	1	0	0	0	0	1	0	1	0	0	0	1	0	0	0	1	0	1	1	1	2	1	0	0	0	1	0	0	0	0	0	0	0	0	0	0	0	1	0	2
ctg7180001599149_237_SGT_T	0	1	1	1	0	0	0	0	0	0	0	1	0	0	0	0	0	0	0	0	0	0	0	0	0	0	0	0	1	0	1	0	0	0	0	0	0	0	0	0	0	0	0	0	0	0	0	0	1
ctg7180001795890_586_SAG_A	0	0	0	0	0	0	0	0	0	0	0	0	0	0	0	0	1	0	0	0	0	0	0	0	0	0	0	0	0	1	0	0	0	0	0	0	0	0	0	0	0	0	0	0	0	0	0	0	0
ctg7180001860649_7339_SCT_T	1	0	0	0	1	0	1	2	1	0	1	2	0	1	1	2	2	2	0	1	0	0	2	0	1	1	2	1	0	2	1	1	1	0	1	1	1	1	1	0	1	0	0	0	0	0	1	0	1
ctg7180001890583_6978_SCT_C	1	0	1	1	1	0	1	2	1	1	1	1	0	2	2	2	1	2	0	1	0	0	1	0	0	0	1	0	1	0	1	0	1	0	0	1	1	1	1	0	1	1	0	0	0	0	0	1	1
ctg7180001604310_7368_SGT_G	0	0	0	0	0	0	0	0	0	0	1	1	0	0	0	0	0	0	0	0	0	1	0	1	0	1	0	0	1	0	0	0	0	0	0	0	1	0	0	0	0	0	0	0	0	0	0	0	0
ctg7180001604310_7137_SCT_C	0	0	0	1	0	0	0	0	0	0	0	0	0	0	0	0	0	1	0	1	0	0	1	0	0	1	0	0	1	0	0	0	0	0	0	0	0	0	0	0	0	0	0	0	0	0	0	0	0
ctg7180001886161_3484_SCT_C	0	0	1	0	0	0	0	1	0	1	1	1	1	1	2	0	0	1	0	1	0	1	1	2	0	1	1	0	1	1	1	0	0	0	0	0	1	0	0	0	2	0	0	1	0	0	0	0	0
ctg7180001816099_3741_SCT_C	0	0	1	1	1	0	1	0	1	0	0	0	1	1	0	0	1	0	0	0	1	0	0	0	1	0	1	1	0	1	0	1	0	0	1	0	0	0	0	0	0	0	1	0	0	0	1	0	1
ctg7180001894354_3560_SAG_A	0	0	0	0	0	0	0	0	0	0	0	0	0	0	0	0	0	0	0	0	0	0	0	0	0	0	0	0	1	0	0	0	0	0	1	0	0	0	0	0	0	0	0	0	0	1	0	0	1
ctg7180001894354_8569_SCT_C	1	0	1	1	0	0	1	1	0	0	1	0	1	1	0	2	2	1	0	0	1	0	0	0	1	0	1	1	1	1	0	1	1	0	2	1	1	1	1	0	0	1	1	0	0	1	1	1	2
ctg7180001683138_1240_SAC_A	1	0	0	2	1	0	1	1	1	2	0	1	0	1	1	0	2	2	0	1	1	0	1	0	1	0	1	1	0	1	0	0	2	1	1	0	1	1	1	1	1	2	0	0	1	0	1	1	1
ctg7180001478170_187_SAC_A	1	0	1	0	1	0	1	2	1	1	0	0	1	1	1	0	2	2	1	1	1	0	2	0	1	1	1	2	0	2	1	2	1	0	1	0	1	0	1	0	1	0	0	0	0	1	1	0	1
ctg7180001565406_884_SAG_G	0	0	1	0	0	0	1	1	0	0	0	0	0	1	0	0	0	0	0	0	0	0	0	0	0	0	0	0	0	0	1	0	0	0	0	0	0	0	0	0	0	0	0	0	0	1	0	0	0
ctg7180001738930_345_SAC_C	1	0	0	1	1	1	0	1	1	1	1	0	1	0	0	2	0	2	1	1	1	0	1	1	0	0	0	0	1	0	0	1	1	0	0	1	1	1	2	1	1	0	1	0	1	1	0	0	1
ctg7180001899203_328_SCT_C	0	0	0	0	0	0	2	1	0	0	0	2	0	2	1	0	1	0	1	0	0	0	1	0	1	1	2	2	0	1	1	1	0	0	1	0	0	0	0	1	0	0	0	0	0	1	1	0	1
ctg7180001903193_1680_SCT_T	0	1	0	0	1	1	2	0	1	0	0	1	0	1	1	0	2	1	1	2	0	1	NA	0	2	2	2	2	0	1	0	1	0	2	2	1	0	1	0	1	1	2	1	1	1	1	1	2	1
ctg7180001835074_1428_SCT_T	0	0	1	0	0	1	0	0	0	0	1	2	1	0	2	0	1	0	2	0	1	0	1	1	0	1	1	2	0	0	0	2	0	0	0	0	0	0	1	1	0	1	0	0	1	2	0	0	0
ctg7180001877784_11303_SAG_A	1	2	1	1	1	1	1	0	1	1	1	0	1	0	0	0	0	0	0	1	1	2	0	1	1	1	0	0	1	1	1	0	1	2	NA	1	1	1	0	0	1	2	1	2	1	1	1	2	0
ctg7180001937602_15521_SCT_C	1	0	0	1	1	0	0	1	1	0	0	0	0	1	0	0	1	1	0	0	0	0	0	0	0	0	0	0	0	0	1	0	1	0	1	0	1	0	1	1	0	0	0	0	0	1	0	0	0
ctg7180001937602_16964_SAG_A	1	1	1	1	1	0	2	1	0	2	1	1	2	0	0	2	0	1	0	2	2	2	1	1	1	0	1	0	2	2	1	1	1	0	1	2	1	1	0	0	1	1	1	1	0	0	2	0	2
ctg7180001937603_23398_SCT_T	2	1	0	2	2	1	1	1	1	2	2	0	1	1	0	0	0	1	1	1	1	2	0	2	0	0	0	0	1	0	2	0	2	1	0	1	2	1	2	2	0	1	0	1	2	1	1	1	0
ctg7180001862272_2150_SCT_C	1	0	1	1	1	0	1	1	1	1	0	1	1	1	2	2	1	2	0	1	1	0	1	0	1	0	2	0	1	2	0	1	1	0	2	1	1	1	1	1	1	2	1	0	0	0	1	1	2
ctg7180001909016_16526_SCT_T	0	0	0	0	0	2	2	0	0	0	2	0	0	0	0	0	0	0	2	0	0	0	0	2	0	0	0	0	0	0	2	0	0	1	1	1	1	1	2	2	1	1	1	1	2	1	1	1	1
ctg7180001184936_1498_SCT_T	1	0	0	1	1	1	1	1	1	0	1	0	1	2	0	0	0	1	1	0	1	0	0	1	0	0	0	0	0	0	0	1	1	0	0	0	1	0	2	2	0	1	0	0	1	0	0	1	0
ctg7180001675413_2057_SCT_C	1	0	0	0	0	1	1	1	0	0	1	0	0	1	0	2	1	1	2	0	1	0	1	1	0	1	0	2	1	0	0	2	1	1	0	1	1	2	2	2	0	2	0	0	2	1	0	1	1
ctg7180001825290_5433_SGT_T	1	1	1	1	2	0	1	1	1	2	1	1	2	0	1	0	1	0	0	1	2	2	1	1	NA	0	1	1	1	1	2	1	1	0	1	1	1	0	0	0	0	2	0	1	0	1	1	1	0
ctg7180001434642_1417_SAC_A	0	0	1	0	0	0	0	0	0	0	0	0	1	0	1	2	1	0	1	0	1	0	1	0	0	1	0	2	1	0	0	2	0	1	0	1	0	2	0	0	0	0	0	0	1	2	0	0	1
ctg7180001724767_728_SAG_G	0	1	0	0	1	0	1	1	1	1	0	0	0	0	1	0	1	0	0	0	1	0	0	0	0	0	1	0	0	1	2	0	0	0	1	0	0	0	0	0	0	1	0	0	0	0	1	0	0
ctg7180001396790_7073_SCT_T	1	0	0	1	1	1	1	0	0	1	2	1	1	0	2	2	1	0	2	1	0	2	1	2	0	1	1	2	2	0	0	1	1	1	0	2	1	2	1	1	0	1	0	1	2	2	0	1	1
ctg7180001920031_2861_SAG_G	1	0	0	1	2	0	0	0	1	2	1	1	1	0	0	0	0	0	0	1	0	2	0	1	0	0	0	0	1	0	0	0	1	0	0	1	1	0	0	0	0	0	0	1	0	0	0	0	0
ctg7180001276844_14162_SCT_T	0	1	0	0	0	0	0	0	0	1	0	0	0	0	0	0	0	0	0	0	1	0	0	0	0	0	0	0	0	1	1	0	0	0	0	0	0	0	0	0	0	0	0	0	0	0	1	0	0
ctg7180001276844_3559_SAG_G	1	2	1	1	2	1	0	0	2	1	1	1	2	0	0	0	0	0	0	1	2	2	0	1	1	1	0	0	1	1	2	1	1	1	0	1	1	0	0	0	0	1	1	1	0	0	1	2	0
ctg7180001891842_1647_SAG_G	1	2	1	0	1	1	1	1	2	0	0	0	0	1	2	2	2	1	1	0	1	0	1	0	1	2	1	2	1	1	1	1	1	2	NA	1	1	2	1	1	0	1	1	0	1	1	1	1	1
ctg7180001184610_59_SGT_T	0	0	1	0	1	0	0	0	1	1	0	0	1	1	1	0	0	0	0	0	1	0	0	0	0	0	0	0	0	0	1	1	0	0	0	0	0	0	0	0	0	1	0	0	0	0	0	0	0
ctg7180001819778_2230_SGT_T	0	0	1	1	0	0	0	0	0	0	0	0	1	1	0	0	0	0	0	0	1	0	0	0	0	0	0	0	0	0	1	1	0	0	0	0	0	0	0	0	0	0	0	0	0	0	0	0	0
ctg7180001788097_454_SCT_T	0	1	2	1	0	0	1	0	0	1	0	1	0	0	0	0	0	1	0	1	0	0	1	0	1	0	1	0	0	1	1	0	0	0	2	0	0	0	0	1	2	1	1	1	0	0	1	0	1
ctg7180001877007_5872_SCT_T	1	1	0	1	0	2	0	1	1	0	1	1	1	1	1	0	0	1	1	0	2	0	0	1	1	1	0	0	0	0	1	1	1	1	0	0	1	0	2	0	0	0	1	0	1	0	1	1	0
ctg7180001243128_2737_SGT_T	1	1	0	1	1	0	0	0	0	1	1	0	0	0	1	0	2	0	0	1	0	2	0	1	0	0	1	1	0	1	1	0	1	0	0	1	1	0	0	1	0	0	0	1	0	2	1	0	0
ctg7180001796236_2394_SCT_T	0	1	1	1	1	1	1	0	2	1	0	2	1	1	1	0	2	0	1	0	1	0	1	0	1	2	1	2	0	0	1	2	0	1	0	0	0	0	0	1	0	0	1	0	0	2	0	1	0
ctg7180001860098_2558_SAG_G	1	1	2	1	1	0	0	1	0	2	1	0	0	1	1	0	0	1	0	2	0	2	1	1	0	0	0	0	2	1	1	0	1	0	1	1	1	0	0	1	1	0	0	2	0	0	1	0	1
ctg7180001874008_1051_SCT_C	1	1	0	0	1	1	2	1	2	1	0	0	1	2	1	0	1	1	1	0	0	0	0	0	2	0	2	1	0	1	2	0	1	2	1	0	1	1	1	1	1	2	1	0	1	1	1	2	1
ctg7180001868490_5665_SCT_T	1	0	0	1	1	0	2	2	0	1	1	1	0	1	1	0	1	1	1	1	1	2	0	1	1	0	2	2	0	1	0	0	2	1	1	1	2	1	1	1	1	1	0	1	1	1	2	1	1
ctg7180001518956_39_SCT_T	0	0	0	0	0	0	0	1	0	0	0	1	0	1	0	0	1	0	0	0	1	0	0	0	0	0	0	1	0	0	0	0	0	0	0	0	0	0	0	0	0	0	0	0	0	0	0	0	0
ctg7180001361091_1387_SAG_G	1	1	2	1	1	1	1	0	0	1	2	0	0	1	1	2	0	1	1	2	0	2	1	2	1	0	1	0	2	2	0	0	1	0	2	2	1	1	1	1	1	0	0	2	1	0	2	0	2
ctg7180001334470_807_SCT_T	2	2	0	1	2	2	1	1	2	2	2	1	0	1	2	2	0	1	2	1	0	2	0	2	1	1	1	1	0	0	0	0	2	2	0	2	2	2	2	2	1	1	1	1	2	0	1	2	1
ctg7180001912179_1366_SAC_C	1	0	0	0	0	0	0	1	0	0	0	1	2	1	0	0	1	1	0	0	2	0	0	0	0	0	0	0	0	0	1	1	1	0	0	NA	1	0	1	0	0	1	0	0	0	1	0	0	0
ctg7180001303107_2582_SCT_C	1	0	0	1	1	1	0	2	1	2	0	1	2	1	1	0	0	1	1	0	2	0	1	1	0	1	1	0	0	0	1	2	1	0	0	0	1	0	2	1	0	2	0	0	1	0	0	1	0
ctg7180001330271_1014_SGT_T	0	0	1	1	2	1	0	1	1	2	1	1	2	0	0	2	2	0	0	1	2	2	1	2	0	1	0	1	0	0	1	2	1	0	0	1	1	1	1	1	0	2	0	1	1	0	0	1	0
ctg7180001691671_92_SGT_T	0	0	0	0	0	0	0	0	0	0	0	0	0	0	0	0	0	0	0	0	0	0	0	0	0	0	0	0	0	0	0	0	0	0	0	0	0	0	0	0	0	0	0	0	0	0	0	0	0
ctg7180001925634_1068_SGT_G	0	0	0	0	1	0	0	1	1	0	1	1	0	0	1	2	0	0	0	0	0	0	1	0	0	1	1	0	0	0	1	1	0	0	0	0	0	1	0	0	0	0	0	0	0	0	0	0	0
ctg7180001889440_3002_SAC_C	0	1	0	0	1	0	0	1	1	0	0	0	0	0	1	0	0	0	0	1	1	1	0	0	0	0	0	0	0	0	0	0	1	0	0	1	0	0	0	0	0	0	0	1	0	0	1	0	0
ctg7180001888866_8245_SGT_G	1	1	0	0	1	0	2	2	1	0	2	1	2	1	2	2	0	1	1	0	2	0	0	0	1	0	2	1	1	1	0	1	2	0	2	1	1	1	1	0	1	1	0	0	0	0	1	0	1
ctg7180001477617_3231_SAC_C	0	1	0	0	1	0	1	0	1	0	1	1	1	1	2	0	0	0	1	0	1	1	0	1	0	0	1	1	2	0	0	0	0	0	1	0	1	0	0	0	1	1	0	0	0	0	0	0	1
ctg7180001841837_1733_SAG_G	2	1	1	0	2	0	1	1	2	0	0	1	1	0	1	0	0	1	2	1	0	1	0	0	0	0	0	1	0	0	0	0	1	0	1	1	1	0	1	0	2	1	0	2	0	0	1	0	0
ctg7180001931012_10950_SAG_G	1	0	0	1	0	0	0	2	0	0	0	0	0	1	0	0	0	1	0	0	0	0	0	0	NA	0	0	0	0	0	0	0	1	0	0	0	1	0	1	0	0	0	0	0	0	0	0	0	0
ctg7180001798340_2296_SAG_A	0	0	0	2	0	0	0	0	0	0	0	0	0	0	0	0	0	0	0	0	0	NA	0	0	0	0	0	0	0	0	0	0	0	1	1	1	1	1	1	1	1	1	1	1	1	1	1	1	1
ctg7180001481139_6013_SAG_G	1	0	1	1	1	0	2	1	1	0	1	1	0	1	2	0	2	0	1	0	1	1	1	1	1	2	2	2	2	1	0	1	0	0	1	1	1	0	0	0	1	0	1	0	0	0	1	0	1
ctg7180001848194_8412_SAG_A	1	0	0	1	0	0	1	2	0	0	1	0	0	1	1	0	0	1	0	0	0	0	0	0	1	1	2	0	1	1	0	0	1	0	1	1	1	0	1	0	0	0	0	0	0	0	1	0	1
ctg7180001241498_3223_SCT_T	0	0	0	1	0	0	0	1	0	0	0	0	0	0	1	0	0	0	0	0	0	0	0	0	0	0	0	0	0	0	0	0	0	0	0	0	0	0	0	0	0	0	0	0	0	0	0	0	0
ctg7180001803555_11909_SCT_C	1	0	0	0	0	1	0	1	0	1	2	2	2	0	2	2	0	2	0	1	1	0	1	0	1	1	1	0	1	1	1	1	2	1	0	0	0	1	1	1	0	2	2	0	0	2	1	2	2
ctg7180001894250_10066_SAG_G	0	0	0	0	0	0	0	1	0	0	0	0	0	1	0	0	0	0	0	0	0	0	0	0	0	0	0	0	0	0	0	0	0	0	0	0	0	0	0	0	0	0	0	0	0	0	0	0	0
ctg7180001261080_10259_SAG_A	1	1	0	2	0	0	1	1	0	1	1	0	1	0	0	2	0	1	1	0	2	1	0	1	0	0	0	1	1	0	0	1	1	0	1	0	1	1	1	1	0	0	0	0	0	1	0	0	0
ctg7180001878575_7648_SAG_A	0	2	0	2	0	1	1	0	1	1	0	0	1	0	0	0	0	0	1	0	2	1	0	2	0	0	0	1	1	0	0	1	0	1	1	0	2	1	1	1	0	1	0	0	2	0	0	0	0
ctg7180001878575_7106_SAC_C	2	0	2	0	2	0	0	2	1	0	1	0	0	1	1	2	2	1	1	1	0	1	1	0	NA	1	0	1	0	0	1	1	1	0	0	1	0	1	1	0	2	0	0	2	0	1	0	0	0
ctg7180001249884_1225_SAG_G	1	1	2	1	2	0	1	0	1	0	1	2	1	1	0	2	2	0	1	1	1	1	1	0	1	2	1	1	0	1	1	2	1	0	2	2	0	1	0	1	2	0	1	2	0	1	1	0	1
ctg7180001652283_7146_SCT_C	1	1	0	0	0	1	0	2	1	0	1	0	0	0	0	2	0	1	0	0	0	0	0	1	0	0	0	0	0	0	0	0	2	1	0	0	1	2	2	0	0	1	0	0	2	1	0	0	0
ctg7180001359064_2003_SCT_T	2	1	1	0	2	1	0	1	2	0	0	1	0	0	1	0	0	1	1	1	0	1	0	1	0	0	0	0	0	1	0	0	2	1	0	1	1	1	2	0	1	1	0	2	2	0	0	0	0
ctg7180001874539_8281_SCT_T	2	1	1	1	2	0	1	2	1	0	1	2	1	1	1	2	0	1	1	1	2	2	0	1	1	1	1	0	1	1	1	1	2	0	2	2	1	1	1	1	2	0	1	2	0	1	1	0	1
ctg7180001874540_493_SAG_A	1	0	1	0	2	0	0	0	1	0	1	1	0	0	0	2	0	0	1	1	0	1	0	0	0	0	0	0	0	0	0	0	1	0	0	1	0	1	0	0	1	0	0	2	0	1	0	0	0
ctg7180001239315_2176_SAG_A	0	0	0	0	0	0	0	0	0	0	0	0	0	0	1	0	0	0	0	0	1	1	0	1	0	1	0	0	1	0	1	0	0	0	0	0	1	0	0	0	0	0	0	0	0	0	0	0	0
ctg7180001262823_7993_SCT_C	0	0	0	0	0	0	0	0	0	0	0	0	0	0	0	0	0	0	0	0	0	0	0	0	0	0	0	0	0	1	0	0	0	0	0	0	0	0	0	0	0	0	0	0	0	0	0	0	0
ctg7180001918180_5371_SAG_A	2	0	1	1	1	2	1	2	1	2	1	1	1	2	0	0	0	2	0	1	0	0	1	1	2	0	1	0	1	2	1	0	2	1	1	1	1	0	2	1	0	2	2	0	1	1	2	1	1
ctg7180001797396_1015_SAC_A	1	1	0	2	0	1	1	2	1	0	0	1	1	1	2	1	1	1	1	0	NA	NA	1	1	1	2	1	1	0	NA	1	1	1	2	0	0	1	1	2	1	0	0	1	0	2	1	0	0	1
ctg7180001490771_656_SGT_G	1	0	0	0	0	2	1	1	0	1	0	1	0	1	1	2	0	1	0	0	0	0	1	1	1	2	0	0	1	1	2	1	1	1	0	0	1	1	2	0	0	0	1	0	1	1	1	1	1
ctg7180001219411_367_SCT_T	0	1	0	2	0	0	0	0	1	0	0	0	0	0	1	0	0	0	0	0	0	0	0	0	0	0	1	0	0	0	0	0	0	1	0	0	0	1	0	0	0	0	1	0	1	1	0	0	0
ctg7180001799385_4207_SAC_C	2	0	1	0	1	1	2	2	1	1	0	1	1	2	1	2	1	1	1	0	0	0	0	1	1	0	1	2	1	2	1	0	1	0	1	1	0	1	1	0	1	0	1	0	0	1	2	1	2
ctg7180001910546_4702_SGT_T	0	0	0	0	1	1	0	0	0	0	0	0	0	0	0	0	0	0	1	1	0	1	0	0	0	0	0	0	0	0	1	0	0	0	0	1	1	0	1	0	1	0	0	1	1	0	0	0	0
ctg7180001875789_5176_SAC_A	0	0	0	0	0	0	0	1	0	0	0	0	0	1	0	0	0	0	1	0	0	0	0	0	0	0	0	1	0	0	1	0	0	0	0	0	0	0	0	0	0	0	0	0	0	0	0	0	0
ctg7180001198866_4662_SCT_T	1	1	1	2	1	1	0	1	0	0	2	1	2	0	1	0	1	2	1	2	1	1	2	1	1	2	0	0	0	1	0	2	2	1	0	1	1	1	2	0	1	2	1	2	1	1	0	1	1
ctg7180001431713_2967_SCT_T	2	1	1	1	2	1	1	2	1	0	0	1	0	2	1	0	1	1	2	1	0	1	0	0	1	0	1	2	0	1	1	0	2	0	1	2	1	1	2	0	1	0	1	1	1	0	1	0	0
ctg7180001471335_1204_SAC_A	0	1	0	0	0	0	1	0	0	1	0	0	0	0	0	0	0	0	0	0	1	1	0	1	0	0	0	0	1	0	0	0	0	0	1	0	1	0	0	2	0	0	0	0	0	0	0	0	0
ctg7180001471335_1467_SGT_T	1	0	2	1	1	0	1	1	1	0	2	0	2	2	0	0	2	1	1	1	1	0	2	1	2	2	1	2	0	0	1	2	0	1	1	1	0	0	0	0	2	2	0	1	0	1	1	1	1
ctg7180001821393_2420_SAG_G	0	0	1	1	1	2	0	0	1	1	1	1	0	1	2	2	0	0	2	1	1	1	0	1	0	0	1	1	1	1	1	1	0	1	0	1	1	1	1	0	1	0	1	2	2	2	1	1	1
ctg7180001794952_4124_SGT_T	0	0	0	0	0	0	0	0	0	0	0	1	NA	0	NA	1	0	NA	0	NA	0	NA	0	0	0	0	0	0	0	0	0	0	0	0	0	0	0	0	0	0	0	0	0	0	0	0	0	0	0
ctg7180001485895_12182_SAC_C	1	1	0	1	1	1	NA	1	0	0	0	1	0	0	0	0	0	1	1	1	1	2	0	1	0	1	0	0	1	0	0	0	2	0	1	1	2	1	2	1	0	0	1	1	1	0	0	0	0
ctg7180001937834_1109_SAG_G	1	1	1	1	1	0	2	1	1	1	0	1	0	2	0	0	1	0	1	0	0	0	0	0	1	0	1	2	0	1	1	0	0	0	1	1	0	0	0	1	1	0	0	0	0	1	0	0	0
ctg7180001930388_14276_SAC_C	0	0	0	1	0	0	0	1	0	0	0	1	0	0	0	0	0	0	0	0	0	0	0	1	1	0	0	0	0	1	1	0	0	1	0	0	0	0	0	1	0	0	0	0	0	1	0	0	0
ctg7180001313282_680_SGT_T	0	0	0	1	0	0	0	1	0	0	0	0	1	0	0	0	1	0	0	0	0	0	0	0	0	0	0	0	0	0	1	0	0	0	0	0	0	1	0	0	0	0	1	0	0	0	0	0	1
ctg7180001824381_279_SAG_G	1	1	0	0	1	1	1	1	0	0	0	2	1	1	0	0	0	1	2	1	0	1	0	0	1	1	0	1	0	0	0	0	2	1	0	1	1	0	2	0	0	0	0	1	1	0	0	0	0
ctg7180001824381_4751_SAG_G	1	1	0	1	1	1	1	1	0	1	1	1	2	2	1	0	1	2	2	2	1	2	2	1	1	2	0	1	1	0	0	1	2	1	1	1	2	1	2	0	0	2	1	1	1	0	1	1	1
ctg7180001824600_4724_SAC_C	0	0	0	1	0	0	0	1	1	0	0	1	0	1	2	0	0	0	0	0	0	0	0	1	0	0	1	0	0	1	0	0	0	1	0	0	0	0	0	1	1	0	0	0	1	2	0	0	0
ctg7180001824600_2781_SCT_T	1	0	0	1	1	1	0	1	2	0	0	0	0	0	1	NA	2	0	0	0	2	0	1	1	0	2	1	2	NA	NA	1	2	0	1	0	0	1	2	0	1	2	0	1	0	2	1	0	0	0
ctg7180001548203_7612_SCT_T	0	0	1	0	1	0	1	0	1	0	1	1	0	1	2	0	0	0	1	0	0	1	0	0	1	0	2	0	0	0	1	0	0	1	1	2	0	0	0	0	1	1	1	1	1	1	1	0	0
ctg7180001889966_7437_SAG_A	0	0	1	1	1	0	1	1	1	0	0	1	2	1	1	0	0	0	1	0	0	1	0	0	2	0	2	1	0	0	0	0	0	2	1	2	0	0	0	1	1	0	1	1	1	2	0	0	1
ctg7180001901720_19849_SAC_C	0	0	0	0	1	0	0	1	0	0	0	1	0	1	0	0	0	0	1	0	0	1	0	0	0	0	0	0	0	1	1	0	0	0	0	1	0	0	0	0	0	0	1	1	0	0	0	0	0
ctg7180001903340_3572_SCT_C	0	0	0	0	0	0	0	0	0	0	0	0	0	0	0	0	0	0	0	0	0	0	0	0	0	0	0	0	0	0	0	0	0	0	0	0	0	0	0	0	0	0	0	0	0	0	0	0	0
ctg7180001935640_6622_SCT_T	0	0	0	0	0	0	0	1	0	0	0	0	0	0	0	0	0	0	0	0	0	0	0	0	0	0	0	0	0	1	0	0	0	0	0	0	0	0	0	0	0	0	0	0	0	0	0	0	0
ctg7180001826469_7949_SAG_A	0	0	0	0	0	0	0	0	0	0	0	0	0	0	0	0	0	0	0	0	0	0	0	0	0	0	0	0	0	0	0	0	0	0	0	0	0	0	0	0	0	0	0	0	0	0	0	0	0
ctg7180001899062_1300_SAG_A	0	0	0	1	0	0	0	0	0	0	1	1	2	1	1	1	NA	1	1	1	1	1	0	1	1	0	0	1	0	1	1	0	0	1	1	0	0	0	0	0	0	0	0	0	0	1	0	0	1
ctg7180001689533_6064_SAG_A	0	0	1	0	0	0	1	0	0	0	0	0	0	1	0	0	1	0	0	0	0	0	0	0	1	0	0	0	0	0	0	0	0	0	0	1	0	0	0	0	0	0	0	0	0	0	0	0	0
ctg7180001895219_6127_SAC_C	2	1	0	2	2	1	1	2	1	1	1	1	2	1	1	0	0	1	1	0	1	1	1	1	1	2	1	1	1	1	2	2	1	1	2	1	1	1	2	0	0	1	0	1	1	1	0	1	2
ctg7180001593423_3328_SAG_G	0	0	1	0	0	1	1	1	0	0	0	0	0	1	1	0	1	0	1	0	1	1	0	1	NA	0	0	0	1	0	0	0	0	0	0	0	2	0	1	1	1	0	1	1	1	0	0	0	0
ctg7180001836432_3491_SAG_A	1	1	1	1	1	1	1	2	0	1	2	2	2	1	0	2	2	2	1	2	0	1	1	0	2	1	1	1	1	1	1	0	2	1	2	2	0	1	1	0	0	1	2	1	0	1	2	1	2
ctg7180001931581_888_SAC_A	0	0	0	0	0	0	0	1	0	0	0	0	0	1	0	0	1	0	0	0	0	0	0	0	0	0	0	0	0	0	0	0	0	0	0	0	0	0	0	0	0	0	1	0	0	0	0	0	0
ctg7180001864180_904_SCT_T	0	0	0	0	0	0	0	0	0	0	0	0	0	1	1	0	0	0	0	0	0	0	0	0	0	0	0	0	0	0	1	0	0	0	0	0	0	0	0	0	0	0	1	0	0	0	0	0	0
ctg7180001864180_15438_SAC_C	2	1	0	0	1	1	1	2	1	1	1	0	0	2	1	0	1	1	0	0	1	0	0	1	0	0	0	1	0	0	0	1	1	0	0	0	1	0	2	0	0	2	1	0	1	0	1	1	0
ctg7180001864180_17044_SAG_A	1	1	0	0	1	1	1	0	1	1	0	0	0	0	0	0	0	0	0	0	0	0	0	0	0	0	0	0	0	0	0	0	0	0	0	0	1	0	1	0	0	1	0	0	1	0	0	1	0
ctg7180001871945_7192_SGT_T	1	1	1	0	1	0	0	1	1	1	1	0	0	1	0	0	0	0	1	0	1	1	1	1	0	1	0	0	1	1	2	1	0	0	0	0	1	0	0	1	1	2	0	1	0	0	1	1	0
ctg7180001871945_7775_SCT_T	1	1	2	1	1	0	1	1	1	1	1	1	2	1	0	0	1	0	1	0	1	1	1	2	2	2	1	1	2	1	2	1	1	1	2	1	1	0	0	0	1	1	1	1	0	2	0	1	2
ctg7180001575110_8650_SAC_C	0	0	1	1	0	0	1	0	0	0	2	1	2	2	NA	0	1	0	0	0	0	0	0	1	2	1	1	1	1	0	0	0	1	1	2	1	1	1	1	1	1	1	1	1	1	2	1	1	2
ctg7180001575110_2015_SAG_G	0	0	0	0	0	0	0	1	0	0	0	0	0	1	0	0	0	0	0	0	0	0	0	1	0	0	0	0	0	0	1	0	0	0	0	0	0	0	0	1	0	0	0	0	0	0	0	0	0
ctg7180001755385_3792_SAC_C	0	0	0	1	0	0	0	0	1	0	0	0	0	0	1	0	0	0	0	0	0	0	0	0	0	0	1	0	0	0	0	0	0	1	0	0	0	1	0	1	1	0	0	0	1	0	0	0	0
ctg7180001828094_270_SAC_A	1	2	2	0	1	1	1	1	1	2	1	1	0	2	0	2	2	1	1	2	1	1	2	1	1	1	0	1	1	2	2	1	1	0	0	1	1	1	0	0	1	2	2	1	0	0	2	2	0
ctg7180001822030_2561_SAG_G	1	1	2	0	1	0	1	0	1	1	1	1	0	1	0	0	2	0	1	0	1	1	1	1	1	2	1	1	1	1	1	1	1	0	1	1	1	0	0	0	1	1	0	1	0	0	0	1	0
ctg7180001915049_247_SAC_A	0	0	0	0	0	0	0	1	0	0	2	0	0	0	1	0	0	0	0	0	0	0	0	1	0	1	1	0	0	0	0	0	0	0	1	0	0	0	0	0	0	0	0	0	0	0	0	0	0
ctg7180001915049_741_SAG_G	0	1	1	1	0	0	0	0	0	1	0	0	2	2	1	0	1	0	1	0	0	0	0	0	1	0	0	0	0	1	0	0	0	1	1	0	0	0	0	0	1	1	1	1	0	2	0	1	1
ctg7180001255276_2712_SAG_G	1	2	0	2	0	1	1	2	0	2	1	0	2	2	0	0	1	1	0	0	2	1	1	1	1	1	0	0	1	0	1	2	2	1	1	0	2	1	2	1	0	1	1	0	1	2	0	1	1
ctg7180001876073_3253_SAG_A	1	1	0	0	0	0	0	1	0	1	1	1	0	0	0	0	0	1	0	0	0	0	0	0	0	0	0	0	0	0	1	0	2	0	0	0	0	0	1	0	0	0	0	0	0	0	0	0	0
ctg7180001325153_1550_SGT_G	1	1	0	0	NA	1	1	2	0	1	1	1	0	0	0	0	0	1	0	0	2	1	1	1	0	1	0	0	1	0	1	2	2	0	0	0	2	0	2	1	0	0	0	0	1	0	0	0	0
ctg7180001211490_499_SCT_C	1	0	0	1	1	1	0	2	0	1	1	0	2	2	2	2	0	2	1	2	0	1	1	0	0	1	2	0	0	2	2	0	2	0	2	1	0	1	1	1	1	1	2	1	0	1	2	1	1
ctg7180001464669_611_SAG_A	1	0	0	0	1	1	0	1	1	1	1	1	0	0	1	2	0	2	1	2	0	1	2	0	0	2	2	0	1	1	0	1	2	1	1	1	0	1	1	1	0	1	1	1	1	0	2	1	1
ctg7180001309416_1759_SCT_T	0	2	0	0	0	2	1	0	1	2	2	1	0	2	1	0	0	0	0	0	1	0	1	0	0	2	2	1	1	1	2	2	0	1	1	0	1	0	1	2	0	1	1	0	2	0	0	2	1
ctg7180001651733_141_SCT_T	0	2	0	1	1	1	1	0	0	1	1	1	0	2	1	2	0	1	1	2	1	1	1	0	0	0	0	1	0	1	2	1	0	0	0	1	1	1	1	1	0	2	0	1	1	0	2	1	0
ctg7180001893580_5117_SCT_C	1	0	2	1	1	1	1	0	1	1	1	2	0	1	1	0	2	0	1	0	1	0	0	1	2	1	2	1	0	0	1	1	0	1	1	1	0	1	0	2	2	0	2	1	0	1	0	1	0
ctg7180001893580_9959_SAG_G	0	2	1	0	0	1	1	0	0	2	2	2	0	0	1	0	1	0	0	0	1	0	0	1	1	1	2	1	0	0	0	1	0	0	1	1	0	0	0	1	0	1	2	0	0	0	0	2	0
ctg7180001640427_859_SAG_A	0	0	1	0	0	0	1	0	0	0	0	1	0	0	0	0	1	0	0	0	0	0	0	0	1	0	0	1	0	0	0	0	0	0	0	1	0	0	0	0	0	0	1	0	0	0	0	0	0
ctg7180001800175_3144_SAG_G	0	0	0	0	0	0	0	0	0	0	0	1	0	1	0	0	0	0	0	0	1	0	0	1	0	0	0	0	0	0	0	1	0	0	0	0	0	0	0	1	0	0	0	0	0	0	0	0	0
ctg7180001800175_3606_SGT_T	0	1	1	0	0	0	1	0	0	0	0	2	2	2	0	0	1	0	0	0	1	0	1	1	1	1	0	1	0	0	0	NA	0	0	1	1	0	0	0	1	0	1	1	0	0	1	0	1	1
ctg7180001800175_22302_SAG_G	0	2	0	1	0	0	0	0	0	1	0	0	2	0	2	0	0	0	0	0	0	0	0	0	0	0	1	0	0	0	1	0	0	0	1	0	0	0	0	1	1	1	0	0	0	1	0	0	1
ctg7180001795469_18593_SGT_T	0	0	0	0	0	0	0	0	0	0	0	0	0	0	1	0	0	0	0	0	0	0	0	1	0	0	0	0	0	0	1	0	0	0	0	0	0	0	0	0	0	0	0	0	0	0	0	0	0
ctg7180001795469_15516_SCT_C	0	0	2	1	1	1	2	1	0	0	0	2	0	0	0	2	2	1	2	2	1	1	2	0	2	1	0	2	0	2	1	2	0	1	0	2	0	2	0	1	1	0	1	2	0	1	1	2	0
ctg7180001795469_12337_SCT_C	0	1	0	0	0	1	0	0	0	0	0	0	1	0	0	0	0	NA	0	0	1	0	0	0	0	0	0	0	0	1	0	1	0	0	1	0	1	0	1	0	0	2	0	0	1	0	1	0	1
ctg7180001795469_7492_SCT_C	0	1	2	0	0	2	2	0	0	0	0	1	1	0	1	0	2	0	1	0	2	0	1	1	2	1	0	1	0	1	1	2	0	1	1	1	1	0	1	1	1	2	2	1	1	1	1	1	1
ctg7180001795469_1537_SCT_T	2	1	2	1	1	0	2	1	2	1	1	1	1	1	2	0	1	1	1	0	1	1	0	2	1	0	1	1	2	1	1	1	2	1	0	1	1	0	1	2	2	0	0	1	1	1	0	0	1
ctg7180001795469_944_SAG_A	0	0	0	0	0	1	1	0	0	1	1	1	0	0	0	0	1	0	0	0	NA	0	1	0	1	2	1	1	0	1	1	2	0	1	1	0	0	0	0	0	0	0	2	0	0	1	0	1	0
ctg7180001810202_3369_SGT_T	0	0	0	1	1	0	1	1	0	0	0	0	0	0	1	2	0	1	1	2	0	1	1	0	0	0	0	0	0	2	0	0	0	0	0	1	0	2	0	0	0	0	0	1	0	0	1	1	0
ctg7180001936940_10831_SAG_G	2	0	1	0	1	0	0	1	2	2	1	0	2	1	1	0	1	1	1	0	1	1	0	2	1	1	2	0	2	1	2	0	2	2	2	0	1	0	1	1	1	0	0	1	1	2	0	0	2
ctg7180001377239_2569_SGT_G	0	1	0	0	0	1	0	0	0	0	0	0	0	0	0	0	0	0	0	0	0	0	0	0	0	0	0	0	0	0	0	0	0	0	0	0	1	0	1	0	0	2	0	0	1	0	1	0	0
ctg7180001466175_1912_SAG_G	2	1	0	0	1	1	1	1	1	1	0	1	1	2	2	0	0	1	0	0	0	1	1	2	0	1	1	1	1	0	2	1	2	0	0	0	2	0	2	1	0	2	1	0	1	1	1	0	0
ctg7180001197274_1483_SAG_G	0	0	1	0	0	0	0	0	1	0	1	0	1	0	0	0	1	0	1	0	1	0	0	0	1	0	0	0	1	0	0	0	0	2	1	0	0	0	0	0	1	0	0	1	1	1	0	0	1
ctg7180001197274_4515_SAC_A	1	1	1	0	0	1	1	2	1	1	1	1	2	0	2	0	1	1	1	0	1	0	1	1	1	1	1	1	1	1	1	1	2	2	1	0	1	0	2	1	1	2	1	1	2	2	1	0	1
ctg7180001869018_7247_SAG_G	0	1	0	0	0	1	0	0	0	1	0	0	0	2	1	0	0	0	0	0	1	0	1	1	0	2	1	0	0	0	1	2	0	0	1	0	0	0	0	0	0	1	1	0	0	0	0	1	0
ctg7180001869018_6967_SCT_T	0	0	0	0	0	0	1	0	0	0	0	0	0	0	0	0	0	0	0	0	0	0	0	0	0	0	0	0	0	0	1	0	0	0	0	0	0	0	0	0	0	0	0	0	0	0	0	0	0
ctg7180001869018_6884_SGT_T	1	0	0	0	1	0	1	0	1	0	0	0	0	1	0	0	0	0	0	0	0	1	0	1	0	0	0	0	1	0	1	0	0	0	0	0	1	0	0	0	0	0	0	0	0	0	0	0	0
ctg7180001802369_6328_SCT_C	1	1	0	1	1	2	0	1	1	0	1	0	1	1	1	2	0	1	1	2	2	0	1	1	0	1	2	0	1	2	1	1	0	0	1	0	1	1	1	2	1	1	1	0	1	0	2	2	1
ctg7180001634191_92_SCT_T	1	1	0	1	0	0	1	1	1	1	1	0	0	1	1	0	0	1	0	0	0	0	1	0	1	1	0	0	0	0	0	1	2	1	1	0	0	NA	1	0	0	1	1	0	1	1	0	0	0
ctg7180001889715_9632_SAC_A	0	1	0	2	0	0	0	1	0	0	1	0	0	0	0	0	0	1	1	2	1	1	2	2	0	2	1	0	2	1	0	2	0	0	2	0	1	1	0	0	0	0	0	0	0	0	0	0	0
ctg7180001889715_2033_SAC_C	0	1	1	2	0	1	1	1	0	1	0	0	1	2	1	0	0	1	1	2	1	0	2	0	1	2	1	1	1	2	0	1	0	2	1	0	0	1	0	0	2	0	2	1	0	1	1	2	1
ctg7180001635151_318_SAG_G	0	2	0	1	0	1	1	2	0	1	1	0	0	1	0	0	0	0	1	1	0	1	0	1	0	1	1	0	2	1	1	0	0	0	1	0	2	0	1	0	1	2	0	0	1	0	1	0	0
ctg7180001849617_655_SCT_C	0	1	1	0	0	1	1	2	0	0	1	0	0	2	0	0	1	0	2	0	1	1	0	2	1	1	1	0	1	0	0	1	0	1	1	0	2	0	1	2	2	2	0	1	1	1	1	0	0
ctg7180001257265_352_SAG_A	0	0	0	0	0	0	0	0	0	1	0	0	0	0	0	0	0	0	0	0	1	0	0	0	0	0	0	0	0	1	0	1	0	0	0	0	0	0	0	1	0	0	0	0	0	0	0	0	0
ctg7180001430838_44_SCT_T	0	0	0	0	0	0	0	1	0	1	0	0	0	1	0	0	1	0	0	0	0	0	0	0	1	0	0	0	0	1	0	0	0	1	0	0	0	0	0	2	0	0	0	0	0	1	0	0	0
ctg7180001811636_7010_SGT_T	0	0	1	1	0	0	0	0	0	0	0	0	0	1	0	0	0	0	1	0	0	0	0	0	0	0	0	0	0	0	0	0	0	0	0	0	0	1	0	0	2	0	0	1	0	0	0	0	0
ctg7180001469185_4720_SCT_T	0	1	2	2	1	0	2	0	0	1	0	2	1	1	0	0	2	0	1	1	0	2	1	2	2	1	0	1	2	2	1	1	0	1	1	2	1	1	0	1	2	1	1	2	0	2	0	0	1
ctg7180001814757_3768_SAG_A	0	0	0	0	0	0	0	2	0	0	0	0	0	0	0	0	0	0	0	0	0	0	0	0	0	0	0	0	0	0	2	0	0	1	1	1	1	1	1	2	1	1	1	1	1	1	1	1	1
ctg7180001751590_755_SGT_G	0	0	0	0	0	0	0	1	0	0	0	0	0	0	0	0	1	0	0	0	0	0	0	0	0	0	0	0	0	0	1	0	0	0	0	0	0	0	0	2	0	0	0	0	0	0	0	0	0
ctg7180001204611_110_SAG_A	1	1	1	1	2	1	1	2	1	1	1	2	1	2	1	2	2	0	2	0	0	1	0	0	1	1	2	1	0	0	1	0	0	0	1	2	1	2	1	0	2	1	0	2	1	1	1	0	1
ctg7180001544769_3209_SAG_A	1	0	1	1	0	0	1	1	0	0	0	2	0	1	0	0	2	1	0	0	1	0	0	0	1	0	0	2	0	0	0	1	2	0	0	1	0	1	1	1	0	0	0	0	0	0	0	0	1
ctg7180001825887_4881_SAG_A	0	0	0	1	0	0	0	1	0	0	0	0	0	0	0	0	0	0	0	0	0	0	0	0	0	0	0	0	0	0	0	0	0	0	0	0	0	1	0	0	0	0	0	0	0	0	0	0	0
ctg7180001825887_7513_SAG_A	1	1	1	1	1	2	1	1	1	1	1	2	1	1	0	0	2	1	1	2	1	0	2	0	2	2	1	2	1	1	0	1	0	1	2	1	1	0	1	0	0	0	1	0	1	1	2	2	2
ctg7180001825887_13591_SAC_C	0	0	0	1	0	0	0	1	0	0	0	0	0	0	0	0	0	0	0	0	0	0	0	1	0	0	0	0	0	1	0	0	0	0	0	0	0	1	0	1	0	0	0	0	0	0	0	0	0
ctg7180001822006_14803_SGT_G	1	0	0	0	1	2	0	1	1	0	1	0	1	0	1	0	0	1	1	1	2	0	2	0	1	2	1	0	0	0	0	2	0	1	2	0	1	0	1	1	0	0	1	0	1	1	2	2	1
ctg7180001864710_2993_SGT_T	1	0	0	1	1	0	0	0	1	0	0	0	0	0	1	0	0	0	0	0	0	0	0	0	0	0	1	0	0	0	2	0	0	0	0	0	0	1	0	0	0	0	0	0	0	0	0	0	0
ctg7180001817226_1299_SCT_T	0	0	0	0	0	0	0	1	0	0	0	0	0	0	1	0	0	0	0	0	1	0	0	0	0	0	0	0	0	0	0	1	0	0	0	0	0	0	0	1	0	0	0	0	0	0	0	0	0
ctg7180001817226_1061_SAG_A	0	0	0	1	0	0	1	1	0	1	0	0	0	0	1	2	1	0	0	0	1	0	0	0	0	0	0	2	0	0	0	1	0	0	0	0	0	2	0	1	0	0	0	0	0	0	0	0	0
ctg7180001922095_10834_SAG_A	1	1	0	0	0	2	1	2	0	0	1	0	0	0	1	2	2	2	1	1	2	0	1	0	0	1	1	2	0	0	0	1	2	0	1	0	1	1	2	1	0	1	1	0	1	0	2	2	0
ctg7180001648051_1236_SAG_G	1	0	0	0	0	0	0	0	0	0	0	0	2	0	0	0	0	2	0	1	1	0	1	0	0	0	0	0	0	0	0	0	2	0	1	0	0	0	1	0	0	1	0	0	0	1	1	0	1
ctg7180001805342_4647_SAG_G	0	1	0	1	0	2	0	2	0	1	1	0	2	1	1	0	1	0	1	0	0	0	0	0	0	1	1	0	0	0	0	0	0	0	1	0	1	1	1	1	0	1	1	0	1	1	1	2	1
ctg7180001325342_5952_SAG_A	0	0	0	0	0	0	0	0	0	0	0	0	0	0	0	0	0	0	0	0	0	0	0	0	0	0	0	0	0	0	0	0	0	0	0	0	0	0	0	0	0	0	0	0	0	0	0	0	0
ctg7180001601418_1652_SAG_A	0	0	0	0	0	0	0	1	0	0	0	1	0	0	0	0	1	0	0	0	0	0	0	0	0	0	0	0	0	0	1	0	0	0	0	0	0	0	0	0	0	0	0	0	0	0	0	0	0
ctg7180001601418_4924_SAG_G	0	0	0	1	0	0	1	0	0	0	0	0	0	0	1	0	0	0	0	0	0	0	0	0	0	0	0	0	0	0	0	0	0	0	0	0	0	1	0	1	0	0	0	0	0	0	0	0	0
ctg7180001825563_476_SAG_A	0	0	0	0	0	0	0	0	1	0	0	0	2	1	0	0	0	1	0	1	0	0	1	0	0	0	0	0	0	0	0	0	0	1	0	0	0	0	0	0	1	1	0	0	1	1	1	0	1
ctg7180001825563_1218_SCT_T	1	0	0	1	1	0	2	1	0	1	0	1	0	1	1	0	2	1	0	0	2	2	1	2	2	2	2	2	1	1	0	2	2	1	2	2	1	1	1	1	0	1	1	1	0	1	0	0	1
ctg7180001825563_10830_SCT_C	2	1	1	2	1	0	1	1	2	1	1	1	0	0	2	2	0	1	1	1	2	0	0	0	0	0	1	1	1	1	2	1	2	1	0	0	0	2	1	1	2	0	0	1	1	0	0	0	0
ctg7180001270475_817_SCT_T	0	0	1	0	0	0	0	1	0	0	0	0	1	1	0	0	0	0	1	0	0	0	0	0	0	0	0	0	0	0	1	0	0	0	0	0	0	0	0	2	0	1	0	0	0	1	0	0	0
ctg7180001270475_1335_SCT_C	2	1	2	1	1	0	0	2	0	1	1	0	1	1	0	2	1	2	2	2	1	1	2	1	0	1	0	1	1	2	0	1	2	0	1	1	0	1	1	2	1	1	0	2	0	0	2	0	1
ctg7180001270475_5620_SAG_G	2	1	1	1	1	2	0	2	0	1	1	0	1	1	0	2	1	2	1	1	0	1	2	0	0	1	0	1	0	0	1	1	2	0	1	1	1	2	2	2	0	1	1	1	1	0	2	2	1
ctg7180001270475_10901_SAG_A	0	0	0	0	0	1	0	0	0	1	0	0	0	1	1	2	0	0	0	0	0	0	1	0	0	1	0	0	0	0	0	1	0	0	0	1	1	1	1	1	0	1	0	0	1	0	1	0	0
ctg7180001825452_15384_SCT_T	0	1	0	0	0	0	0	0	0	1	1	0	0	0	1	0	0	0	0	0	0	0	1	0	0	1	0	0	0	0	0	1	0	0	0	1	0	0	0	2	0	1	1	0	0	0	0	0	0
ctg7180001825452_2733_SCT_C	0	1	0	0	0	0	0	0	0	0	1	0	0	0	0	0	0	0	0	0	0	0	0	0	0	0	0	0	0	0	1	0	0	0	0	0	0	0	0	0	0	0	0	0	0	0	0	0	0
ctg7180001804464_5202_SAC_A	0	0	0	0	0	0	0	0	0	0	0	0	0	0	0	0	0	0	0	0	0	0	0	0	0	0	0	0	0	0	0	0	0	0	0	0	0	0	0	0	0	0	0	0	0	0	0	0	0
ctg7180001902188_1325_SAG_G	2	0	1	0	2	0	1	1	2	1	0	2	2	2	2	0	1	1	1	0	2	1	0	0	1	0	1	0	1	1	2	1	2	1	1	1	0	0	1	0	1	2	1	1	1	1	1	0	2
ctg7180001809757_21744_SCT_T	0	1	1	0	1	0	0	0	2	0	1	0	0	0	0	0	0	1	1	1	0	1	1	1	0	0	0	0	0	0	0	0	0	1	1	0	1	0	0	0	1	0	0	0	1	0	0	0	0
ctg7180001809757_15028_SAG_G	1	1	1	0	1	0	0	1	1	0	1	0	0	0	0	0	0	2	1	1	0	1	1	1	0	0	0	0	0	0	0	0	2	0	1	0	1	0	1	0	0	0	0	0	0	0	1	0	0
ctg7180001809757_6348_SCT_T	1	1	1	1	1	1	1	1	1	1	1	1	2	2	0	2	1	2	1	1	2	1	1	1	0	1	1	1	1	1	1	1	2	0	2	0	2	2	2	0	0	2	1	0	1	1	2	0	1
ctg7180001906649_10490_SAG_G	1	1	1	2	2	1	1	1	2	0	1	1	0	0	1	0	2	1	1	1	0	1	0	1	2	0	1	2	1	1	0	0	2	2	0	1	0	1	1	0	2	0	1	2	1	1	1	2	1
ctg7180001823059_7154_A	1	0	0	1	0	2	0	1	0	1	0	0	0	0	0	0	1	1	1	0	0	1	0	1	0	0	0	1	0	0	1	0	2	0	1	0	2	1	2	1	0	1	1	0	1	0	2	2	0
ctg7180001823059_18916_SAG_A	1	1	2	1	1	1	1	2	0	1	1	1	0	1	1	2	2	1	1	1	0	2	1	2	2	1	1	2	0	1	0	1	2	1	1	2	1	1	1	0	1	1	1	2	0	1	1	2	1
ctg7180001809003_2555_SCT_T	1	1	0	0	0	1	0	1	0	1	1	0	1	1	0	0	1	2	1	1	1	0	1	0	0	1	1	1	1	0	0	1	2	0	1	0	0	0	1	2	1	1	2	0	0	1	1	2	0
ctg7180001848138_12271_SAG_A	2	1	1	0	0	1	1	0	0	0	0	1	1	0	0	0	1	2	0	1	2	0	1	0	2	1	1	2	1	0	1	1	2	1	1	1	0	0	1	1	1	0	1	0	0	2	0	2	2
ctg7180001848138_17368_SGT_G	1	0	1	0	0	1	0	1	0	1	1	0	0	1	1	0	1	0	0	0	2	0	0	0	1	0	0	0	2	0	1	1	0	1	0	0	0	0	0	2	0	1	2	0	0	1	1	2	0
ctg7180001264201_8003_SCT_C	1	0	0	0	0	0	0	0	0	0	0	0	0	0	0	0	1	0	0	0	0	0	0	0	0	0	0	2	0	0	2	0	0	0	0	0	0	0	0	0	0	0	0	0	0	0	0	0	0
ctg7180001819618_10090_SCT_C	0	0	0	0	0	0	0	0	0	0	1	1	0	1	1	0	0	0	0	0	0	0	0	0	2	0	0	0	0	0	0	0	0	1	1	2	1	1	1	1	1	1	2	1	1	1	1	1	2
ctg7180001896258_12585_SCT_C	2	0	1	1	0	1	2	0	0	1	0	0	0	2	0	2	0	1	0	1	2	0	1	0	1	0	0	0	2	0	0	1	2	1	0	0	0	2	1	2	0	1	2	0	0	1	1	2	0
ctg7180001300779_2218_SAG_G	1	0	1	1	0	0	2	1	0	0	1	1	1	0	1	0	2	1	1	1	2	0	1	0	2	1	1	1	2	0	0	1	2	1	1	1	0	1	1	0	0	1	0	0	0	2	1	0	2
ctg7180001842286_10908_SAC_C	2	0	0	0	0	1	1	1	0	1	1	0	1	1	1	2	2	1	1	1	0	0	1	0	0	1	1	1	0	0	1	0	2	0	1	0	0	1	1	2	0	0	1	0	0	1	0	2	1
ctg7180001837891_2437_SCT_C	1	0	0	0	0	0	0	1	0	0	1	0	0	0	0	0	1	0	0	0	0	0	0	0	0	0	0	0	0	0	0	0	0	0	0	0	0	0	0	1	0	0	0	0	0	0	0	0	0
ctg7180001883491_2554_SCT_C	1	0	0	0	0	1	1	1	0	1	0	0	0	1	1	2	1	1	0	1	0	0	1	0	0	0	0	0	1	0	1	0	0	0	0	0	0	1	0	2	0	0	1	0	0	0	1	2	0
ctg7180001809126_2875_SGT_T	0	0	0	0	0	0	0	0	0	0	0	0	0	0	0	0	0	0	0	0	1	0	0	0	0	0	0	0	1	0	0	0	0	0	0	0	0	0	0	0	0	0	0	0	0	0	0	0	0
ctg7180001912076_18670_SAG_G	1	1	0	0	1	0	1	1	1	0	0	0	1	1	0	1	1	1	1	0	2	1	1	1	1	2	1	1	1	1	1	2	0	2	2	1	1	0	0	1	0	1	1	0	1	2	0	0	1
ctg7180001378382_2004_SCT_T	0	0	0	0	0	0	0	0	0	1	0	1	1	0	1	0	2	0	1	0	1	0	0	0	0	1	1	2	1	0	0	0	0	0	1	0	0	0	0	1	0	0	0	0	0	1	0	0	1
ctg7180001437105_800_SAG_A	2	0	1	0	0	0	0	0	0	0	0	0	0	0	1	0	0	0	0	0	0	0	1	0	0	1	0	0	0	0	1	1	2	0	0	1	0	0	1	0	0	1	0	0	0	0	0	0	0
ctg7180001593682_9352_SCT_C	1	0	0	0	0	0	0	0	0	0	0	0	0	0	1	0	0	0	0	0	0	0	0	0	0	0	0	0	0	0	1	0	0	0	0	0	0	0	0	0	0	1	0	0	0	0	0	0	0
ctg7180001593682_9430_SAG_G	0	0	0	0	0	0	0	0	0	0	0	0	0	0	0	0	2	0	1	0	1	0	0	0	0	0	0	1	1	0	0	0	0	0	0	0	0	0	0	0	0	0	0	0	0	0	0	0	0
ctg7180001927035_450_SCT_C	2	1	1	1	1	0	2	0	1	1	0	2	0	2	1	1	2	2	1	1	2	1	1	1	2	0	0	1	1	0	1	1	2	2	1	1	1	1	1	1	0	1	1	0	1	1	0	0	1
ctg7180001651330_1578_SCT_T	0	0	0	0	0	0	0	0	0	0	0	0	0	0	0	0	1	1	0	1	1	0	1	0	0	0	0	0	1	0	1	0	0	0	0	0	0	0	0	0	0	1	0	0	0	0	0	0	0
ctg7180001524414_1825_SGT_T	0	0	1	1	0	0	1	0	0	0	0	0	0	1	0	0	2	0	1	0	0	0	0	0	0	0	0	1	0	0	0	0	0	0	0	0	0	1	0	1	0	0	0	0	0	0	0	0	0
ctg7180001521205_3155_SAC_A	1	2	1	1	2	1	1	1	2	2	1	2	1	1	2	1	1	1	1	1	1	2	0	2	2	0	1	0	0	1	0	1	0	2	1	1	1	0	0	1	2	1	2	2	1	1	1	2	1
ctg7180001911019_6149_SCT_T	0	1	1	1	2	2	1	1	2	1	2	0	1	1	2	2	1	0	1	1	1	1	1	1	0	1	1	0	1	2	0	2	0	0	0	1	1	1	1	0	2	1	2	2	1	0	2	2	0
ctg7180001935664_1255_SCT_T	0	0	0	0	0	0	0	0	0	0	0	0	0	0	0	0	0	0	0	0	0	0	0	0	0	0	0	0	0	0	0	0	0	0	0	0	0	0	0	0	0	1	0	0	0	0	0	0	0
ctg7180001831203_7103_SCT_C	2	0	2	1	1	0	2	0	0	1	1	1	0	1	2	0	2	0	1	1	1	2	0	1	2	0	1	1	1	1	2	0	2	2	1	1	1	0	1	0	0	0	0	2	1	0	0	0	1
ctg7180001579210_586_SGT_G	0	0	0	0	0	0	0	1	0	0	0	0	0	0	1	0	0	0	0	0	0	0	0	0	0	0	0	0	0	0	0	0	0	0	0	0	0	0	0	0	0	0	0	0	0	0	0	0	0
ctg7180001579210_698_SCT_T	0	0	0	0	0	1	0	1	0	0	0	0	1	0	1	0	0	1	0	1	0	1	1	2	0	0	0	0	0	0	1	0	0	1	1	0	1	0	0	1	1	2	1	0	1	0	0	2	0
ctg7180001579210_1612_SAC_C	1	1	1	1	0	2	0	1	0	1	0	0	1	1	2	1	1	0	0	1	0	1	1	2	0	1	1	1	1	1	2	1	0	1	1	1	2	1	1	1	2	2	1	0	2	0	2	2	0
ctg7180001819394_3918_SGT_G	2	2	2	2	2	0	1	1	2	1	2	1	1	0	1	1	0	2	2	2	2	2	1	1	2	1	1	0	1	2	1	1	0	2	2	1	1	1	0	1	0	0	0	2	1	2	0	0	2
ctg7180001887830_3128_SGT_G	1	2	0	2	0	0	0	1	0	0	0	1	1	2	1	0	2	1	0	1	0	1	0	1	0	1	1	1	0	1	1	0	2	1	2	0	1	1	1	0	0	1	1	0	1	1	0	0	1
ctg7180001379417_1877_SAG_G	0	2	0	1	0	1	1	0	0	1	0	0	1	1	1	1	2	1	0	0	0	0	0	0	0	1	1	1	1	0	1	0	0	0	1	0	1	2	1	0	1	0	1	0	1	1	1	0	1
ctg7180001831159_11300_SCT_C	1	0	0	1	0	0	1	2	0	1	0	0	0	1	1	1	0	NA	0	1	0	NA	0	0	0	0	0	0	0	1	1	0	0	0	0	0	0	1	0	1	1	1	0	0	0	0	1	0	0
ctg7180001794186_6247_SAC_C	0	0	0	0	0	0	0	1	0	0	0	0	0	0	0	0	0	0	0	0	0	0	0	0	0	0	0	0	0	0	0	0	0	0	0	0	0	0	0	1	1	1	0	0	0	0	1	0	0
ctg7180001829014_2887_SAG_G	2	0	1	2	1	1	2	0	0	1	1	2	1	1	0	1	1	0	1	1	1	1	1	0	1	1	0	1	2	2	1	1	2	0	0	2	1	2	2	0	2	1	0	2	1	0	1	0	1
ctg7180001207303_1959_SCT_T	0	0	0	0	0	0	0	1	0	0	0	0	0	0	1	0	0	0	0	0	0	0	0	0	0	0	0	0	0	0	0	0	0	0	0	0	0	0	0	0	0	0	0	0	0	0	0	0	0
ctg7180001829978_2016_SAG_A	1	0	1	0	1	2	1	1	1	0	0	2	0	2	0	1	2	0	1	0	0	0	1	0	1	1	0	2	1	1	0	1	2	0	0	2	1	1	2	0	1	0	1	1	1	0	1	2	1
ctg7180001820371_4503_SAG_G	0	0	0	0	0	0	0	0	0	0	0	0	0	0	0	0	0	0	0	0	0	0	0	0	0	0	0	0	0	0	1	0	0	0	0	0	0	0	0	0	0	0	0	0	0	0	0	0	0
ctg7180001820371_9027_SAG_A	0	0	0	1	1	1	0	0	1	0	0	0	1	1	1	1	1	1	0	1	0	0	2	0	1	1	0	2	0	0	1	1	0	1	0	1	0	2	0	0	1	1	1	0	0	1	0	2	0
ctg7180001716331_367_SCT_C	1	2	1	1	1	0	1	1	1	1	2	0	1	0	1	1	0	1	1	1	2	1	0	1	0	1	2	0	1	1	1	1	0	0	1	0	0	0	0	2	0	1	1	1	0	1	1	0	1
ctg7180001244432_233_SAG_A	0	0	0	0	0	0	0	0	0	0	0	0	0	0	0	0	0	0	0	0	0	0	0	0	0	0	0	0	0	0	0	0	0	0	0	0	0	0	0	0	0	0	0	0	0	0	0	0	0
ctg7180001198477_2466_SAG_A	1	0	1	0	0	1	1	0	0	0	0	1	0	0	0	0	0	0	1	0	0	0	0	0	1	0	0	0	1	1	0	0	2	0	0	1	1	0	2	0	1	0	0	1	1	0	1	0	1
ctg7180001431915_6540_SGT_G	0	0	0	0	0	0	0	1	0	1	0	0	0	0	0	0	1	0	0	0	0	1	0	1	0	0	0	0	0	0	1	0	0	1	1	0	1	0	0	0	0	0	0	0	1	0	0	0	0
ctg7180001817354_16880_SCT_C	1	0	0	2	0	0	0	0	0	0	0	0	0	0	1	0	0	0	0	1	0	0	0	0	0	0	0	0	0	1	1	0	0	0	0	0	0	1	0	0	0	0	0	0	0	0	0	0	NA
ctg7180001932431_18476_SGT_T	1	1	1	1	0	0	1	1	0	0	0	2	0	1	2	0	2	1	1	0	0	0	0	0	1	1	2	0	0	1	1	0	2	0	1	1	0	1	1	0	0	0	1	1	0	1	0	0	2
ctg7180001670946_5380_SGT_T	0	0	0	1	0	0	0	1	0	0	0	1	0	1	1	0	2	0	0	0	0	0	0	0	0	0	0	0	0	0	0	0	0	0	0	0	0	1	0	0	0	0	0	0	0	0	0	0	0
ctg7180001895875_6596_SCT_T	1	0	0	1	0	0	0	0	0	0	0	1	0	1	1	0	2	0	0	1	0	0	0	0	0	0	0	0	0	1	1	0	0	0	0	0	0	0	0	0	0	0	0	0	0	0	0	NA	0
ctg7180001922697_2563_SCT_C	1	1	1	1	0	0	0	0	0	0	0	1	1	2	2	1	2	2	1	2	0	0	2	0	1	2	2	1	0	1	2	1	2	1	1	1	0	1	1	0	1	1	1	1	0	1	0	0	1
ctg7180001868464_7061_SCT_C	0	0	0	0	0	0	0	1	0	0	0	0	0	0	0	0	1	0	0	0	0	0	0	0	0	0	0	0	0	0	0	0	0	0	0	0	0	0	0	0	0	0	0	0	0	0	1	0	0
ctg7180001913249_12656_SAG_A	0	0	0	0	0	0	0	1	0	0	0	1	0	1	1	0	0	0	0	0	0	0	0	0	0	0	0	0	0	0	0	0	0	0	0	0	0	0	0	0	0	1	0	0	0	0	0	0	0
ctg7180001913249_9197_SGT_G	1	0	1	1	0	0	0	1	0	0	0	1	0	1	1	0	1	0	1	1	0	0	0	0	0	0	0	0	0	1	0	0	2	0	0	0	0	0	1	0	0	1	0	1	0	0	0	0	0
ctg7180001841957_4187_SGT_T	0	0	1	0	1	1	1	0	1	1	0	1	0	1	0	0	1	0	1	0	0	1	0	1	0	0	0	1	0	0	1	0	1	1	1	0	1	0	1	1	0	0	1	1	1	0	0	2	0
ctg7180001183982_7142_SCT_T	0	0	0	0	0	0	0	2	0	0	0	0	0	0	1	0	0	0	0	0	0	0	0	0	0	0	0	0	0	0	0	0	0	1	1	1	1	1	1	1	1	2	1	1	1	1	1	NA	1
ctg7180001183982_3071_SGT_T	0	0	0	0	1	1	0	1	0	0	1	0	0	0	1	0	1	0	0	0	0	1	0	0	0	0	1	0	1	0	0	0	0	0	0	0	1	0	1	0	1	0	0	1	1	0	2	0	0
ctg7180001557140_1106_SAC_A	0	1	2	0	1	1	0	1	1	0	2	0	1	1	0	2	1	1	1	1	1	1	2	0	1	1	0	1	1	0	1	2	0	1	0	1	1	1	1	0	2	0	0	2	1	1	2	0	0
ctg7180001192344_2568_SAG_A	1	1	1	0	2	2	1	2	2	1	2	1	0	1	1	1	2	0	0	0	1	2	0	1	0	0	0	1	1	0	1	1	1	1	1	0	2	0	1	1	1	1	1	1	2	1	2	2	0
ctg7180001926079_34771_SGT_G	0	0	0	0	0	0	0	0	0	0	0	0	0	1	0	1	0	0	0	0	0	0	0	0	0	0	0	0	0	0	0	0	0	0	0	0	0	0	0	0	0	0	0	0	0	0	0	0	0
ctg7180001926079_12448_SCT_C	0	0	0	0	1	0	0	0	0	1	1	0	0	0	0	0	0	0	0	0	0	2	0	1	0	0	0	0	0	0	0	0	0	1	1	0	1	0	0	0	0	0	0	1	1	0	0	0	0
ctg7180001839521_73_SAG_G	1	0	0	1	1	1	1	0	1	1	0	0	0	0	0	0	1	0	0	1	0	1	0	1	0	0	0	1	0	1	0	0	1	1	1	0	1	0	0	1	0	0	1	0	1	0	0	2	0
ctg7180001268456_6543_SAG_A	0	0	0	1	0	0	0	0	0	0	0	0	0	0	0	0	0	0	0	1	0	0	0	0	0	0	0	0	0	1	0	0	0	0	0	0	0	0	0	0	0	1	0	0	0	0	0	0	0
ctg7180001268456_1534_SAG_G	1	0	1	1	2	1	1	1	1	1	1	0	1	2	1	1	2	1	1	2	0	2	2	1	1	1	0	2	0	1	2	1	1	2	1	1	1	1	0	1	1	1	1	2	1	0	0	2	0
ctg7180001681303_4032_SAC_A	1	0	0	1	2	1	1	1	1	0	1	0	0	1	1	0	2	0	0	1	0	1	0	0	0	0	0	1	0	1	1	0	1	0	0	0	0	0	0	1	0	1	1	1	0	0	0	2	0
ctg7180001820821_9490_SAG_A	1	0	0	0	1	1	1	0	1	0	0	0	0	0	0	0	1	0	0	0	0	0	0	0	0	0	0	1	0	0	0	0	1	0	0	0	0	0	0	1	0	0	1	0	0	0	0	2	0
ctg7180001851552_5342_SCT_T	0	0	0	0	0	0	0	1	0	1	0	0	0	0	0	0	0	0	0	0	0	1	0	1	0	0	0	0	0	0	0	0	0	1	1	0	1	0	0	0	0	1	0	0	1	0	0	0	0
ctg7180001916984_4961_SCT_T	0	0	0	0	0	0	0	1	0	0	0	0	0	0	0	0	1	0	0	0	0	0	0	0	0	0	0	0	0	0	0	0	0	0	0	0	0	0	0	0	0	1	0	0	0	0	0	0	0
ctg7180001823014_4687_SAG_G	0	0	0	0	0	0	0	0	0	0	1	0	0	0	0	0	0	1	0	1	0	0	1	0	0	0	0	0	0	0	0	0	0	0	0	0	0	0	0	0	0	0	1	0	0	0	0	0	0
ctg7180001872956_1777_SAC_C	0	0	0	0	0	1	0	0	0	1	1	0	0	2	0	0	1	1	1	1	0	1	1	1	1	1	1	1	0	1	0	0	1	1	2	1	2	0	1	0	0	0	2	0	0	1	0	2	2
ctg7180001793699_6140_SAG_G	0	0	0	1	0	1	1	0	0	0	1	1	0	0	1	1	0	1	0	1	0	0	1	0	0	0	0	0	1	0	0	0	0	0	0	0	0	2	1	0	1	0	1	0	1	0	1	0	0
ctg7180001715758_535_SCT_T	1	0	1	2	1	1	0	2	1	0	1	1	1	1	0	1	0	0	1	1	1	1	0	1	1	1	1	0	2	1	0	0	1	2	2	0	2	2	1	1	2	1	1	0	2	1	2	0	1
ctg7180001715758_4221_SAG_G	0	1	1	0	1	0	1	0	1	1	1	1	0	0	1	1	1	1	1	1	1	1	1	0	0	0	0	0	0	0	2	1	0	0	0	0	0	0	0	1	0	0	1	2	0	1	0	0	0
ctg7180001216135_816_SCT_T	0	0	0	1	0	2	0	0	0	1	0	1	0	1	0	1	1	0	0	0	0	0	1	0	1	1	0	2	1	1	0	1	1	0	0	2	0	2	2	0	1	1	0	0	1	0	1	2	1
ctg7180001737152_914_SAC_C	1	0	0	0	1	1	0	1	1	0	0	1	0	0	1	1	2	0	0	0	0	0	1	0	1	2	1	1	1	0	2	1	2	2	1	1	1	1	2	0	1	1	1	0	1	1	1	0	1
ctg7180001737152_591_SCT_T	0	1	1	1	0	0	1	0	1	1	1	1	0	0	1	0	1	1	1	1	0	0	1	0	0	1	1	0	0	0	1	0	0	0	1	0	0	1	0	1	0	0	2	1	0	2	0	0	1
ctg7180001367007_2421_SAC_A	0	0	0	0	0	1	0	1	0	0	0	1	0	1	1	0	1	0	0	0	0	0	0	0	0	0	0	0	1	0	1	0	1	0	0	0	0	0	2	0	1	1	0	0	1	0	1	0	0
ctg7180001907622_344_SAC_A	0	0	0	0	0	0	0	1	0	0	0	0	0	1	0	0	0	0	0	0	0	0	0	0	0	0	0	0	0	0	1	0	0	0	0	0	0	0	0	0	0	0	0	0	0	0	0	0	0
ctg7180001844213_10461_SAC_A	1	0	0	0	1	0	0	1	1	0	0	0	0	0	0	0	0	0	0	0	0	0	0	0	1	0	0	0	0	0	0	0	1	2	0	0	1	0	0	0	0	0	0	0	0	0	0	0	0
ctg7180001812715_8895_SAC_A	1	1	0	1	1	0	2	2	1	0	0	0	2	0	1	1	1	1	1	1	2	2	0	2	0	0	1	0	1	1	1	1	0	0	1	0	1	0	0	1	1	1	1	1	1	0	1	0	0
ctg7180001273425_340_SAC_C	2	2	0	2	1	0	2	1	2	1	0	1	2	0	1	0	1	1	1	1	1	1	0	2	1	1	2	0	1	1	1	0	2	2	2	0	2	1	1	2	1	1	2	0	1	2	1	0	1
ctg7180001350948_395_SAG_A	1	1	2	1	2	1	0	0	1	2	1	1	0	1	0	1	2	0	1	0	1	1	0	0	1	1	1	0	1	0	2	1	2	2	1	0	1	1	2	1	1	1	1	2	1	2	1	0	1
ctg7180001401881_6200_SAG_G	0	1	1	2	0	2	0	1	1	2	2	2	0	1	1	1	0	1	0	2	1	0	1	0	1	0	0	2	2	2	0	0	1	0	0	1	0	2	1	2	1	1	0	0	2	1	1	2	1
ctg7180001803113_6529_SCT_C	0	1	0	1	0	0	0	0	1	0	0	0	0	0	1	0	1	0	1	1	1	0	0	0	0	0	0	0	1	1	2	0	1	0	0	0	0	0	0	1	0	1	0	0	1	0	NA	0	0
ctg7180001608570_1451_SAG_G	1	2	0	1	0	0	1	2	1	0	0	0	2	0	1	0	1	1	0	1	1	0	0	1	0	0	1	0	1	1	1	0	1	0	0	0	0	0	0	1	1	1	NA	0	1	0	1	0	0
ctg7180001841935_6488_SCT_C	1	1	1	0	0	1	1	2	0	1	1	0	2	0	2	0	1	1	1	0	0	0	0	1	0	0	1	0	1	0	1	0	1	0	0	0	0	0	2	0	2	2	0	0	1	0	2	0	0
ctg7180001820999_1115_SAG_G	0	0	0	0	0	0	0	0	0	0	0	0	0	0	1	0	1	0	1	0	0	0	0	0	0	0	0	0	0	0	0	0	1	0	0	0	0	0	1	0	0	0	0	0	0	0	0	0	0
ctg7180001928568_7879_SAG_A	0	0	1	0	0	1	1	0	0	1	1	0	0	0	1	0	0	0	1	0	0	0	0	0	0	0	0	0	1	0	0	0	0	0	0	0	0	0	1	0	1	0	1	0	1	0	1	0	0
ctg7180001928568_7992_SAG_G	0	0	0	0	1	1	0	0	0	1	1	2	0	2	0	1	1	1	0	1	0	1	1	0	1	0	0	2	0	1	1	0	1	0	0	1	0	1	1	1	0	1	0	1	0	1	0	2	1
ctg7180001252180_277_SCT_T	0	0	0	0	0	0	0	0	0	1	0	1	0	1	0	0	0	0	0	0	0	0	0	0	0	0	0	0	0	0	0	0	0	0	0	0	0	0	0	0	0	0	0	0	0	0	0	0	0
ctg7180001801806_7120_SAG_A	0	0	0	0	0	2	0	2	0	0	1	2	1	1	0	2	0	1	0	1	1	1	1	1	1	0	0	2	1	1	0	1	1	0	1	1	1	1	2	1	1	1	0	0	2	0	2	2	1
ctg7180001379463_252_SCT_C	1	0	2	1	0	0	2	1	0	1	2	1	0	0	0	0	0	1	1	1	0	1	2	2	NA	1	0	0	0	0	0	1	1	1	1	1	2	1	1	0	1	0	1	1	1	1	0	0	0
ctg7180001806810_1222_SAC_C	1	0	0	1	0	0	1	0	0	0	0	0	0	0	0	0	0	0	0	0	0	0	0	0	0	0	0	0	0	0	0	0	0	0	0	0	0	1	0	0	0	0	0	0	0	0	0	0	NA
ctg7180001646110_3599_SAG_G	2	0	1	1	1	1	1	1	2	0	1	1	1	1	0	1	0	0	1	0	2	0	0	1	0	1	1	1	2	0	1	1	1	1	1	0	1	1	2	0	1	2	1	0	1	2	2	0	0
ctg7180001829750_554_SCT_C	1	1	1	2	0	0	2	0	0	2	0	0	2	1	1	0	1	0	2	1	0	1	1	1	2	1	1	0	0	2	0	1	1	1	1	2	1	1	0	2	0	1	1	1	1	0	0	0	1
ctg7180001677378_2004_SAG_G	0	0	0	0	0	0	1	1	0	0	0	2	1	0	1	0	1	0	1	0	0	1	1	1	0	1	1	0	0	0	1	1	1	0	1	1	1	0	1	0	0	1	1	0	1	1	0	0	0
ctg7180001214778_2823_SAG_G	0	0	0	0	0	0	0	0	0	0	0	0	0	0	0	0	0	0	0	0	0	0	0	0	0	0	0	0	0	0	0	0	0	0	0	0	0	0	0	0	0	0	0	0	0	1	0	0	0
ctg7180001904345_21580_SGT_G	0	0	0	0	0	0	0	0	0	0	0	0	0	0	0	0	0	0	0	0	0	0	0	0	0	0	0	0	0	0	0	0	0	0	0	0	0	0	0	0	0	0	0	0	0	1	0	0	0
ctg7180001211166_388_SAG_G	1	1	1	2	0	0	1	1	0	2	0	2	1	2	2	1	1	0	1	0	0	1	0	1	2	0	1	0	0	1	1	0	1	1	1	1	1	2	1	2	0	1	0	1	1	1	0	0	1
ctg7180001840469_4007_SAG_A	0	0	0	0	0	0	0	0	0	2	0	0	0	0	2	0	0	0	0	0	0	1	0	1	0	0	1	0	0	0	0	0	0	0	1	0	1	0	0	1	0	0	0	0	1	0	0	0	0
ctg7180001322140_2292_SAG_A	0	0	0	0	0	0	0	0	0	0	0	0	0	1	1	1	1	0	0	0	0	1	0	1	0	0	1	0	0	0	1	0	1	0	1	0	1	1	1	0	0	1	0	0	1	1	0	0	0
ctg7180001796588_12960_SGT_G	0	2	1	0	0	0	0	2	0	0	0	1	1	1	0	0	0	1	1	0	0	0	0	0	1	0	0	0	0	1	1	0	1	0	0	1	0	0	1	1	0	1	0	1	0	0	1	0	1
ctg7180001860710_1641_SCT_C	1	2	0	1	0	0	1	1	0	1	0	1	1	2	2	1	2	1	1	0	0	0	0	0	2	0	1	0	0	1	2	0	1	1	0	1	0	2	1	0	0	1	0	0	0	1	1	0	1
ctg7180001576827_6500_SCT_C	1	0	1	1	0	0	2	0	0	1	0	2	2	1	0	0	NA	0	2	0	0	1	1	1	1	1	0	0	0	0	0	1	0	1	1	1	1	1	0	1	0	2	1	1	1	1	0	0	0
ctg7180001935322_253_SCT_T	0	0	1	0	0	0	0	0	0	0	0	1	0	1	2	0	0	0	1	0	0	0	0	0	1	0	1	0	0	0	0	0	1	0	0	1	0	0	1	0	0	0	0	0	0	1	0	0	1
ctg7180001935322_5011_SCT_C	0	0	0	1	0	0	0	0	0	0	0	0	0	0	0	0	0	0	0	0	0	0	0	0	0	0	0	0	0	0	1	0	0	0	0	0	0	0	0	0	0	0	0	0	0	1	0	0	0
ctg7180001935322_8542_SCT_T	1	1	1	2	0	0	1	1	1	0	1	1	0	1	2	1	1	1	1	0	1	1	1	1	1	1	1	0	1	0	0	1	0	0	1	2	1	2	0	0	1	1	1	1	1	0	0	0	2
ctg7180001935322_8682_SAC_C	0	0	0	0	1	0	0	0	0	2	0	0	1	0	0	0	0	0	1	0	0	1	0	1	1	0	0	1	0	0	2	0	0	1	0	0	0	0	0	1	0	1	0	1	0	0	0	0	0
ctg7180001355813_77_SCT_T	0	1	1	0	0	0	1	1	0	0	0	1	1	2	1	1	0	0	1	1	0	0	1	0	2	1	1	0	0	1	0	1	2	1	0	2	0	1	0	1	0	0	1	0	0	1	1	0	1
ctg7180001256585_2453_SCT_T	0	0	0	0	0	0	2	0	2	0	0	2	0	2	0	0	2	0	0	0	2	2	0	2	0	0	0	0	2	0	2	0	2	1	2	1	2	1	1	1	1	1	1	1	2	1	1	1	1
ctg7180001902647_12567_SCT_C	0	0	1	1	0	1	0	0	1	1	1	0	0	0	2	0	1	0	2	0	1	1	0	2	2	1	2	1	1	0	2	0	0	1	2	1	1	0	0	0	1	0	1	1	1	1	0	2	2
ctg7180001902647_13860_SAG_G	0	0	1	1	0	0	0	0	0	1	0	0	0	0	1	0	0	0	1	0	0	0	0	0	2	0	0	0	0	0	0	0	0	0	0	1	0	0	0	0	0	0	0	0	0	0	0	0	1
ctg7180001867752_9050_SAG_G	0	1	0	0	0	1	1	1	1	0	1	1	2	0	1	1	0	1	1	2	1	1	1	2	0	1	2	2	1	1	1	0	1	1	2	0	2	1	1	1	1	1	1	1	1	1	1	2	1
ctg7180001905894_990_SAG_A	0	1	0	0	0	0	1	1	1	0	0	1	2	2	1	0	0	0	1	1	1	1	0	2	0	0	2	1	1	1	1	0	1	1	1	0	2	0	1	1	0	1	0	1	1	0	1	0	1
ctg7180001905894_6650_SCT_T	0	0	0	0	0	0	0	0	2	2	0	0	0	0	0	0	0	0	0	0	2	2	0	2	2	0	0	0	2	0	0	0	0	2	2	0	2	0	0	0	0	0	0	0	2	0	0	0	0
ctg7180001210746_3000_SCT_T	1	0	1	0	1	NA	0	1	2	0	2	0	0	0	1	1	0	1	0	1	NA	1	1	1	0	1	0	1	1	1	1	1	0	0	NA	0	1	0	1	0	2	1	1	0	2	1	1	2	0
ctg7180001862684_6013_SAG_A	1	1	0	1	1	0	2	2	0	2	1	1	2	1	1	1	1	1	0	2	1	1	1	1	0	0	1	0	0	1	1	1	1	1	0	0	1	1	1	2	0	2	0	2	0	1	1	0	1
ctg7180001330559_519_SAG_A	0	1	2	1	0	0	0	0	0	0	1	1	0	0	1	1	1	1	1	0	1	0	1	0	1	1	1	0	0	0	0	2	1	0	0	2	0	0	0	0	0	0	1	0	0	0	0	0	1
ctg7180001838305_3014_SAG_A	0	1	1	0	1	0	0	0	0	2	1	1	0	1	1	1	2	1	0	0	1	1	1	0	0	1	1	0	0	0	0	2	1	0	0	1	0	0	0	1	0	1	1	1	0	0	0	0	0
ctg7180001584793_1173_SAC_A	1	1	0	1	1	0	2	1	1	0	0	0	2	0	2	1	1	1	1	1	2	2	0	2	0	0	1	0	1	1	1	1	0	0	1	0	1	0	0	1	1	1	1	1	1	0	1	0	0
ctg7180001686161_816_SCT_C	0	0	0	0	0	0	0	1	0	0	0	0	0	0	0	0	1	0	0	0	0	0	0	0	0	0	0	0	0	0	0	0	0	0	0	0	0	0	0	0	0	1	0	0	0	0	0	0	0
ctg7180001842175_483_SCT_T	0	0	0	0	0	0	0	1	0	0	0	0	0	0	0	0	0	0	0	0	0	0	0	0	0	0	0	0	0	0	0	0	0	0	0	0	0	0	0	0	0	1	0	0	0	1	0	0	0
ctg7180001399862_1687_SCT_T	0	0	0	0	0	0	0	0	0	0	0	0	0	0	0	0	0	0	1	0	0	0	0	0	0	0	0	0	0	0	0	0	0	0	0	0	0	0	0	0	0	0	0	0	0	0	0	0	0
ctg7180001522710_4027_SAG_A	1	2	1	1	2	2	0	1	2	0	0	1	1	0	1	1	0	1	1	1	2	1	1	0	0	2	1	1	2	2	1	2	1	0	1	1	0	1	1	1	2	0	2	2	2	2	2	2	1
ctg7180001464024_3811_SAG_A	0	0	0	0	0	0	0	1	0	0	0	1	NA	NA	NA	1	1	1	1	NA	0	1	0	1	0	0	0	0	0	0	0	0	1	0	1	0	1	0	0	0	0	1	0	0	0	1	0	0	0
ctg7180001822861_6277_SAC_A	0	0	0	0	0	0	0	0	0	0	0	0	0	0	0	0	1	0	0	0	0	0	0	0	0	0	0	0	0	0	0	0	0	0	0	0	0	0	0	0	0	0	0	0	0	0	0	0	0
ctg7180001806531_2423_SCT_C	0	0	0	0	0	0	0	0	0	0	1	1	NA	1	1	1	1	1	1	1	1	NA	0	0	0	0	0	0	0	0	0	0	0	0	0	0	0	0	0	0	0	0	0	0	0	0	0	0	0
ctg7180001806531_7221_SAC_A	1	1	0	0	1	1	1	1	0	1	1	0	0	0	0	NA	0	1	1	2	1	1	NA	0	1	1	0	1	0	1	0	2	1	2	0	1	1	1	1	1	1	2	1	1	0	1	1	2	0
ctg7180001806531_10298_SAG_A	1	0	0	0	0	0	1	0	0	1	0	0	0	0	1	0	1	0	0	0	0	0	0	0	0	0	0	0	0	0	0	0	0	0	0	0	0	0	0	0	0	0	0	0	0	0	0	0	0
ctg7180001288555_10979_SAC_C	1	1	0	0	1	1	1	1	0	1	0	0	0	0	1	1	1	0	0	1	1	1	1	0	0	1	0	1	0	1	0	2	1	0	0	1	0	0	0	0	1	1	1	1	0	0	1	2	0
ctg7180001288555_6915_SCT_C	1	0	0	0	0	0	1	0	0	1	0	0	0	0	1	1	1	0	1	0	0	0	0	0	0	0	0	0	0	0	0	0	1	1	0	0	1	1	1	0	0	1	0	0	0	1	0	0	0
ctg7180001757383_972_SCT_T	1	1	0	0	0	0	1	0	0	1	0	0	0	0	0	0	0	1	0	0	0	0	0	0	0	0	0	0	0	0	1	0	0	0	1	0	0	0	0	0	0	1	0	0	0	0	0	0	0
ctg7180001915096_9086_SAC_A	2	2	0	0	0	0	2	0	0	2	0	0	0	0	0	0	0	2	0	0	0	0	0	0	0	0	0	0	0	0	2	0	0	1	1	1	1	1	1	1	1	1	1	1	1	1	1	1	1
ctg7180001915096_10911_SAG_G	0	0	0	1	1	0	0	0	0	0	0	0	0	0	0	0	0	0	0	0	0	1	0	0	0	0	0	0	0	0	0	0	0	0	0	0	0	0	0	0	1	0	0	1	0	0	0	0	0
ctg7180001915097_2268_SCT_T	1	0	0	0	1	0	0	0	2	0	0	0	0	0	0	1	2	0	1	0	2	0	0	0	0	1	0	0	1	0	1	1	1	0	1	0	0	0	1	1	0	1	1	0	0	2	0	0	0
ctg7180001573508_301_SAG_A	0	2	0	2	0	0	0	0	0	1	0	1	0	2	1	1	1	2	0	0	0	0	0	0	0	0	0	2	0	1	2	0	0	0	1	0	0	2	0	0	0	0	0	0	0	0	0	NA	0
ctg7180001832730_1081_SGT_G	0	0	0	0	1	0	0	0	0	1	1	0	0	0	1	0	0	0	0	0	0	1	0	1	0	0	0	0	0	0	0	0	0	0	0	0	0	0	0	0	0	0	0	1	0	0	0	0	0
ctg7180001799286_16950_SAG_G	1	0	0	0	0	0	1	0	0	0	0	0	0	1	0	0	0	1	0	1	0	0	1	0	1	0	0	0	0	0	0	0	0	1	1	0	0	0	0	0	0	0	1	0	0	0	0	0	0
ctg7180001799286_11710_SAC_A	0	0	2	0	0	1	0	1	0	0	1	0	2	1	0	0	1	1	2	2	0	1	2	1	1	1	1	0	1	1	0	1	1	2	1	1	2	0	1	1	2	1	1	1	2	0	2	0	1
ctg7180001827754_9547_SAC_C	0	0	2	0	0	0	0	1	0	1	1	0	2	0	0	0	0	0	1	1	0	0	1	0	0	1	1	1	0	0	0	1	1	0	0	1	0	0	0	0	1	0	0	1	1	0	1	0	1
ctg7180001827754_3188_SAG_A	0	0	0	1	1	0	1	0	0	1	1	2	0	1	2	0	2	1	0	1	0	1	1	1	1	0	1	0	0	0	1	0	0	1	1	0	0	1	0	0	0	0	1	1	0	1	0	0	0
ctg7180001846393_9993_SCT_C	0	0	0	0	0	0	0	1	0	1	0	0	0	0	1	0	1	0	0	0	0	0	0	0	1	0	0	1	0	0	0	0	0	0	0	1	0	0	0	0	0	0	0	0	0	1	0	0	1
ctg7180001280924_6939_SCT_C	1	2	0	0	1	0	1	1	2	0	1	0	1	0	1	0	1	1	0	1	1	1	1	1	0	2	1	0	1	0	1	1	0	1	1	1	2	0	0	0	1	1	2	1	0	1	1	0	1
ctg7180001796931_13988_SGT_G	0	0	0	1	1	0	0	0	0	1	1	2	0	2	1	1	1	1	1	1	0	1	1	1	1	0	1	1	0	0	0	0	1	1	1	0	0	1	0	0	0	0	0	1	0	1	0	0	0
ctg7180001909622_1785_SGT_T	0	0	0	0	0	0	0	0	0	0	0	0	0	0	1	0	1	0	0	0	0	0	0	0	0	0	0	1	0	0	1	0	0	0	0	0	0	0	0	1	0	0	0	0	1	2	0	0	0
ctg7180001937987_985_SCT_C	1	0	0	1	1	0	1	1	0	1	1	0	0	0	2	1	2	0	0	0	0	1	0	1	0	0	1	0	0	0	1	0	1	0	1	0	0	2	0	0	0	1	0	1	0	1	0	0	0
ctg7180001821127_6245_SAG_A	0	0	0	0	1	0	0	0	0	1	1	0	0	0	1	1	2	0	0	0	0	1	0	1	0	0	0	0	0	0	1	0	1	0	0	0	0	1	0	0	0	0	0	1	0	0	0	0	0
ctg7180001821127_2470_SAG_G	0	0	2	1	1	0	0	1	0	2	1	1	1	1	1	0	2	0	2	0	0	1	0	1	0	0	1	1	0	0	1	0	2	1	0	0	1	0	0	0	0	1	0	1	1	1	1	0	0
ctg7180001909171_4788_SCT_C	1	1	0	1	0	0	1	1	1	0	0	2	0	1	0	1	0	2	0	1	1	1	1	1	2	1	0	0	1	0	1	0	0	1	1	1	1	2	0	0	0	1	2	0	0	1	1	0	1
ctg7180001620948_1127_SAG_G	1	0	2	0	1	0	1	1	1	2	1	0	0	2	1	1	1	1	1	1	1	1	1	1	2	1	0	0	1	0	1	0	1	2	1	1	1	1	0	0	0	1	2	1	0	2	0	0	1
ctg7180001829719_5039_SAC_A	0	0	0	0	0	0	0	0	0	0	0	0	0	0	0	0	0	0	0	0	0	0	0	0	0	0	0	0	0	0	0	0	0	1	0	0	1	0	0	0	0	0	0	0	0	0	0	0	0
ctg7180001932488_14100_SAG_G	0	0	0	2	1	1	0	2	0	1	2	0	1	1	0	1	0	0	0	1	0	1	1	1	1	1	0	0	1	0	1	1	1	1	0	2	1	2	1	1	2	1	0	1	1	1	1	0	1
ctg7180001928684_1824_SCT_T	1	0	0	0	0	0	1	0	0	0	0	0	0	0	1	0	0	0	0	0	0	0	0	0	0	0	0	0	0	0	0	0	0	0	0	0	0	0	0	0	0	0	0	0	0	1	0	0	0
ctg7180001795702_6435_SCT_T	2	2	2	0	2	1	2	1	1	1	2	2	1	2	1	0	1	1	1	1	0	NA	0	2	1	0	2	1	0	2	2	0	1	1	1	1	2	0	1	1	1	2	0	2	0	1	1	2	2
ctg7180001795702_11741_SCT_T	1	0	2	0	0	0	1	1	0	0	1	0	0	1	1	2	1	0	2	1	1	0	0	0	1	0	0	1	0	0	0	1	0	0	0	1	0	1	0	0	1	0	1	0	1	0	0	0	1
ctg7180001825814_12496_SCT_T	1	0	2	0	1	0	1	1	0	1	2	0	0	1	0	0	1	0	1	1	0	1	1	1	1	1	0	0	0	0	1	1	0	1	0	2	1	0	0	0	1	1	0	1	0	1	0	0	1
ctg7180001540091_792_SAG_A	1	0	2	2	1	0	1	1	1	2	2	0	0	1	0	1	1	1	1	2	1	1	2	1	2	2	0	0	1	0	0	1	1	1	1	2	0	2	0	1	1	0	2	1	0	1	0	0	1
ctg7180001540091_1549_SCT_T	0	0	0	0	0	1	0	1	0	0	0	0	1	0	0	0	0	0	0	0	0	0	0	0	0	0	0	0	1	0	1	0	1	0	0	0	0	0	1	0	1	0	0	0	1	1	1	0	0
ctg7180001850997_8270_SAG_A	0	0	0	0	0	0	0	0	0	0	0	0	0	0	0	0	0	0	0	0	0	0	0	0	0	0	0	0	0	0	0	0	0	0	0	0	0	0	0	0	0	0	0	0	0	1	0	0	0
ctg7180001845843_726_SCT_T	1	0	0	0	0	0	1	1	0	0	0	0	0	0	1	0	0	0	0	0	0	0	0	0	0	0	0	0	0	0	1	0	0	0	0	0	0	0	0	0	0	0	0	0	0	1	0	0	0
ctg7180001914905_3613_SAC_C	0	0	2	0	0	1	0	1	0	0	0	2	1	1	1	1	2	0	1	0	1	0	1	0	0	1	1	2	1	0	0	2	1	0	0	1	0	0	1	1	1	1	0	0	2	0	1	1	0
ctg7180001893837_4042_SCT_C	2	1	0	0	2	0	1	1	1	1	2	2	1	1	1	0	1	0	0	1	0	1	1	1	0	2	1	0	1	1	1	1	0	1	1	1	1	0	1	1	1	2	1	2	1	1	0	0	1
ctg7180001449095_912_SAG_A	2	2	2	0	2	1	1	1	1	1	1	0	2	0	0	1	2	1	1	0	1	2	0	2	0	0	1	2	1	1	1	1	1	1	0	0	2	0	2	1	1	1	0	2	1	1	2	1	1
ctg7180001568294_4532_SCT_T	0	0	0	0	0	0	0	0	0	0	0	0	0	0	0	1	0	0	0	0	0	0	0	0	0	0	0	0	0	1	1	0	0	0	0	0	0	1	0	0	0	0	1	0	0	1	0	0	0
ctg7180001903330_2154_SCT_C	0	0	0	0	0	0	0	1	0	0	0	0	0	0	1	0	1	0	0	0	0	0	0	0	0	1	0	0	1	0	0	0	0	0	1	0	0	0	0	0	0	1	1	0	0	1	0	0	0
ctg7180001903330_5929_SGT_G	1	0	0	0	1	1	1	1	1	1	0	2	0	1	1	0	1	1	0	1	1	1	2	0	2	2	0	1	2	1	0	1	1	1	1	2	0	0	1	0	1	1	1	1	0	2	0	1	1
ctg7180001922522_2494_SAC_C	0	1	2	2	0	0	0	0	0	1	1	0	1	1	0	1	2	1	2	0	1	1	0	2	0	1	0	0	1	0	1	1	0	0	1	0	1	1	0	2	0	0	1	0	1	1	1	0	0
ctg7180001858523_3842_SGT_T	1	1	2	2	0	0	1	0	1	2	1	2	1	2	0	1	1	2	2	1	2	1	2	2	2	1	0	1	0	0	1	2	0	1	0	2	1	0	0	2	0	0	0	0	1	1	1	0	1
ctg7180001334905_757_SGT_G	0	0	0	0	0	0	0	0	0	0	0	0	0	0	0	0	0	0	0	0	0	0	0	0	0	0	0	0	0	0	0	0	0	0	0	0	0	0	0	0	0	0	0	0	0	0	0	0	0
ctg7180001870859_5551_SCT_C	0	0	0	0	0	0	0	0	0	0	1	0	0	0	2	0	0	0	0	1	0	0	0	0	0	0	1	0	0	0	1	0	0	0	0	0	0	0	0	0	1	1	0	0	0	2	0	0	0
ctg7180001920001_12109_SCT_T	0	0	1	2	0	0	1	1	0	2	0	2	0	2	2	1	2	0	1	0	0	0	1	0	1	2	1	0	1	0	1	1	0	1	1	1	0	2	0	2	0	1	2	0	2	2	0	0	0
ctg7180001193503_5287_SCT_T	0	0	0	2	0	0	1	1	0	1	0	0	0	0	0	1	1	0	0	0	0	0	0	0	0	0	0	0	0	0	0	0	0	0	1	0	0	1	0	0	0	0	0	0	0	0	0	0	0
ctg7180001436289_2766_SCT_C	1	0	1	2	0	0	2	1	0	2	1	2	0	2	1	1	2	0	1	1	0	0	1	0	1	1	0	0	0	0	0	1	0	0	1	2	0	1	0	0	1	0	0	0	1	2	1	0	1
ctg7180001803243_18163_SAC_A	0	0	0	1	0	0	0	0	0	0	0	0	0	0	0	0	1	0	0	0	0	0	0	0	0	0	0	0	0	0	0	0	0	0	0	0	0	0	0	0	0	0	0	0	0	0	0	0	0
ctg7180001320593_146_SGT_G	2	0	0	0	0	0	2	0	0	0	0	0	0	0	1	0	0	0	0	0	0	0	0	0	2	0	2	0	0	0	0	0	0	0	0	2	0	0	0	0	0	0	0	0	0	0	2	0	2
ctg7180001910368_3697_SAG_G	1	0	0	0	0	0	1	1	0	1	0	0	0	0	0	0	0	0	0	0	0	0	0	0	1	1	0	0	1	0	1	0	0	0	0	1	0	1	0	0	0	1	1	0	0	1	1	0	1
ctg7180001817889_4643_SCT_T	1	1	1	1	1	1	1	1	1	1	0	0	0	0	0	0	0	0	0	0	0	0	1	1	1	1	1	1	1	1	1	1	1	0	0	0	0	0	0	0	0	0	0	0	0	0	0	0	0
ctg7180001936003_7008_SAG_G	1	1	1	0	2	1	0	1	1	1	0	0	2	0	1	0	1	0	0	0	0	1	0	0	0	1	1	2	2	0	1	0	1	0	1	0	0	1	2	1	1	2	1	2	1	1	0	1	1
ctg7180001647663_5166_SCT_C	0	0	0	0	0	0	0	0	0	0	0	0	1	0	1	0	0	0	0	0	0	0	0	0	0	1	0	0	1	0	0	0	0	0	0	0	0	1	0	0	0	0	1	0	0	1	0	0	0
ctg7180001253985_6704_SAG_A	0	0	0	0	0	0	0	0	0	0	0	0	0	0	0	0	0	0	0	0	0	0	0	0	0	0	0	0	0	0	0	0	0	0	0	0	0	0	0	0	0	0	0	0	0	0	0	0	0
ctg7180001628123_1218_SCT_T	0	0	0	0	0	0	0	0	0	0	0	0	2	0	0	0	0	0	0	0	0	1	0	0	0	0	0	0	0	0	0	0	0	1	1	1	1	1	1	1	1	1	1	1	1	1	1	1	1
ctg7180001860915_2969_SAG_G	0	0	0	1	0	0	0	1	0	0	0	0	0	0	1	1	1	0	0	0	1	0	0	0	0	0	0	0	0	0	1	1	0	0	0	0	0	0	0	0	0	1	0	0	0	1	0	0	0
ctg7180001294516_5459_SCT_C	0	0	0	0	0	0	1	0	0	0	0	0	0	0	1	1	0	0	0	0	1	0	0	0	0	1	1	0	1	0	0	1	1	0	0	0	0	1	0	0	0	1	1	0	1	0	0	0	0
ctg7180001937592_17263_SCT_C	0	0	0	0	1	1	1	0	1	1	0	1	1	1	1	1	0	1	0	1	2	1	2	0	1	2	1	1	2	1	0	2	1	2	1	1	1	1	1	1	1	1	2	1	1	2	0	1	0
ctg7180001799630_725_SGT_G	1	1	1	1	1	0	0	1	1	2	1	0	2	0	0	0	0	0	0	1	0	0	0	0	0	1	1	1	0	1	0	0	0	0	0	0	0	1	0	1	1	0	1	1	1	0	0	0	1
ctg7180001687530_639_SCT_T	0	0	0	1	0	0	0	1	0	1	0	0	0	0	0	0	0	0	0	0	0	0	0	0	0	0	0	0	0	0	0	0	0	0	0	0	0	0	0	0	0	0	0	0	0	0	0	0	0
ctg7180001850716_18615_SAG_G	1	1	1	1	0	1	2	1	1	0	2	1	0	1	1	1	0	NA	2	2	2	1	2	2	1	1	1	0	0	1	1	2	2	0	1	2	1	0	1	1	1	1	0	0	1	1	2	1	1
ctg7180001348367_2235_SAG_A	1	1	1	1	1	1	1	1	1	1	0	0	0	0	1	0	0	0	0	0	0	0	1	1	1	1	1	1	1	1	2	1	1	0	0	0	0	0	0	0	0	0	0	0	0	2	0	0	0
GCR_cBin17574_Ctg1_128_A	0	0	0	0	0	0	0	1	0	2	0	0	0	0	1	0	0	0	0	0	0	0	0	0	0	1	1	0	0	1	0	0	0	0	0	0	0	1	0	0	0	0	1	0	0	0	0	0	0
ctg7180001924932_5086_SAG_A	0	0	0	1	0	0	1	0	0	1	0	0	0	0	2	1	0	0	0	0	0	NA	0	0	0	1	1	0	0	1	1	0	1	1	1	1	1	2	1	1	1	2	2	1	2	2	1	1	1
ctg7180001835834_8552_SAC_C	0	0	0	0	0	0	1	0	0	0	0	0	0	0	1	1	0	0	0	0	0	0	1	0	0	1	0	0	0	0	1	1	1	0	0	1	0	1	0	0	0	1	0	0	1	1	0	0	0
ctg7180001740485_5661_SAC_A	0	1	0	0	1	1	1	1	0	0	2	1	0	1	1	1	1	1	0	1	0	2	1	2	1	1	0	1	2	0	2	1	2	2	1	1	2	1	2	0	2	1	1	1	1	2	1	1	0
ctg7180001888756_7624_SAG_A	0	0	0	2	1	1	0	1	1	0	1	2	0	2	0	0	1	1	1	1	1	1	1	1	1	0	0	1	2	0	0	0	0	2	1	0	1	0	1	1	1	0	1	1	0	1	0	1	0
ctg7180001520734_1709_SAC_A	0	1	0	1	1	1	0	1	0	1	2	1	0	1	1	0	2	1	0	1	0	2	0	2	0	1	1	1	2	1	1	0	1	1	1	0	2	1	2	0	2	1	1	1	0	1	1	1	0
ctg7180001874184_5124_SAG_G	1	2	1	2	1	0	0	2	2	0	1	1	2	1	1	0	1	2	1	2	1	1	1	1	1	0	2	1	0	0	1	0	1	1	0	0	1	0	1	2	1	2	1	1	1	0	1	0	1
ctg7180001497308_3117_SCT_T	0	0	0	0	0	0	1	1	0	0	0	0	0	0	1	2	0	0	0	0	1	0	1	0	0	1	0	0	0	0	1	2	1	0	0	1	0	1	0	0	0	0	0	0	1	1	0	0	0
ctg7180001481405_7963_SCT_C	0	1	0	0	0	0	0	1	0	2	1	0	0	0	1	1	0	1	0	1	0	1	0	1	0	1	1	0	0	1	1	0	1	0	0	0	1	2	1	0	1	1	1	0	0	0	1	0	0
ctg7180001910010_21544_SAG_G	0	0	0	0	0	0	0	1	0	0	0	0	0	0	1	1	0	0	0	0	1	0	0	0	0	0	0	0	0	0	1	1	1	0	0	0	0	0	0	0	0	0	0	0	0	1	0	0	NA
ctg7180001934701_9471_SAG_G	2	1	2	1	1	1	2	1	1	0	0	1	2	1	2	1	2	0	1	0	1	0	1	0	2	1	2	1	0	1	0	2	0	2	1	2	1	0	0	1	0	1	1	1	2	1	1	1	2
ctg7180001843861_883_SCT_C	1	0	1	1	0	1	1	0	0	1	1	1	0	1	0	1	2	0	1	1	1	0	0	0	2	1	0	0	0	2	1	1	0	2	1	1	1	1	0	0	1	0	2	0	0	1	1	1	1
ctg7180001526957_50_SAC_A	1	1	1	1	1	0	1	1	1	1	1	0	2	0	0	1	1	0	0	1	1	0	1	0	0	2	1	1	0	1	0	2	0	0	0	1	0	1	0	1	1	0	1	1	2	0	0	0	1
ctg7180001912826_13546_SAG_G	0	0	0	0	0	0	0	0	0	0	0	0	0	0	1	0	1	0	0	0	0	0	0	0	0	0	1	0	0	0	0	0	0	0	0	0	0	0	0	0	0	0	0	0	0	0	0	0	0
ctg7180001909402_6720_SAG_G	0	1	0	2	0	0	1	2	0	2	1	1	0	1	2	1	1	1	0	1	1	1	1	1	1	2	1	0	0	1	2	2	1	1	0	1	1	1	1	0	1	2	2	0	1	1	1	0	0
ctg7180001867929_6712_SCG_G	0	0	0	0	0	0	1	0	0	0	0	0	0	0	1	0	0	0	0	0	0	0	0	0	0	0	1	0	0	0	0	0	0	0	0	0	0	0	0	0	0	0	0	0	1	0	0	0	0
ctg7180001926116_13698_SAG_A	0	0	0	0	0	0	1	1	0	2	0	0	0	0	0	0	1	0	0	0	0	0	0	0	0	1	0	0	0	1	1	0	0	0	0	0	0	1	0	0	0	1	1	0	1	0	0	0	0
ctg7180001865636_11486_SCT_T	0	0	0	2	0	0	0	0	0	1	0	0	0	0	0	0	0	0	0	0	0	0	0	0	0	1	0	0	0	1	0	0	0	0	0	0	0	1	0	0	0	1	1	0	0	0	0	0	0
ctg7180001717004_2950_SCT_C	2	1	2	1	2	2	1	0	1	1	1	0	2	0	1	2	0	0	1	0	1	1	0	1	1	1	1	2	2	2	0	1	0	1	2	1	1	2	1	1	1	1	1	2	1	0	1	2	2
ctg7180001887045_4553_SGT_G	0	0	0	1	0	0	0	1	1	0	0	1	0	1	0	0	0	1	1	1	1	0	2	0	1	1	0	0	0	0	0	1	1	1	0	1	0	0	0	1	0	0	1	0	0	1	0	0	0
ctg7180001900339_7996_SGT_T	1	0	0	2	0	0	1	1	0	2	1	1	0	1	2	0	1	0	0	1	0	0	0	0	0	1	1	0	0	1	0	0	0	0	1	0	0	1	0	0	1	1	1	0	0	0	1	0	0
ctg7180001795915_8585_SAG_A	1	2	2	0	1	1	1	1	1	2	0	0	2	0	2	2	0	1	1	0	1	1	0	1	1	1	2	1	0	2	1	1	1	1	0	1	2	2	1	1	0	1	1	1	2	1	1	1	2
ctg7180001929027_7098_SGT_T	0	0	0	2	0	0	0	0	0	2	0	0	0	0	0	0	1	0	0	0	0	0	0	0	NA	0	0	0	0	0	2	0	0	1	1	1	1	1	1	1	1	1	1	1	1	2	1	1	1
ctg7180001846517_4607_SCT_T	0	0	0	0	0	0	0	0	0	0	0	0	0	0	0	0	0	0	0	0	0	0	0	0	0	0	0	0	0	0	0	0	0	0	0	0	0	0	0	0	0	1	0	0	0	0	0	0	0
ctg7180001466318_612_SAC_C	1	0	0	1	0	0	1	0	0	1	1	0	0	0	1	0	0	0	0	1	0	0	0	0	0	0	0	0	0	0	0	0	0	0	0	0	0	0	0	0	1	1	0	0	0	0	1	0	0
ctg7180001906934_5714_SGT_T	NA	0	0	1	1	0	NA	1	1	1	1	2	NA	2	1	0	2	1	1	1	1	1	1	1	1	1	1	NA	1	1	1	NA	1	1	1	0	0	1	0	1	0	0	2	1	0	1	0	0	0
ctg7180001625737_121_SCT_C	0	0	0	0	0	0	0	0	0	0	0	1	0	1	2	0	1	0	0	0	0	0	0	0	1	0	1	0	0	0	0	0	0	1	0	0	0	0	0	0	0	1	1	0	0	1	0	0	0
ctg7180001564009_3041_SCT_C	2	1	2	1	2	2	1	0	1	1	2	1	2	2	0	0	1	0	2	1	0	1	0	1	0	0	1	1	2	1	0	0	0	0	2	0	0	0	1	1	2	0	0	2	1	1	1	2	1
ctg7180001913975_905_SGT_G	0	0	0	1	0	0	0	1	1	1	0	1	0	0	2	0	1	1	0	1	1	0	1	0	1	1	1	0	0	0	1	0	1	1	0	0	0	1	0	1	0	0	2	0	0	0	0	0	0
ctg7180001913975_5100_SCT_C	0	2	0	0	0	1	0	1	0	1	0	1	0	0	1	0	0	1	0	0	0	1	0	1	0	1	0	0	0	0	1	0	1	0	1	0	1	1	0	0	1	1	1	0	0	0	1	1	0
ctg7180001901757_1223_SAC_C	0	1	0	0	0	0	0	0	0	0	0	1	0	0	1	0	0	0	0	0	0	0	0	0	0	0	0	0	0	0	0	0	0	0	0	0	0	0	0	0	0	1	0	0	0	0	0	0	0
ctg7180001280704_3631_SAG_G	0	2	0	0	0	0	0	1	1	1	1	1	1	2	2	0	1	2	0	2	1	1	1	1	1	0	1	0	0	0	1	0	1	1	1	0	1	0	0	1	1	1	1	0	0	0	1	0	0
ctg7180001329842_1529_SAC_C	1	0	0	0	0	1	2	1	0	1	0	0	0	0	0	0	0	0	0	0	0	0	1	0	1	2	0	0	0	1	0	1	0	0	0	2	0	1	1	0	0	1	1	0	1	1	1	1	1
ctg7180001874053_3475_SCT_C	1	0	2	0	2	2	1	0	1	2	1	1	2	2	2	1	0	1	1	0	1	1	0	1	1	1	2	1	2	1	1	1	0	1	1	0	0	1	1	1	1	1	2	2	2	1	0	2	1
ctg7180001874053_12689_SCT_T	1	2	0	2	0	0	2	2	0	1	1	1	0	2	1	1	0	1	1	1	0	1	0	1	2	0	1	0	0	0	2	0	2	1	1	1	1	1	0	1	1	0	1	0	1	1	2	0	1
ctg7180001921488_5807_SAC_A	1	1	0	1	0	0	1	0	0	0	0	0	0	0	0	0	0	0	1	0	0	0	0	0	1	0	0	0	0	0	1	0	0	0	1	1	0	0	0	0	0	0	0	0	0	1	1	0	1
ctg7180001865727_5126_SGT_T	0	0	0	1	0	1	1	1	0	2	1	1	0	2	1	0	0	0	0	1	0	0	1	0	1	2	1	0	0	0	0	1	1	1	0	1	0	1	0	1	0	1	2	0	1	0	0	1	0
ctg7180001917690_9521_SAG_G	0	0	0	1	0	0	1	0	0	1	0	1	0	2	0	0	2	0	0	0	0	0	0	0	0	0	0	1	0	0	0	0	0	1	0	0	1	0	0	0	0	0	0	0	1	0	0	0	0
ctg7180001619342_3481_SAC_A	0	1	0	0	0	1	0	1	0	0	0	0	0	0	0	1	2	1	0	0	0	1	0	1	0	0	0	1	0	0	1	0	2	1	0	0	NA	NA	0	0	1	0	0	0	0	1	1	1	0
ctg7180001836653_2352_SCT_C	1	1	0	1	0	0	1	0	0	2	0	0	0	1	0	0	0	0	1	0	0	0	0	0	0	1	0	0	0	0	0	0	0	0	0	0	0	1	0	0	0	0	1	0	0	0	1	0	0
ctg7180001931542_2660_SAG_A	0	1	1	1	0	1	1	1	0	0	0	1	1	1	2	1	2	1	0	0	0	1	1	1	2	1	2	1	0	0	2	1	2	2	1	2	2	1	0	0	0	1	1	1	2	1	1	1	2
ctg7180001857108_8059_SGT_G	1	1	1	2	1	1	2	0	0	1	1	1	1	1	1	0	0	0	1	0	0	1	1	1	2	2	2	0	1	0	0	1	1	1	1	2	0	1	1	0	0	1	2	2	2	2	1	1	2
ctg7180001324148_5589_SCT_C	0	2	1	0	1	1	1	2	0	1	2	0	1	2	1	1	2	1	0	1	0	2	0	2	0	0	1	0	1	1	2	0	1	0	0	0	1	1	1	0	0	2	0	2	2	2	1	1	1
ctg7180001814284_2072_SGT_G	1	1	2	1	1	2	0	2	1	1	1	1	1	1	0	1	2	1	0	1	1	1	1	1	0	1	1	1	1	2	2	2	2	0	1	1	1	0	2	1	1	1	0	1	1	1	1	2	1
ctg7180001449642_2983_SCT_C	0	0	2	1	1	1	1	0	1	0	2	2	2	1	0	1	1	1	1	2	1	1	2	1	0	1	1	0	1	1	1	1	1	0	0	1	0	1	0	1	1	0	0	2	2	2	0	1	1
ctg7180001449642_7829_SAG_A	1	1	1	1	0	0	1	1	0	1	1	1	0	0	2	0	1	0	1	1	0	0	1	0	2	2	1	1	0	1	0	1	1	2	1	2	1	1	1	0	0	2	2	0	0	0	1	0	1
ctg7180001922444_28136_SAG_A	0	0	0	0	0	0	0	1	0	0	0	0	0	0	0	0	0	0	0	0	0	0	0	0	0	0	0	0	0	0	0	0	0	0	0	0	0	0	1	0	0	1	0	0	0	0	0	0	0
ctg7180001824679_103_SAG_A	0	0	1	1	0	1	0	0	0	0	0	1	1	0	1	0	0	0	0	0	0	0	1	0	0	1	1	0	0	0	0	1	1	0	0	1	0	0	0	0	0	0	0	1	1	1	0	1	1
ctg7180001806127_8123_SAC_A	0	0	0	0	0	0	0	0	1	0	0	1	1	0	0	0	1	1	1	1	1	0	1	0	0	0	0	0	0	0	1	0	0	0	0	0	0	0	1	1	1	2	0	0	0	0	0	0	0
ctg7180001279636_3571_SCT_C	0	0	1	0	1	1	0	1	1	0	1	1	2	0	2	0	2	1	1	1	1	1	1	1	1	0	2	0	1	0	0	0	0	1	0	0	0	0	0	1	1	1	1	2	1	2	0	1	1
ctg7180001895626_9792_SAG_A	0	0	1	1	1	0	0	0	0	0	2	0	0	0	0	NA	1	0	0	1	0	1	0	1	0	0	0	1	1	1	1	0	0	1	0	0	1	0	0	0	0	1	0	1	0	1	0	0	0
ctg7180001800925_8849_SCT_T	0	1	0	0	0	0	0	0	0	0	0	1	0	0	1	0	1	0	0	0	0	0	1	0	0	1	0	0	0	0	0	1	1	0	0	1	0	0	0	0	0	0	0	0	0	0	0	0	0
ctg7180001910722_2550_SGT_G	1	0	2	2	0	1	2	1	1	2	1	1	2	2	0	0	0	1	2	2	1	0	1	0	1	1	1	1	0	1	1	0	0	1	0	1	1	1	0	1	1	0	1	1	1	1	1	1	2
ctg7180001445543_1428_SAC_C	1	0	0	0	2	1	1	1	2	0	1	2	1	1	1	2	2	1	1	1	2	1	1	1	0	0	0	2	2	1	0	1	0	1	1	0	1	1	1	2	2	0	0	1	0	1	0	1	0
ctg7180001631266_852_SAG_A	0	1	0	0	0	0	1	0	1	0	0	1	1	1	0	1	1	1	1	1	1	0	2	0	0	1	0	0	0	0	0	1	1	0	0	1	0	1	0	1	1	1	0	0	0	0	0	0	0
ctg7180001886750_12729_SCT_T	0	2	0	0	0	0	0	2	0	0	0	2	0	0	1	1	1	1	1	0	1	1	0	1	1	0	0	0	0	0	2	1	1	1	0	0	1	0	1	0	1	2	1	0	0	0	1	0	0
ctg7180001851402_3050_SCT_T	1	1	0	1	0	0	1	1	0	2	0	2	1	2	0	2	1	1	2	0	1	1	0	1	2	1	0	1	0	0	2	1	1	2	0	1	2	2	0	1	1	0	2	0	0	0	2	0	1
ctg7180001851402_3939_SAG_G	0	1	0	0	0	0	0	1	0	0	0	0	0	0	0	0	0	0	0	0	0	0	0	0	0	0	0	0	0	0	0	0	0	0	0	0	0	0	1	0	0	1	0	0	0	0	0	0	0
ctg7180001816186_1826_SCT_T	0	1	2	0	0	1	0	1	0	0	1	0	1	1	2	0	0	1	0	1	0	1	0	1	0	0	1	1	0	1	2	0	1	1	0	0	2	0	0	1	1	1	0	0	1	0	1	1	0
ctg7180001464255_3723_SAG_A	1	0	2	2	0	1	1	0	1	2	1	1	1	2	0	1	2	1	1	2	2	0	1	0	0	1	0	1	0	1	0	1	0	1	0	0	1	1	1	0	0	1	1	0	1	0	1	1	0
ctg7180001464255_4708_SAC_C	2	0	1	1	1	2	1	1	1	1	0	0	1	1	1	0	1	0	2	0	0	0	0	0	0	1	2	1	1	1	0	0	1	0	1	0	0	1	2	0	1	1	1	1	1	0	1	2	1
ctg7180001937270_3430_SCT_T	0	0	0	0	1	0	0	1	1	1	0	0	0	0	1	2	0	1	0	1	2	1	1	0	1	0	0	0	0	0	1	1	0	1	0	0	0	1	0	0	0	0	1	1	0	0	0	0	0
ctg7180001937269_10610_SCT_T	2	0	0	2	1	1	2	1	1	1	0	1	2	1	1	0	1	0	2	0	0	0	1	0	0	2	1	1	2	1	0	1	2	1	2	1	1	1	2	2	2	2	1	1	0	1	1	0	1
ctg7180001835759_17775_SAG_G	1	0	0	1	1	1	0	2	2	0	0	1	2	1	0	0	1	1	1	1	1	0	1	0	0	0	1	1	1	1	2	0	1	1	1	0	1	0	1	1	1	1	0	1	0	1	0	0	1
ctg7180001872280_5211_SAC_A	1	1	0	1	1	0	2	0	0	2	1	1	0	2	0	1	1	1	1	0	1	2	1	2	2	2	0	0	1	0	0	2	1	1	1	2	1	1	1	1	1	2	2	1	1	2	2	0	1
ctg7180001528324_522_SAC_A	2	2	1	2	0	1	1	1	1	1	2	1	1	0	2	0	0	2	1	2	1	1	2	2	0	2	1	1	0	1	2	1	1	0	0	1	1	1	1	0	0	1	1	0	0	1	2	2	0
ctg7180001844401_3258_SGT_T	2	2	0	1	1	1	1	0	2	1	1	2	1	0	1	0	0	2	1	1	1	1	2	2	0	2	1	0	1	1	2	1	1	0	1	1	1	1	2	0	1	1	1	0	0	1	2	0	0
ctg7180001910120_5500_SAG_A	0	0	1	0	0	1	0	0	0	0	1	1	0	1	1	0	1	0	0	1	0	0	0	0	0	0	0	1	1	1	0	0	0	0	0	0	0	0	0	0	0	0	0	0	1	1	0	2	0
ctg7180001935357_22551_SAG_A	1	0	0	1	0	0	0	1	0	1	1	0	0	1	0	0	2	0	0	0	0	0	0	1	0	0	0	0	0	0	1	0	0	0	1	0	0	0	0	1	0	1	0	0	1	1	0	0	0
ctg7180001935357_23377_SCT_T	0	0	0	0	2	1	0	0	1	0	0	0	0	0	0	0	0	0	0	0	0	1	0	0	0	0	0	0	1	0	0	0	0	0	1	0	0	0	1	1	2	0	0	1	0	0	0	0	0
ctg7180001920270_7530_SCT_C	0	1	1	1	2	2	0	0	2	1	1	1	1	0	1	0	0	1	0	2	1	1	2	0	0	2	1	1	1	1	1	1	1	0	2	1	0	1	1	2	2	0	1	1	0	0	0	2	0
ctg7180001920270_15185_SAG_G	0	0	0	0	0	0	0	0	0	0	0	0	0	0	0	0	0	0	0	0	0	0	1	0	0	1	0	0	1	0	0	1	1	0	0	1	0	0	0	0	0	0	0	0	0	0	0	0	0
ctg7180001871100_11547_SAG_G	1	1	1	2	0	1	1	0	1	1	2	1	1	1	1	1	1	1	0	2	1	0	2	1	1	2	1	1	1	1	1	1	1	0	0	2	0	2	0	0	0	0	1	0	0	2	0	2	1
ctg7180001800378_26013_SCT_C	1	1	1	1	2	1	0	1	2	2	1	1	2	1	1	1	1	1	1	1	2	1	1	1	1	1	1	1	1	1	2	1	1	2	1	0	1	1	1	1	2	1	2	2	2	1	0	0	1
ctg7180001800378_24795_SAC_A	2	1	0	1	0	0	2	0	1	1	1	0	1	1	1	1	1	2	1	1	1	1	1	2	1	1	0	0	0	0	1	0	0	0	0	1	1	2	1	0	0	2	1	0	0	2	2	0	1
ctg7180001800378_22030_SGT_G	1	0	0	0	1	0	0	0	2	1	1	0	1	1	1	0	0	1	0	1	1	0	1	1	0	1	1	0	0	0	2	0	0	0	1	0	0	1	0	1	0	1	1	0	0	1	0	0	0
ctg7180001800378_4461_SCT_C	1	1	0	1	2	1	1	1	2	1	0	0	1	0	1	1	1	2	1	1	2	2	1	1	1	1	1	0	1	0	1	1	0	0	1	1	1	1	1	2	2	1	1	1	0	0	2	0	1
ctg7180001236109_963_SGT_T	0	0	0	1	0	0	0	0	1	1	0	0	1	0	1	0	0	1	0	1	1	0	1	0	0	1	1	0	1	0	1	0	0	0	0	0	0	1	0	1	0	1	1	0	0	0	0	0	0
ctg7180001798108_4618_SGT_G	1	1	0	2	0	0	1	1	1	1	1	1	1	1	1	1	1	1	0	1	1	0	1	1	0	1	1	0	1	0	2	0	0	0	1	0	0	2	1	1	0	2	1	0	1	2	0	0	0
ctg7180001832135_1021_SAG_A	0	0	1	1	0	0	0	1	0	0	0	2	0	1	2	0	0	0	1	0	0	0	1	0	2	1	1	0	2	1	0	1	2	1	0	2	0	0	1	0	0	1	1	0	1	1	0	0	1
ctg7180001930653_4836_SAG_G	0	0	0	1	0	0	0	1	0	0	0	1	0	0	1	0	1	0	0	0	0	0	1	0	1	1	0	0	1	0	1	1	1	0	1	2	0	0	0	0	0	1	0	0	1	1	0	0	1
ctg7180001721160_900_SCT_T	0	1	0	1	0	0	0	0	0	0	0	1	0	0	0	0	0	0	0	0	0	0	1	0	0	1	0	0	0	0	1	1	1	0	0	1	0	0	0	0	0	0	0	0	0	0	0	0	0
ctg7180001377098_3922_SCT_T	0	0	0	0	0	0	0	0	0	0	0	0	0	0	0	0	0	0	0	0	0	0	0	0	0	0	0	0	0	0	0	0	0	0	0	0	0	0	0	0	0	0	0	0	0	0	0	0	0
ctg7180001813679_807_SCT_C	0	1	0	0	0	0	0	0	0	0	0	0	0	1	0	1	0	0	0	0	0	0	0	0	0	0	0	0	0	0	1	0	0	0	1	0	0	1	0	0	0	1	0	0	0	0	0	0	0
ctg7180001446213_6824_SGT_G	1	1	0	1	2	1	0	1	1	1	1	2	0	2	0	1	2	0	1	0	1	1	1	1	2	1	0	0	2	1	1	2	1	1	1	2	0	0	1	1	2	0	1	1	1	2	0	0	1
ctg7180001446213_7054_SCT_T	1	0	0	1	0	0	0	0	0	0	1	1	0	0	0	0	1	0	0	0	0	0	0	1	1	0	0	0	1	0	1	0	0	0	0	1	0	0	0	0	0	0	0	0	0	2	0	0	1
ctg7180001874553_2031_SAC_C	1	1	0	0	0	0	0	1	1	1	1	0	2	0	1	1	0	0	0	0	1	0	0	1	0	1	1	0	0	0	1	0	0	0	0	0	0	2	0	1	0	0	1	1	1	1	0	0	1
ctg7180001452497_4285_SAC_A	1	1	0	2	0	0	0	0	0	0	1	0	0	0	0	0	1	0	0	0	0	0	0	1	1	0	0	0	0	0	1	0	0	0	1	1	0	0	0	0	0	0	0	0	1	2	0	0	0
ctg7180001918095_6124_SCT_T	1	0	1	1	1	1	1	2	0	1	1	1	0	0	1	1	0	1	1	1	1	1	1	0	1	0	0	2	1	1	1	1	1	1	2	1	1	0	1	0	1	0	1	1	1	1	0	1	0
ctg7180001834711_195_SAG_G	1	1	1	1	1	1	0	0	1	0	1	1	0	2	1	0	1	1	0	2	0	0	1	0	1	0	1	2	2	2	1	0	0	2	1	0	1	0	2	1	2	1	1	0	0	0	0	1	1
ctg7180001901997_5112_SGT_T	0	1	0	0	0	0	1	0	0	0	0	0	0	0	0	0	0	1	1	0	0	1	1	1	0	1	0	0	0	0	0	1	1	0	0	1	1	0	0	0	0	1	0	0	0	0	2	0	0
ctg7180001807731_10084_SCT_C	0	1	0	1	0	0	0	0	0	0	0	0	0	0	0	0	1	0	0	0	0	0	1	0	0	1	0	0	0	0	0	1	1	0	0	1	0	0	0	0	0	0	0	0	0	1	0	0	0
ctg7180001807731_9827_SCT_C	0	1	1	0	0	0	1	1	0	0	1	2	0	1	2	0	1	1	1	1	0	1	0	2	1	0	1	0	0	0	0	0	0	1	0	0	1	0	1	0	1	2	0	0	0	1	2	0	0
ctg7180001807731_2699_SGT_T	1	0	1	0	1	0	0	1	1	1	1	2	0	1	2	0	0	0	0	1	0	0	1	1	1	1	1	0	1	1	1	1	1	1	0	1	0	0	1	1	1	1	0	0	0	1	0	0	1
ctg7180001862227_5375_SAG_G	0	1	0	1	0	0	0	1	0	0	1	0	0	0	0	0	2	0	0	0	0	0	0	1	0	0	0	0	0	0	1	0	0	0	0	0	0	0	0	0	0	0	0	0	0	1	0	0	0
ctg7180001912909_6999_SCT_T	1	0	2	1	1	0	1	1	0	0	2	1	1	0	1	1	0	1	1	2	1	1	1	1	1	0	2	2	1	1	0	1	1	1	1	1	1	0	1	0	1	1	1	2	1	2	0	1	1
ctg7180001912908_7010_SAC_A	0	0	0	0	0	2	0	0	1	1	0	0	1	1	1	1	0	0	0	0	1	0	0	0	0	1	0	0	0	0	2	0	0	0	1	0	0	2	1	1	1	1	1	0	1	1	0	1	0
ctg7180001912908_84_SAG_A	1	1	0	1	1	0	0	0	1	1	0	1	0	1	0	0	0	0	0	0	0	0	0	0	1	0	0	0	1	1	0	0	0	1	0	0	0	0	0	1	0	0	0	0	0	0	0	0	1
ctg7180001835104_12230_SCT_T	0	1	1	0	0	2	0	0	1	1	0	1	1	0	2	0	0	0	0	1	1	0	0	0	0	1	1	0	0	0	1	0	0	0	1	0	0	1	2	1	2	1	1	0	1	0	0	1	0
ctg7180001369145_803_SAG_A	0	1	1	0	0	2	1	1	0	1	1	1	0	0	0	0	0	1	1	1	0	0	1	1	0	0	0	1	1	0	0	0	0	0	1	0	0	0	2	0	2	2	1	0	1	2	0	2	0
ctg7180001825864_1721_SAG_G	0	1	1	2	0	1	0	1	0	1	1	2	0	0	0	0	1	0	1	0	0	0	0	1	0	0	0	1	0	0	1	0	0	0	1	0	0	0	0	0	0	1	0	0	1	1	0	2	0
ctg7180001870129_10860_SAC_A	0	0	0	0	0	0	0	1	0	0	0	0	0	0	0	0	0	0	0	0	0	0	0	0	0	0	0	0	0	0	0	0	0	0	0	0	0	0	0	0	0	1	0	0	0	0	0	0	0
ctg7180001282011_1905_SAC_A	0	0	0	0	0	0	0	0	0	0	0	0	0	0	0	0	0	0	0	0	0	0	0	0	0	0	0	0	0	0	0	0	0	1	1	1	1	1	1	1	1	2	1	1	1	1	1	1	1
ctg7180001282011_9389_SGT_T	0	0	0	0	0	0	0	1	0	0	1	0	0	0	0	0	0	0	0	0	0	0	0	1	0	0	0	0	0	0	0	0	0	0	0	0	0	0	0	0	0	0	0	0	0	0	0	1	0
ctg7180001282011_15690_SAG_A	0	0	0	0	0	0	0	2	0	0	0	0	0	0	0	0	1	0	0	0	0	0	0	0	0	0	0	0	0	0	0	0	0	0	2	0	0	0	0	0	0	0	0	0	0	0	0	0	0
ctg7180001867082_1994_SAG_G	0	1	1	0	0	1	1	1	1	0	1	1	1	1	1	1	2	1	0	1	1	1	0	2	0	1	0	1	0	0	1	0	1	1	2	0	2	2	1	0	1	1	1	0	0	0	2	1	0
ctg7180001910728_19177_SAC_A	0	0	1	0	0	1	1	1	0	1	0	0	1	0	1	0	1	0	0	1	0	0	1	0	0	1	0	0	0	0	1	1	1	0	2	1	0	0	1	0	1	1	0	0	0	0	1	1	0
ctg7180001444173_1646_SGT_T	0	0	0	0	0	0	1	0	0	0	0	0	0	0	1	0	0	0	0	0	0	0	0	0	1	0	1	0	0	0	1	0	0	0	0	1	0	0	0	0	0	0	0	0	0	0	0	0	0
ctg7180001306009_878_SGT_T	0	0	0	2	0	1	1	1	0	0	1	1	0	0	2	1	1	2	0	1	0	1	2	2	1	1	1	1	0	0	0	1	1	1	2	2	1	1	1	0	1	1	0	0	0	1	1	0	0
ctg7180001673016_120_SAC_A	0	1	0	0	0	1	1	1	1	1	1	1	0	1	2	1	2	1	0	0	1	1	1	2	1	2	1	1	0	0	1	1	2	1	1	2	2	2	1	0	1	0	1	0	0	0	1	0	0
ctg7180001814817_3235_SAC_C	0	0	0	0	0	0	0	0	0	0	0	0	0	0	0	0	1	0	0	0	0	0	0	0	0	0	0	0	0	0	0	0	0	0	0	0	0	0	0	0	0	0	0	0	0	0	0	0	0
ctg7180001829704_5138_SGT_T	0	2	2	0	0	0	2	0	1	2	1	1	1	1	1	1	1	1	0	1	1	1	0	2	2	1	1	1	1	0	2	0	0	1	0	1	2	1	0	0	0	1	1	0	1	0	2	1	0
ctg7180001906535_4312_SAC_C	1	0	0	2	0	2	0	0	0	0	1	0	0	0	0	0	1	1	0	1	0	0	1	1	0	0	0	1	0	0	0	0	0	1	1	0	0	0	1	0	1	1	0	0	0	0	0	1	0
ctg7180001514351_1935_SCT_T	1	0	1	2	2	1	2	1	1	0	1	0	2	1	1	1	0	0	0	1	1	1	0	0	0	0	2	1	0	1	1	1	1	1	2	0	0	0	1	2	1	1	1	2	1	0	1	1	1
ctg7180001303288_2454_SCT_T	0	2	1	2	0	1	1	1	1	1	0	0	0	0	2	0	0	NA	2	1	1	1	2	1	2	2	1	1	1	0	2	1	1	1	2	2	2	1	2	0	2	1	1	0	1	1	1	0	0
ctg7180001893638_930_SCT_C	0	0	0	0	0	0	0	0	0	1	1	1	0	1	0	0	0	0	0	0	0	0	1	1	0	1	0	0	1	1	0	1	2	1	0	1	0	0	0	0	0	1	0	0	0	1	0	0	1
ctg7180001893638_10187_SAG_G	0	1	0	0	0	0	0	0	1	1	1	2	0	1	0	1	2	2	2	1	1	1	1	2	1	1	0	1	2	1	1	0	1	1	0	0	1	2	1	0	1	2	1	0	0	2	1	0	1
ctg7180001859975_3880_SCT_T	0	1	0	2	0	1	1	0	1	0	0	1	0	0	0	0	1	1	1	0	1	1	0	1	2	1	0	1	2	1	1	0	1	0	1	1	1	1	2	0	2	1	1	0	0	0	1	0	1
ctg7180001795633_13736_SCT_T	0	0	0	2	0	1	1	1	0	1	1	1	0	1	1	1	1	1	1	1	0	0	1	1	1	0	0	0	0	0	1	0	1	1	2	1	0	1	1	0	1	1	0	0	0	2	0	0	0
ctg7180001295598_341_SCT_T	0	0	0	0	0	0	0	0	0	0	0	0	0	0	0	0	0	0	1	0	0	0	0	0	1	0	0	0	0	0	0	0	0	0	0	1	0	0	1	0	1	2	0	0	0	0	0	0	0
ctg7180001788824_1047_SAC_A	0	1	0	0	0	0	1	0	1	0	0	2	0	1	1	1	2	2	0	1	1	1	2	1	1	2	0	1	2	1	2	1	1	0	0	1	1	2	0	0	0	0	1	0	0	0	1	0	1
ctg7180001853597_8657_SAG_G	1	1	0	2	2	1	1	2	2	0	1	1	1	1	0	1	1	1	2	1	2	1	1	0	1	1	1	1	2	2	1	1	0	0	1	0	0	1	2	2	2	1	1	2	1	1	0	1	2
ctg7180001796408_10083_SAG_G	1	0	0	2	2	1	1	1	1	0	1	2	1	1	1	2	0	0	0	0	1	1	0	0	0	0	2	0	1	2	0	1	0	0	1	0	0	1	1	2	1	0	0	2	1	0	1	1	2
ctg7180001796408_1452_SCT_C	0	0	0	0	0	0	0	1	0	0	1	0	0	0	0	0	0	0	1	0	0	0	0	1	0	0	0	0	0	0	1	0	0	0	0	0	0	0	0	0	0	1	0	0	0	1	0	0	0
ctg7180001518015_648_SAG_A	1	0	1	0	1	1	1	1	0	1	2	1	2	0	2	0	0	0	0	1	0	1	1	0	0	1	2	1	1	2	0	1	1	0	0	1	0	0	0	1	0	0	0	2	0	1	1	2	2
ctg7180001527212_4712_SAG_G	1	2	1	0	1	1	2	0	1	2	2	2	1	0	0	1	0	2	1	1	1	2	1	1	1	1	1	0	1	1	2	0	0	1	0	0	1	2	0	0	0	0	1	2	2	2	2	1	1
ctg7180001390639_1239_SAC_A	1	0	0	0	1	0	0	2	1	0	0	0	0	1	0	1	1	1	2	0	1	1	1	1	1	1	0	1	0	0	1	2	1	1	1	2	2	0	1	2	1	1	0	0	1	1	1	0	0
ctg7180001818666_2312_SCT_T	0	0	0	0	0	0	1	1	0	0	0	1	0	0	0	1	0	1	1	0	0	1	0	2	0	0	0	0	0	0	0	0	0	0	1	0	1	1	0	0	0	1	0	0	1	1	1	1	0
ctg7180001817788_2335_SCT_T	0	2	2	2	1	0	1	0	1	2	2	1	1	0	2	1	0	1	0	1	1	2	0	2	1	1	1	0	1	1	1	0	0	0	0	0	1	2	0	0	0	1	1	1	2	1	1	1	0
ctg7180001805011_338_SAC_C	1	2	2	2	1	2	0	1	1	2	2	0	1	0	2	0	0	1	1	1	1	2	0	2	1	1	1	0	1	1	2	0	0	0	2	0	1	1	1	0	1	0	1	1	2	2	1	1	0
ctg7180001212728_1851_SAG_G	1	0	0	2	0	1	0	1	0	1	0	0	0	0	1	0	0	0	1	0	0	0	0	0	0	0	0	0	0	0	0	0	0	0	1	0	0	0	0	0	0	0	0	0	0	2	0	1	0
ctg7180001808682_8608_SGT_G	0	0	0	0	0	0	1	0	0	0	0	1	0	0	0	1	1	0	0	0	0	0	1	0	1	1	0	0	0	0	0	1	1	0	0	2	0	1	0	0	0	0	0	0	0	0	0	1	0
ctg7180001327061_1028_SCT_C	0	2	2	0	1	1	1	0	1	1	2	1	1	0	1	1	2	0	0	1	1	1	0	0	2	1	1	0	1	1	1	0	0	0	1	1	0	2	1	0	1	0	1	1	1	0	0	1	0
ctg7180001861324_2848_SAG_A	0	0	0	1	0	0	0	0	0	0	0	0	0	1	0	0	1	0	0	0	0	0	0	0	0	0	0	0	0	0	0	0	0	0	0	0	0	0	0	0	0	0	0	0	0	0	0	0	0
ctg7180001544926_1358_SCT_C	0	0	0	0	0	0	0	0	0	1	0	1	0	0	1	0	0	1	0	2	0	0	1	0	1	0	0	1	0	0	0	0	0	0	0	1	0	0	0	1	0	0	1	0	0	1	1	0	0
ctg7180001883227_2557_SAG_A	0	0	1	1	0	0	2	2	0	0	1	2	1	0	1	0	1	0	0	0	0	0	0	0	1	0	1	2	0	0	1	0	1	2	1	1	1	0	0	1	0	0	1	0	0	0	0	1	1
ctg7180001810674_3640_SCT_T	2	0	1	0	1	1	2	2	1	0	1	1	2	1	1	1	2	0	0	1	1	1	0	2	1	0	2	1	0	0	0	1	1	2	1	1	2	0	0	1	0	1	1	1	0	0	1	2	2
ctg7180001849444_1009_SCT_T	0	0	0	2	0	0	0	0	0	1	1	1	0	1	1	1	1	2	NA	1	1	1	1	1	0	0	0	1	NA	0	1	0	0	0	0	0	0	0	0	1	0	0	0	0	1	1	0	0	0
ctg7180001875249_750_SCT_T	1	1	1	1	1	1	1	1	1	1	0	2	0	0	0	0	0	0	0	0	0	1	1	1	1	1	1	2	1	1	1	1	1	0	0	0	0	0	0	0	0	0	0	0	0	0	0	0	0
ctg7180001805386_3604_SCT_C	1	1	1	2	2	1	0	1	1	2	1	1	1	2	1	1	0	2	1	2	1	2	1	2	1	0	1	1	1	1	1	1	0	0	1	0	1	0	2	1	2	2	0	2	2	2	1	0	1
ctg7180001722762_203_SCT_T	0	1	1	1	1	0	0	0	0	1	0	0	0	1	0	0	0	0	1	0	0	1	0	1	1	0	0	0	1	0	0	0	0	0	0	0	0	0	1	1	1	1	0	1	1	1	0	0	0
ctg7180001914240_9024_SCT_T	0	0	0	1	0	1	0	0	0	0	0	0	0	1	0	0	0	1	0	1	0	0	1	0	0	0	0	0	0	0	0	0	0	0	1	0	0	0	1	0	1	0	0	0	0	0	0	0	0
ctg7180001914240_12370_SAC_C	0	0	1	1	0	1	0	1	0	0	0	2	1	1	0	0	1	1	0	2	0	0	1	1	0	0	0	2	0	0	1	0	0	1	1	0	1	0	1	1	1	1	0	0	0	1	0	1	0
ctg7180001926039_16033_SCT_T	0	0	0	1	0	0	0	0	0	0	0	0	0	1	0	0	1	0	0	0	0	0	0	0	0	0	0	0	0	0	0	0	0	0	0	0	0	0	0	0	0	0	0	0	0	0	0	0	0
ctg7180001915479_10503_SGT_G	0	0	0	0	0	0	0	0	0	0	1	0	0	0	1	0	0	0	0	0	0	0	0	0	0	0	0	0	0	1	1	0	0	0	0	0	0	0	0	0	0	0	0	0	0	0	0	0	0
ctg7180001669256_2946_SAG_A	0	1	0	1	1	1	1	0	1	1	0	0	0	0	1	1	0	1	2	2	1	1	2	0	1	2	0	0	1	1	2	1	2	1	0	2	0	2	1	1	1	1	2	1	0	1	0	1	0
ctg7180001905979_9655_SCT_C	1	2	1	1	0	0	1	1	1	1	1	0	0	1	1	1	2	1	1	1	1	0	1	0	1	2	1	0	2	1	1	1	1	1	1	1	0	2	0	2	0	1	2	0	2	0	1	0	1
ctg7180001867932_4570_SGT_T	1	0	0	1	1	0	0	1	1	0	1	0	1	2	1	2	1	0	0	1	1	1	0	2	0	0	2	0	0	1	1	1	0	0	0	0	1	1	0	1	0	1	1	1	0	0	1	0	1
ctg7180001860990_295_SAG_G	1	1	1	1	0	0	1	1	0	1	1	1	0	2	1	0	2	2	0	1	0	0	1	1	1	0	1	1	1	0	1	0	0	0	1	0	0	0	0	1	0	1	0	0	2	1	1	0	1
ctg7180001860990_1319_SCT_C	1	0	0	0	1	1	0	0	1	0	1	0	1	0	1	2	0	0	0	1	1	1	0	1	0	0	1	0	0	1	0	1	0	0	1	0	1	1	1	0	1	0	1	1	0	0	1	0	1
ctg7180001792941_2199_SAG_A	0	1	1	2	0	1	1	2	1	0	0	1	1	2	0	0	0	0	1	0	1	0	1	0	1	2	0	1	1	1	1	1	2	2	0	2	1	1	0	2	0	1	1	0	0	0	0	2	0
ctg7180001792941_8177_SAG_G	0	1	1	0	0	2	0	1	1	0	0	2	0	1	1	1	1	0	1	1	1	0	0	1	1	1	0	2	1	1	1	0	0	1	1	1	1	2	1	0	1	0	1	0	0	0	0	2	0
ctg7180001850409_4816_SAG_A	1	0	0	1	1	0	0	0	1	0	1	1	1	1	2	1	0	2	0	2	1	1	1	1	0	0	2	1	0	1	1	1	0	0	0	0	1	0	0	1	0	1	0	1	0	0	1	0	1
ctg7180001767465_5979_SCT_C	1	2	2	2	1	1	2	0	1	2	1	2	0	1	2	1	1	1	1	1	1	1	1	2	1	2	1	0	2	1	1	2	2	1	0	1	1	1	0	2	0	0	2	0	1	1	1	1	0
ctg7180001767465_1406_SAC_A	1	0	0	0	0	0	0	1	1	0	1	0	2	0	0	1	1	2	0	1	2	0	1	0	1	0	1	1	0	1	1	1	0	1	1	1	1	0	0	1	0	1	0	1	1	1	1	0	2
ctg7180001352338_3229_SAC_A	0	0	0	0	0	0	0	0	0	0	0	0	0	0	0	0	0	1	0	1	0	0	1	0	0	0	0	0	0	0	0	0	0	0	1	0	0	0	0	1	0	1	0	0	0	0	0	0	1
ctg7180001445409_4033_SAC_C	1	0	0	2	1	1	1	0	1	0	0	0	0	2	1	1	1	1	1	1	0	0	2	0	0	1	1	1	0	0	1	1	2	1	0	1	0	1	1	1	1	2	0	0	0	0	0	2	0
ctg7180001260919_363_SCT_C	1	2	1	1	2	1	1	0	1	2	1	0	0	2	0	2	1	2	1	1	1	1	1	0	1	1	0	1	1	0	2	1	1	1	0	0	0	2	0	1	0	1	2	1	1	1	0	2	0
ctg7180001682716_6365_SCT_T	0	0	1	1	0	1	1	1	0	0	1	1	0	1	0	0	1	0	0	0	0	1	0	2	0	0	0	1	1	2	0	0	0	1	1	0	2	0	1	0	1	0	0	0	0	0	1	0	0
ctg7180001851956_11243_SGT_T	0	2	1	1	0	0	1	1	0	2	1	0	0	0	1	0	1	1	1	1	0	0	2	1	1	2	1	0	1	0	2	1	2	0	1	1	0	1	0	0	0	0	2	0	1	1	0	0	1
ctg7180001905256_242_SAG_G	0	2	1	0	1	0	0	0	0	2	2	0	0	0	1	1	1	1	1	0	1	1	0	1	1	1	0	1	1	1	2	1	0	1	0	0	1	1	0	0	0	1	2	1	1	1	0	1	0
ctg7180001905255_22517_SCT_C	1	2	1	2	1	1	0	0	0	1	2	1	0	1	0	1	0	0	2	1	0	1	1	0	1	2	0	2	1	1	1	1	1	1	NA	1	1	2	1	0	1	2	1	1	1	0	0	1	0
ctg7180001886833_5420_SAC_C	1	0	0	0	1	1	0	1	1	0	1	0	0	0	1	0	1	0	0	0	0	0	0	1	0	0	0	1	0	1	0	0	0	2	0	0	1	0	0	1	0	0	0	0	0	0	0	1	0
ctg7180001889375_8270_SCT_C	0	0	0	1	1	1	0	1	1	0	0	0	2	0	2	0	0	1	0	1	1	1	1	1	1	0	2	0	0	0	0	0	0	NA	0	1	0	0	0	0	0	1	0	2	NA	1	0	1	1
ctg7180001882741_1897_SAC_C	2	2	1	2	1	1	0	1	2	1	0	0	2	1	1	1	1	0	2	0	1	0	1	1	1	2	1	1	1	0	1	1	1	1	0	1	0	2	1	1	1	1	1	1	1	1	0	1	1
ctg7180001899559_2883_SAC_A	0	0	0	1	1	0	0	0	0	1	0	1	0	0	2	0	1	1	0	2	0	1	1	0	0	0	1	0	0	0	0	0	0	0	0	0	0	0	0	0	0	0	0	1	0	1	0	0	0
ctg7180001336886_5133_SAG_A	1	2	1	1	1	0	0	1	0	2	0	1	0	1	1	1	1	1	2	2	0	1	1	0	1	1	1	1	1	0	2	0	0	0	0	0	0	2	1	1	1	1	1	1	1	1	0	0	0
ctg7180001937630_8068_SAG_G	1	1	1	0	0	1	1	2	1	0	0	0	2	2	0	0	2	0	0	1	1	0	1	0	2	2	1	1	1	0	2	1	1	0	1	2	0	1	0	1	0	0	2	1	2	1	1	1	2
ctg7180001789092_5531_SGT_G	1	0	0	0	1	0	0	0	1	0	0	0	0	0	0	0	0	0	0	0	0	0	0	0	0	0	0	0	0	0	1	0	0	1	0	0	0	0	0	1	0	0	0	0	0	0	0	0	0
ctg7180001918370_625_SGT_G	2	1	1	0	1	1	1	1	1	0	0	1	0	1	0	0	2	0	0	0	0	0	1	1	2	2	0	1	1	0	1	1	2	1	1	2	0	1	0	2	0	0	1	0	2	0	1	1	1
ctg7180001906545_15525_SAG_A	0	0	0	0	0	1	1	1	0	0	1	1	0	1	0	0	2	0	0	0	0	0	0	1	1	0	0	1	0	1	0	0	1	2	0	1	1	0	0	1	0	1	0	0	0	0	0	1	0
ctg7180001906545_5892_SAG_G	0	1	1	0	0	2	0	1	0	1	2	2	0	0	1	0	1	0	0	0	0	1	0	2	0	0	0	1	1	2	1	0	1	1	1	0	2	0	1	0	1	1	0	0	0	0	1	2	0
ctg7180001894159_8951_SGT_T	0	1	1	1	0	2	0	0	0	1	1	2	1	1	0	1	1	1	1	2	1	1	1	2	1	0	1	0	1	1	0	1	1	0	1	1	1	0	2	0	2	1	1	1	0	1	1	2	1
ctg7180001880197_15506_SGT_G	1	1	1	0	0	0	1	1	0	0	0	0	0	0	0	0	1	0	0	0	0	0	0	0	1	1	0	0	1	0	2	0	0	0	1	0	0	1	0	1	0	0	1	0	1	0	1	0	1
ctg7180001699092_544_SAG_A	0	0	0	0	0	1	0	0	0	0	0	0	0	1	0	0	1	NA	0	2	0	0	1	0	1	0	0	0	0	0	0	0	0	1	0	1	0	0	0	1	0	1	0	0	0	0	0	1	0
ctg7180001837106_7080_SAC_C	1	0	0	1	2	1	1	1	2	1	0	0	1	2	2	1	0	2	1	2	1	1	2	0	1	1	1	1	0	0	0	1	2	1	0	2	0	1	0	1	0	1	0	1	1	1	0	1	0
ctg7180001893412_1099_SAC_A	1	2	2	1	1	1	1	1	2	1	1	1	1	2	2	0	1	1	1	1	1	1	1	1	1	2	1	0	2	1	2	1	1	1	1	1	1	1	1	1	1	0	2	0	1	0	1	0	0
ctg7180001269688_1180_SCT_T	1	1	1	1	1	1	1	1	1	1	0	0	0	0	0	0	0	0	0	0	0	0	1	1	2	1	1	1	1	1	1	1	1	0	0	2	0	0	0	0	0	0	0	0	0	0	0	0	0
ctg7180001853717_12748_SCT_C	1	0	0	0	0	1	0	0	0	0	0	0	0	0	1	0	1	0	0	0	0	0	0	1	0	0	0	0	0	0	0	0	0	0	1	0	0	0	0	1	0	1	0	0	0	0	1	1	1
ctg7180001463907_1868_SAC_C	0	1	1	1	1	1	1	1	0	2	2	2	0	1	1	NA	1	1	0	2	0	1	1	1	1	0	0	2	0	1	0	0	1	1	0	1	1	1	1	0	1	0	0	1	1	1	1	1	0
ctg7180001463907_9837_SAG_G	0	0	0	0	0	0	0	0	0	0	0	0	0	0	1	0	0	0	0	0	0	0	0	1	0	0	0	0	0	0	0	0	0	0	0	0	0	0	0	0	0	0	0	0	0	0	0	0	0
ctg7180001227114_1829_SAC_A	2	0	0	2	1	0	1	2	2	0	1	0	1	1	0	1	1	1	2	1	2	1	1	1	0	1	0	1	1	2	1	2	1	2	0	1	2	0	1	2	0	2	0	0	0	0	2	0	0
ctg7180001915569_5018_SGT_G	0	0	0	0	0	0	0	1	0	0	0	0	0	0	0	0	1	0	0	0	0	0	0	0	0	0	0	0	0	0	1	0	0	0	1	0	0	0	0	0	0	1	0	0	0	0	0	0	1
ctg7180001328191_312_SAG_A	0	0	0	1	0	1	0	0	0	0	1	0	0	0	0	1	0	1	1	1	1	0	1	0	1	0	0	1	0	1	1	1	0	1	1	1	1	0	1	0	0	2	0	0	0	0	0	1	0
ctg7180001851090_3633_SCT_T	0	1	1	2	1	1	1	0	0	1	0	0	0	0	0	1	1	1	0	1	0	1	1	0	2	1	0	1	1	0	1	0	0	0	1	1	0	2	0	0	1	1	2	1	2	1	0	2	0
ctg7180001851092_3441_SAC_A	0	0	0	1	0	0	0	0	0	0	1	1	NA	NA	1	1	1	1	NA	1	1	1	0	0	0	0	0	0	0	0	0	0	0	0	0	0	0	0	0	0	0	1	0	0	0	0	0	0	0
ctg7180001851092_10186_SAG_G	0	1	0	0	0	1	0	0	0	1	0	1	1	2	1	0	1	0	0	0	0	0	0	0	0	0	2	0	0	0	0	0	0	0	1	0	0	0	1	0	1	0	0	1	0	1	1	0	2
ctg7180001851092_12767_SAG_A	0	0	0	2	0	0	0	0	0	0	0	0	0	0	0	0	1	1	0	1	0	0	1	0	1	0	0	0	0	0	0	0	0	0	2	1	0	0	0	0	0	0	0	0	0	0	0	0	1
ctg7180001906122_13086_SGT_T	0	0	0	1	0	0	0	0	0	0	0	0	0	0	1	0	1	0	0	0	0	0	0	0	0	0	0	0	0	0	0	0	0	0	0	0	0	0	0	0	0	0	0	0	0	0	0	1	0
ctg7180001906123_846_SCT_T	0	0	0	0	NA	0	1	0	0	1	0	1	0	0	1	2	0	0	0	0	1	0	1	0	1	1	1	0	1	0	1	2	2	0	1	1	0	1	0	0	0	0	1	0	1	1	0	0	1
ctg7180001894044_5407_SCT_T	0	0	2	2	0	1	0	1	1	2	1	1	1	2	0	2	1	2	2	2	2	0	1	0	1	0	0	0	1	1	0	1	0	1	2	1	0	1	1	1	0	1	0	0	0	1	1	2	1
ctg7180001574746_1748_SAG_A	0	0	1	1	0	0	0	0	0	0	0	0	0	0	0	0	1	0	0	0	0	0	0	0	0	0	0	0	1	1	0	0	0	0	0	0	0	0	0	1	0	0	0	0	0	0	0	0	0
ctg7180001574746_739_SCT_C	0	0	1	0	0	0	0	0	0	0	0	1	0	0	1	0	1	0	0	0	0	0	1	0	0	1	0	0	1	1	0	1	2	0	0	1	0	0	0	1	0	0	1	0	0	0	0	0	0
ctg7180001196177_15059_SGT_T	0	0	0	1	0	0	0	0	0	0	0	0	0	0	0	0	0	0	0	0	0	0	0	0	0	0	0	0	0	0	0	0	0	0	0	0	0	0	0	0	0	0	0	0	0	0	0	0	0
ctg7180001196177_9494_SCT_T	0	1	1	1	1	1	2	1	0	0	1	0	1	0	2	0	1	0	0	0	0	1	0	1	1	0	2	1	2	2	0	0	0	0	0	0	0	0	1	2	1	1	0	2	1	0	0	0	1
ctg7180001889106_3158_SAG_A	1	0	0	1	1	0	0	1	1	0	0	1	0	0	1	0	0	1	1	1	0	1	2	2	0	1	0	1	1	1	1	1	1	1	0	1	2	0	1	2	1	2	1	0	0	0	1	0	0
ctg7180001802716_1240_SAG_A	0	1	0	0	1	1	1	1	0	0	0	0	0	0	2	0	1	1	0	1	0	1	1	1	0	0	1	0	1	1	1	0	0	0	0	0	0	0	1	1	1	0	0	1	1	0	0	0	0
ctg7180001802716_3178_SGT_T	0	0	0	0	0	0	0	0	0	0	0	0	0	0	0	0	1	0	0	0	0	0	0	1	0	0	0	0	0	0	1	0	0	0	0	0	0	0	0	0	0	0	0	0	0	0	0	0	0
ctg7180001568427_935_SCT_C	1	1	0	2	1	2	0	2	1	0	0	0	1	0	1	1	1	2	1	2	1	1	2	0	0	1	0	0	1	1	0	1	2	1	2	1	0	1	1	1	1	0	0	1	1	1	0	2	1
ctg7180001802773_4216_SAC_A	1	1	0	2	1	2	1	2	1	2	1	0	1	0	0	1	0	1	2	2	1	1	2	0	2	1	0	1	2	2	0	1	1	1	1	2	0	1	2	1	1	1	0	1	2	1	1	1	1
ctg7180001802346_16866_SGT_G	1	2	2	0	0	1	0	0	0	0	1	0	1	0	0	0	1	0	1	0	0	0	0	1	1	1	1	0	0	0	1	0	0	0	0	1	0	2	2	0	1	1	2	1	0	1	1	0	1
ctg7180001801375_9849_SCT_C	0	0	0	1	0	1	1	0	0	1	1	0	0	2	2	1	0	1	0	2	0	0	1	0	1	0	1	1	1	1	1	0	0	1	1	0	0	0	0	1	0	0	0	0	1	0	0	1	0
ctg7180001843589_646_SGT_T	0	2	2	0	0	1	1	0	0	1	1	0	1	0	1	0	1	1	1	1	0	0	1	0	1	1	2	0	1	0	1	0	0	0	1	0	0	1	2	1	1	1	1	1	1	0	0	0	1
ctg7180001372003_3474_SGT_G	0	0	0	0	0	0	0	0	0	0	0	0	0	0	0	0	1	0	1	0	0	0	0	0	1	0	0	0	0	0	0	0	0	0	0	1	0	0	1	0	0	1	1	0	0	0	1	0	0
ctg7180001933724_21011_SAC_C	0	2	2	1	0	1	0	0	0	1	1	0	1	0	0	0	0	0	1	0	0	0	0	1	1	1	1	0	1	0	1	0	0	1	1	0	0	1	2	0	1	1	1	1	1	0	0	0	2
ctg7180001906826_306_SCT_T	1	0	0	1	0	1	2	0	0	2	0	0	0	2	1	1	1	1	1	1	0	0	0	1	2	0	1	0	1	0	0	0	1	0	2	1	0	1	1	0	0	2	2	0	1	1	1	1	1
ctg7180001271514_1228_SGT_G	1	0	0	0	2	0	0	2	2	1	0	2	1	0	0	1	1	2	2	1	2	2	2	1	1	1	0	2	2	1	1	2	1	2	0	1	2	0	1	2	1	1	1	1	2	1	1	1	0
ctg7180001617885_683_SGT_T	0	0	0	0	0	0	0	1	0	1	0	0	0	0	0	0	0	0	0	0	0	0	0	0	1	0	0	0	1	0	0	0	0	1	0	0	0	0	0	0	0	0	1	0	1	0	0	0	0
ctg7180001691717_3902_SAG_G	0	1	0	2	1	2	0	1	1	1	0	1	1	1	1	2	1	1	1	2	2	1	2	0	1	1	0	1	1	1	1	2	1	0	1	2	0	1	1	1	1	0	2	1	1	0	1	2	1
ctg7180001691717_2977_SAG_G	0	0	0	2	0	1	0	0	0	1	0	1	1	0	1	1	1	1	0	2	1	0	1	0	1	0	0	0	0	0	0	1	0	0	0	1	0	0	1	1	1	0	1	0	0	0	1	1	0
ctg7180001823481_7669_SAC_C	0	0	0	0	0	0	0	0	0	2	0	1	0	0	1	1	0	2	1	1	1	0	1	0	2	0	0	0	1	0	0	1	0	0	0	1	0	0	1	1	NA	1	1	0	1	0	1	0	0
ctg7180001824961_5452_SCT_C	0	2	2	0	1	0	0	1	1	1	2	0	1	1	1	0	1	1	1	0	1	1	1	1	1	1	1	1	2	2	2	1	2	1	1	1	0	1	0	1	0	0	0	2	2	0	0	0	2
ctg7180001493154_2155_SAC_C	1	1	0	0	1	0	0	2	1	1	0	0	0	1	0	0	0	1	2	0	1	1	1	0	1	1	0	1	2	1	1	1	1	0	0	1	0	2	1	0	0	1	1	1	2	1	0	1	0
ctg7180001206094_1631_SAG_A	0	0	0	0	0	0	0	0	0	0	0	0	0	0	0	0	1	0	1	0	0	0	0	1	0	0	0	0	0	0	1	0	0	1	0	0	0	0	1	0	0	1	0	0	0	0	0	0	0
ctg7180001847460_2625_SAC_C	1	1	0	2	1	1	0	1	1	1	0	1	1	0	0	1	0	2	2	2	2	1	2	1	1	1	0	1	2	1	1	2	1	0	0	1	0	2	2	2	1	1	0	1	2	1	0	0	0
ctg7180001912974_20183_SCT_C	1	0	1	1	0	0	1	0	0	1	1	0	0	0	0	0	1	0	0	1	0	0	0	0	0	0	0	0	0	0	1	0	0	0	0	0	0	1	0	0	0	1	0	0	0	1	0	0	0
ctg7180001844155_2981_SCT_T	0	0	1	0	0	0	0	0	0	0	1	0	0	0	1	0	1	0	0	0	0	0	0	0	0	0	0	0	0	0	1	0	0	0	0	0	0	0	0	0	0	0	1	0	0	0	0	1	0
ctg7180001844155_1190_SAC_A	1	1	1	2	0	1	1	1	0	2	1	1	2	0	1	0	1	2	1	2	0	0	2	0	2	1	1	0	2	2	1	1	2	0	0	2	0	1	2	1	1	1	1	1	1	1	1	1	1
ctg7180001805230_3621_SAG_A	0	0	1	1	0	0	0	1	0	1	1	0	0	1	1	0	0	1	1	1	0	0	0	0	1	0	0	0	1	0	0	0	0	0	0	0	0	0	1	0	0	1	0	0	1	0	0	1	0
ctg7180001902065_4574_SAG_A	1	1	0	1	2	0	2	1	2	1	0	0	0	0	2	0	1	1	2	1	1	2	0	1	2	0	1	2	1	0	1	0	0	1	2	1	2	1	1	1	1	1	0	1	2	0	2	1	1
ctg7180001902062_657_SAG_G	0	1	1	1	0	1	0	0	0	0	1	1	2	0	0	0	1	0	0	0	0	0	0	0	0	0	1	0	1	2	0	0	1	0	0	0	0	0	1	0	1	0	1	1	0	0	0	0	1
ctg7180001395547_5653_SGT_G	0	1	2	1	0	1	1	1	0	0	2	1	1	0	1	2	1	0	0	1	1	0	0	0	1	1	1	0	1	2	1	1	1	0	0	1	0	0	0	0	0	0	1	1	0	1	1	1	1
ctg7180001729056_1593_SCT_T	0	0	0	1	0	1	0	0	0	0	0	1	0	2	0	2	0	0	0	1	1	0	1	1	0	2	0	0	0	0	0	2	1	0	0	1	0	0	0	0	0	1	2	0	0	1	0	1	0
ctg7180001200717_8082_SCT_T	0	0	0	1	0	1	0	0	0	2	0	1	1	0	0	0	0	1	1	0	0	0	0	0	1	0	0	0	1	0	0	0	0	1	0	0	0	0	2	0	1	2	0	0	1	0	0	0	0
ctg7180001200717_907_SGT_G	1	0	1	0	0	1	1	1	0	1	2	0	0	1	0	0	1	2	1	1	0	0	1	1	1	0	0	0	1	1	0	0	1	0	0	0	0	1	2	1	1	1	0	0	1	1	0	1	0
ctg7180001843444_2826_SCT_T	1	0	1	0	0	0	1	1	0	0	1	0	0	1	0	0	1	0	0	0	0	0	0	1	1	0	0	0	0	0	1	0	0	1	0	1	0	1	0	0	0	0	0	0	0	1	1	1	0
ctg7180001843444_2902_SAG_A	1	1	0	0	2	0	0	1	2	1	0	0	0	0	0	0	1	1	1	0	1	2	0	1	0	0	0	1	0	0	1	0	0	1	1	0	1	1	0	0	1	NA	0	1	1	0	1	0	1
ctg7180001695084_1543_SAC_C	0	0	0	0	0	0	1	0	0	0	0	0	0	0	2	0	0	0	0	1	0	0	0	1	0	0	1	1	0	0	0	0	0	0	1	0	1	0	0	0	0	0	0	0	0	1	0	0	0
ctg7180001794194_3822_SAG_G	1	0	0	2	2	1	1	0	1	0	1	0	1	0	2	1	2	1	1	1	0	1	0	1	1	0	1	1	0	1	1	0	1	0	2	1	1	1	1	1	0	2	1	1	0	1	1	1	1
ctg7180001794194_6339_SGT_T	0	0	1	0	0	1	1	0	0	1	0	1	0	1	0	0	0	0	0	0	0	0	0	0	0	1	0	0	0	0	0	0	0	1	0	0	0	0	1	0	1	0	0	0	0	1	0	0	0
ctg7180001885106_3243_SAG_A	2	2	1	0	2	0	1	1	1	1	1	0	1	1	2	1	0	1	0	2	1	2	1	2	1	0	2	2	2	1	2	1	0	1	1	0	2	1	0	1	1	0	0	2	2	1	1	1	1
ctg7180001651765_1907_SCT_C	1	0	0	2	2	1	1	0	1	1	1	1	1	2	0	2	1	1	1	0	1	1	0	1	0	0	0	0	0	1	0	1	1	1	1	0	0	1	1	1	0	1	1	1	0	0	0	1	1
ctg7180001877455_2464_SAG_G	1	0	0	0	2	0	1	1	2	0	0	2	0	1	0	1	0	0	1	0	2	1	1	1	0	1	0	0	0	0	0	2	1	1	0	1	0	1	0	0	0	0	1	1	0	0	0	0	0
ctg7180001905938_17748_SGT_G	1	0	0	2	1	0	1	2	2	1	0	2	1	2	1	1	1	0	1	1	2	0	1	1	1	1	0	0	0	0	1	2	1	1	1	2	0	1	0	0	0	0	0	0	1	1	1	0	1
ctg7180001811361_6633_SGT_G	0	0	0	1	0	0	0	1	0	0	0	1	0	1	0	0	0	0	0	0	0	0	0	0	0	0	0	0	0	0	0	0	0	0	0	0	0	1	0	0	0	1	0	0	1	0	0	0	0
ctg7180001910244_26326_SAG_A	2	0	1	0	1	0	0	0	1	0	1	0	0	1	0	0	0	0	0	0	0	0	0	0	0	0	0	1	0	0	0	0	0	0	0	0	1	1	0	0	0	0	0	0	1	0	0	1	0
ctg7180001798940_4306_SCT_C	1	0	0	0	1	0	0	0	1	0	0	0	0	0	0	0	0	0	0	0	0	0	0	0	0	0	0	0	0	0	0	0	0	0	0	0	0	0	0	0	0	0	0	0	0	0	0	0	0
ctg7180001908382_1522_SAC_A	2	0	2	0	2	1	2	0	1	1	2	2	0	2	0	1	1	1	0	0	1	1	1	1	1	2	0	0	0	1	0	2	2	1	0	2	0	1	1	1	1	0	0	1	1	1	1	1	0
ctg7180001830633_7372_SAG_A	0	0	1	0	0	0	0	1	0	0	0	0	0	0	0	0	1	0	0	0	0	0	0	0	1	0	0	1	0	0	1	0	0	0	0	1	1	0	0	0	0	0	0	0	0	0	1	0	0
ctg7180001802823_4197_SCT_C	2	0	1	0	1	1	1	0	1	1	1	2	0	2	1	1	2	0	0	0	1	0	1	1	1	1	0	1	0	0	1	2	1	1	0	2	1	1	1	0	1	1	0	0	1	2	1	1	0
ctg7180001802823_13100_SCT_C	0	0	0	1	0	0	1	1	0	0	0	0	0	0	1	0	0	0	0	0	0	0	0	0	1	1	0	0	0	0	0	0	0	0	0	1	0	1	0	0	0	0	0	0	0	1	1	1	0
ctg7180001787028_4421_SCT_C	1	0	1	1	0	1	1	0	0	0	1	0	0	2	0	1	1	0	0	0	1	0	0	1	0	1	0	0	0	0	0	1	0	0	0	0	0	2	1	0	1	1	0	0	1	1	0	0	0
ctg7180001251548_3593_SCT_T	0	0	0	1	0	0	1	1	0	0	0	0	0	0	0	0	0	0	0	0	0	0	0	1	0	1	0	1	0	0	0	0	0	0	0	0	1	1	0	0	0	0	0	0	0	0	0	0	0
ctg7180001297173_2915_SAG_G	1	1	0	1	1	0	1	0	1	0	0	0	1	0	0	0	0	1	1	0	0	1	0	1	1	1	1	2	2	1	1	0	0	1	0	0	2	1	1	0	1	1	0	1	0	0	1	0	1
ctg7180001847960_21359_SCT_T	1	0	1	0	0	0	0	0	0	0	1	1	0	0	1	0	0	0	0	1	0	0	2	0	0	1	0	0	0	0	0	1	1	0	0	1	0	1	0	1	0	0	0	0	1	1	0	1	0
ctg7180001498504_208_SCT_T	1	1	1	1	1	2	1	0	0	1	2	0	1	0	0	1	1	1	0	1	0	1	1	1	1	0	0	0	0	1	1	0	1	0	0	1	0	1	1	2	1	0	2	1	2	1	1	2	0
ctg7180001329653_6713_SAC_A	1	0	1	1	1	0	0	1	1	0	0	1	0	2	1	1	1	NA	0	0	1	NA	1	0	0	1	0	0	0	0	1	2	1	0	0	1	0	1	0	0	0	1	0	0	0	1	0	0	0
ctg7180001840175_6140_SAC_C	0	1	0	0	1	0	1	0	0	0	1	0	0	0	1	0	1	1	0	0	0	1	0	1	1	0	0	0	0	1	0	0	1	0	0	1	0	0	0	1	0	0	0	1	0	1	0	1	0
ctg7180001937000_22729_SAG_A	0	0	1	0	0	0	0	1	0	0	0	1	0	1	0	0	0	0	0	0	0	0	1	0	0	1	0	0	0	0	0	1	1	0	0	1	0	0	0	0	0	1	0	0	0	0	0	0	0
ctg7180001303911_2701_SGT_T	1	1	1	2	2	1	2	1	1	1	1	1	1	2	2	0	1	1	0	1	0	1	1	1	0	2	1	1	0	1	1	1	2	1	0	1	1	1	1	1	1	1	1	1	0	2	0	1	0
ctg7180001928727_3506_SAG_G	1	1	1	0	2	0	0	2	2	0	1	2	0	2	0	0	0	2	1	1	1	2	1	2	1	1	0	0	0	1	2	1	1	2	0	2	1	0	0	1	1	1	0	1	0	0	1	1	0
ctg7180001592872_768_A	0	0	0	0	0	0	0	0	0	0	0	0	0	1	0	0	0	0	0	1	0	0	0	1	1	0	0	0	0	0	0	0	0	1	0	1	0	0	0	0	0	0	0	0	0	0	0	1	0
ctg7180001860514_20408_SCT_C	1	2	1	0	1	1	0	0	0	1	2	1	1	2	2	1	2	1	1	2	1	1	1	0	2	0	2	1	2	2	0	1	1	1	0	1	0	1	2	2	1	1	0	2	1	2	1	0	1
ctg7180001866374_8106_SAC_A	0	0	1	0	0	0	0	0	0	0	0	1	0	0	1	0	1	0	0	0	0	0	1	0	1	1	0	0	0	0	0	1	1	0	0	2	0	0	0	0	0	0	0	0	0	1	0	0	0
ctg7180001716540_1344_SAG_G	1	1	0	1	2	1	1	1	2	0	1	1	1	2	1	1	1	2	1	1	1	2	0	2	1	0	0	0	0	1	1	0	0	1	0	1	1	0	0	1	1	0	1	1	1	1	1	1	0
ctg7180001228547_1719_SAG_G	1	0	0	0	1	0	0	2	2	0	0	0	0	0	1	0	0	1	1	0	1	1	0	1	0	0	0	0	0	0	1	0	0	1	0	0	1	0	0	0	1	0	0	0	0	1	1	0	0
ctg7180001872901_3254_SAG_G	0	0	0	1	0	1	1	0	0	0	0	0	1	0	0	1	0	0	0	0	0	0	0	0	0	0	0	0	0	0	0	0	0	0	0	0	0	0	0	0	0	1	1	0	1	0	0	1	0
ctg7180001621377_11361_SCT_T	0	1	0	1	1	1	0	1	0	0	1	1	1	1	1	1	0	1	0	0	0	1	0	0	1	0	0	0	0	1	0	0	0	0	0	1	0	0	0	1	0	1	1	1	1	1	0	1	0
ctg7180001621377_6015_SGT_T	1	1	1	0	1	0	1	0	1	0	2	1	0	0	1	0	0	1	1	0	0	0	1	1	1	1	0	1	0	1	2	1	2	1	1	1	0	0	0	0	0	0	0	0	2	2	1	1	0
ctg7180001808107_1534_SAG_A	1	2	2	1	1	1	1	1	1	1	1	1	0	0	1	1	1	0	1	2	2	1	2	1	1	1	1	0	1	0	1	1	2	0	0	1	0	0	1	1	1	1	1	1	1	0	0	0	1
ctg7180001615583_3620_SGT_T	1	0	1	1	0	0	1	2	1	1	0	2	2	1	0	0	2	1	1	0	1	0	1	0	0	1	1	0	0	1	0	1	1	0	1	2	0	1	1	0	0	1	0	0	0	0	1	0	1
ctg7180001803235_3956_SGT_G	1	1	0	1	1	1	1	0	1	0	2	0	1	1	2	1	0	1	1	1	1	0	0	0	2	0	1	2	2	1	1	1	0	1	1	0	1	1	1	1	1	0	0	1	2	2	2	1	0
ctg7180001796231_16427_SAC_A	0	1	0	1	1	0	0	0	0	0	0	0	1	1	1	0	0	1	0	2	0	1	1	1	1	0	0	2	2	0	1	1	1	1	0	0	1	0	0	1	0	0	1	1	0	2	0	1	0
ctg7180001803641_2311_SAG_G	1	1	0	2	1	2	0	0	1	1	1	0	1	0	1	1	0	0	0	1	0	1	0	2	1	1	0	1	2	1	2	1	0	2	1	0	1	1	1	2	2	1	1	0	1	2	1	1	0
ctg7180001826291_7895_SAG_A	0	1	0	2	0	2	0	0	0	1	1	0	1	0	1	1	0	0	0	1	0	0	0	0	2	1	1	2	2	0	1	1	0	1	0	0	1	0	1	2	1	2	1	0	1	1	0	1	1
ctg7180001826291_7340_SCT_T	0	2	1	1	1	2	1	1	0	2	0	1	0	1	0	1	1	1	1	2	0	1	1	1	0	1	0	0	0	1	1	0	1	0	0	1	0	1	1	2	1	1	2	2	0	0	1	2	0
ctg7180001834712_4755_SGT_G	0	0	0	1	0	1	0	1	0	1	1	0	0	0	0	1	0	0	0	1	0	0	0	0	1	1	0	1	0	0	0	0	0	0	0	0	1	0	0	1	0	2	1	0	1	0	0	1	0
ctg7180001361365_1258_SAG_A	0	1	0	0	0	1	0	0	0	0	0	0	0	0	0	0	0	0	0	1	0	0	0	1	0	0	0	0	0	0	0	0	0	0	0	0	0	0	1	1	1	0	0	0	0	0	0	0	0
ctg7180001797385_3004_SCT_C	2	0	2	0	1	0	0	2	2	1	1	1	1	1	1	0	1	0	0	0	1	1	0	1	1	0	1	1	2	2	1	1	0	2	1	1	1	1	0	0	1	0	0	0	1	1	2	0	1
ctg7180001221489_7092_SAG_G	1	1	0	0	1	1	1	1	1	0	2	0	1	1	0	0	0	1	1	1	0	1	1	1	1	0	0	0	0	2	0	0	0	1	1	1	1	1	1	1	2	0	0	1	2	0	1	1	0
ctg7180001919888_18025_SGT_G	0	0	1	1	0	1	1	0	0	1	0	1	0	0	0	2	1	0	0	0	1	0	0	1	1	1	0	2	1	0	1	1	0	0	0	0	1	0	0	1	0	2	1	0	0	1	0	1	0
ctg7180001898486_26537_SAG_A	1	1	1	0	1	1	0	1	1	1	1	2	2	2	0	1	1	0	0	0	1	2	1	2	0	2	1	0	0	2	1	1	1	1	2	2	1	2	0	0	1	2	1	1	1	0	2	1	2
ctg7180001898486_12815_SGT_T	0	0	1	0	0	0	0	0	0	1	0	1	1	0	0	0	1	0	0	0	0	0	0	0	0	0	0	0	0	1	0	0	0	0	0	1	0	0	0	0	0	0	0	0	0	0	0	0	1
ctg7180001898486_9006_SAC_C	1	1	1	0	1	1	0	1	1	1	0	1	1	0	1	0	1	2	1	0	0	0	0	0	1	0	0	2	1	1	2	1	0	1	0	1	1	0	2	1	1	0	0	0	0	2	0	0	1
ctg7180001183558_824_SCT_C	0	2	0	1	1	2	1	0	0	1	1	1	0	1	0	2	2	1	1	2	1	2	1	2	1	1	0	0	2	1	2	1	1	1	1	0	1	1	2	1	2	2	2	1	1	1	1	1	0
ctg7180001594793_172_SAC_A	0	2	0	0	1	2	0	0	0	1	1	1	0	1	0	1	1	0	0	0	0	2	0	2	0	1	0	0	1	1	0	0	0	1	1	1	1	1	1	1	NA	1	1	1	1	1	1	1	1
ctg7180001800342_4656_SAG_G	0	0	1	1	0	0	2	0	0	1	1	0	0	0	2	0	1	1	2	1	0	0	0	0	1	0	1	1	0	0	1	0	0	1	0	0	0	0	1	2	0	1	0	1	1	1	0	1	0
ctg7180001800342_25535_C	0	0	0	1	0	0	0	0	0	0	0	0	1	0	0	1	0	0	0	1	1	0	1	0	1	0	0	0	1	0	1	1	1	0	0	0	0	0	0	0	0	0	1	0	0	1	0	0	0
ctg7180001428602_1041_SGT_G	1	2	1	0	1	2	1	2	1	1	0	1	2	2	1	1	0	1	1	1	1	1	1	0	0	2	2	1	1	0	0	1	1	0	1	1	1	1	2	1	1	1	1	1	0	0	1	1	1
ctg7180001509443_7558_SAC_C	0	0	0	1	0	0	2	2	1	0	0	1	1	1	0	0	1	1	2	1	1	0	1	0	0	1	1	2	0	1	0	1	1	1	1	2	1	1	1	0	0	0	0	1	0	0	1	1	2
ctg7180001726824_2510_SGT_G	0	0	0	0	0	0	0	1	1	1	0	1	0	0	1	0	1	1	1	0	1	0	0	0	0	0	0	0	0	0	0	0	0	0	0	0	0	0	1	0	0	0	0	0	0	1	1	0	0
ctg7180001931448_10222_SAG_G	0	0	0	0	0	0	1	0	0	0	0	0	0	0	0	0	0	0	1	0	0	0	0	0	0	0	0	1	0	0	0	0	0	1	0	0	0	0	0	0	0	0	0	1	0	0	0	1	0
ctg7180001892045_4945_SAT_A	0	0	0	0	0	0	0	0	0	1	0	0	0	0	0	0	1	0	0	0	0	0	0	0	0	0	0	0	0	0	0	0	0	0	0	0	0	0	0	0	0	0	0	0	0	0	0	0	0
ctg7180001892045_778_SCT_T	0	1	0	0	1	0	1	1	0	0	0	1	2	1	2	0	1	1	1	1	0	1	1	0	0	1	2	1	0	1	1	1	1	0	0	2	0	1	1	0	0	1	0	1	0	1	0	0	2
ctg7180001198797_1716_SGT_G	1	0	0	0	1	1	2	1	1	0	0	1	0	0	1	0	0	2	2	1	1	1	0	1	0	0	0	1	1	1	0	0	0	2	1	1	1	0	2	0	2	0	0	1	0	1	1	1	1
ctg7180001937683_31701_SCT_T	0	0	0	0	0	0	1	0	0	1	0	0	0	0	2	0	0	0	0	1	0	0	0	1	0	0	1	1	0	1	0	0	0	0	0	1	0	0	0	0	0	0	0	0	0	1	1	0	1
ctg7180001492705_906_SAG_A	1	0	0	0	1	0	1	2	1	0	0	1	0	0	2	0	0	2	2	0	1	0	0	1	0	0	1	0	0	0	0	0	0	0	1	0	0	0	1	0	0	0	0	1	0	1	1	1	0
ctg7180001237928_2216_SCT_T	0	0	0	0	0	0	1	0	0	0	0	0	0	0	0	0	0	0	0	1	0	0	0	0	0	0	0	1	0	0	0	0	0	0	0	0	0	0	0	0	0	0	0	0	0	0	0	0	0
ctg7180001850935_8036_SAC_C	1	1	0	0	2	0	1	0	1	1	1	1	1	1	0	0	2	0	0	1	0	1	1	1	1	1	1	1	0	0	1	1	1	0	0	1	0	1	0	0	0	0	0	1	1	0	0	0	1
ctg7180001802438_6307_SAC_A	1	1	1	1	0	1	1	2	0	0	1	2	0	1	1	0	1	1	0	1	1	1	0	1	1	0	0	1	1	1	1	0	0	1	1	1	1	0	1	0	2	0	0	0	1	1	0	0	1
ctg7180001802438_10431_SCT_C	1	1	2	2	0	1	2	0	1	1	1	1	0	1	1	2	0	1	1	2	1	0	1	0	1	1	1	2	1	1	1	1	1	1	1	0	1	1	0	2	0	1	2	1	1	1	2	2	0
ctg7180001906724_306_SCT_T	0	0	0	0	0	0	0	1	0	0	1	1	0	0	1	0	1	0	0	0	0	0	0	0	1	0	0	0	0	1	1	0	0	0	1	1	0	0	0	0	0	0	0	0	1	1	0	0	1
ctg7180001616314_416_SCT_C	0	0	0	0	0	0	0	1	0	0	1	1	0	0	1	0	0	1	0	1	1	0	0	0	1	0	0	1	0	0	0	0	0	0	1	0	0	0	0	0	0	0	0	0	1	1	0	0	0
ctg7180001804594_2994_SAG_G	1	2	1	1	1	0	0	1	0	0	2	1	0	0	1	1	2	1	0	1	2	1	0	1	1	0	0	1	0	2	1	0	0	0	2	1	0	1	0	1	0	0	0	1	2	1	1	0	1
ctg7180001903586_454_SAG_G	0	1	0	0	1	0	0	0	0	1	1	1	0	0	1	0	2	0	0	0	0	1	0	0	1	0	0	0	0	0	1	0	0	0	0	0	0	0	0	0	0	1	0	1	1	1	0	0	0
ctg7180001899699_5581_SCT_C	0	1	0	0	1	2	2	1	1	0	1	1	0	0	0	2	1	0	2	1	1	2	0	1	0	1	0	1	0	1	1	0	0	2	2	0	1	1	2	1	2	1	1	2	1	0	2	2	0
ctg7180001813066_18455_SCT_T	2	1	1	1	1	0	0	1	1	0	2	0	2	2	0	1	0	1	0	0	2	0	1	1	1	1	1	0	1	2	1	1	1	0	1	2	0	2	0	1	0	0	0	0	2	0	1	0	2
ctg7180001913597_24158_SCT_T	2	1	1	1	1	2	1	1	2	0	0	0	2	2	0	1	0	0	1	1	0	1	1	2	0	2	1	1	1	1	0	1	1	2	0	2	1	1	1	0	2	2	1	1	0	0	1	2	2
ctg7180001588176_3922_SCT_T	0	1	1	0	1	1	1	0	1	1	1	1	0	0	0	1	1	1	1	1	0	1	1	1	2	1	0	1	1	0	2	1	1	0	1	0	1	0	1	1	0	2	2	1	1	1	0	1	0
ctg7180001588176_3975_SGT_T	0	0	0	0	0	1	0	0	1	0	0	0	0	0	0	1	0	0	0	0	0	0	0	1	0	1	0	0	0	0	0	0	0	0	0	0	0	0	0	0	0	2	1	0	0	0	0	1	0
ctg7180001897187_4763_SAC_A	0	0	0	0	0	0	2	0	0	0	0	0	0	0	0	1	0	0	0	0	1	0	0	2	0	0	0	0	0	0	2	0	0	1	1	1	1	1	1	1	1	2	1	1	1	1	1	1	1
ctg7180001562870_2995_SCT_T	1	0	0	1	1	0	2	2	1	1	0	1	2	2	1	1	1	1	1	0	2	0	1	1	0	1	1	1	0	0	1	1	1	0	0	1	0	1	1	0	0	1	1	1	0	1	1	1	1
ctg7180001367205_1965_SAG_A	0	0	0	0	0	0	0	0	0	0	0	0	0	0	0	0	0	0	0	0	0	0	0	0	0	0	0	0	0	0	0	0	0	0	0	0	0	0	0	0	0	0	0	0	0	0	0	0	0
ctg7180001441426_2688_SGT_G	0	0	0	1	0	2	0	0	1	1	1	2	0	NA	1	1	NA	NA	0	1	0	NA	0	1	0	1	1	0	0	1	0	0	0	1	1	1	1	0	1	1	2	2	1	0	0	0	0	1	1
ctg7180001809043_2412_SGT_G	1	0	0	0	0	0	0	0	0	0	0	1	0	0	1	0	0	1	0	0	0	0	0	0	0	0	0	0	0	0	0	0	0	0	1	0	0	0	0	0	0	0	1	0	0	1	0	0	0
ctg7180001199628_1736_SAC_A	0	0	0	0	0	0	0	0	0	0	0	0	0	0	0	0	0	0	0	0	0	0	0	0	0	0	0	0	0	0	1	0	0	0	0	0	0	0	0	0	0	1	1	0	0	0	0	0	0
ctg7180001634244_1624_SCT_C	0	1	0	1	1	0	1	0	0	0	1	0	0	0	1	0	1	0	1	1	0	1	0	1	0	0	1	0	0	1	1	0	0	1	1	0	1	0	0	1	0	1	1	1	0	1	0	0	0
ctg7180001872839_511_SAG_A	0	0	0	0	0	0	0	0	0	0	0	0	0	0	0	0	0	0	0	0	0	0	0	0	0	0	0	0	0	0	0	0	0	0	0	0	0	0	0	0	0	0	0	0	0	0	0	0	0
ctg7180001898871_4556_SAC_C	0	0	0	2	0	0	1	0	0	1	0	1	2	2	0	1	2	0	0	0	1	0	1	1	0	1	1	0	1	0	1	1	1	0	0	1	0	1	0	1	0	1	1	0	0	0	0	0	1
ctg7180001854281_734_SCT_T	0	1	0	0	1	0	0	0	0	0	0	0	0	0	0	0	0	0	0	0	0	1	0	1	0	0	0	1	0	0	0	0	0	1	1	0	0	1	0	0	0	0	0	1	1	0	1	0	0
ctg7180001807347_1056_SAG_A	2	1	0	1	2	0	0	0	1	1	2	1	0	1	0	1	0	1	1	0	1	1	1	0	1	1	0	1	1	2	0	1	1	1	2	2	0	1	1	1	0	1	0	1	2	0	2	0	1
ctg7180001297441_4416_SCT_C	0	0	0	0	0	0	0	0	0	0	0	0	0	0	0	0	1	0	0	0	0	0	0	1	0	0	0	0	0	0	0	0	0	1	1	1	1	1	1	1	1	1	1	1	1	1	1	1	1
ctg7180001684835_636_SAG_G	2	0	0	1	1	2	0	1	2	0	1	0	0	0	1	1	1	1	1	0	1	0	0	1	0	1	1	0	0	1	0	0	0	0	1	1	0	0	2	1	1	2	1	0	0	1	1	1	1
ctg7180001809921_1117_SAG_A	0	0	0	1	0	0	1	0	0	0	0	0	2	2	0	0	0	0	0	0	0	1	0	1	0	0	1	0	1	0	1	0	0	0	0	0	1	0	0	0	0	0	0	0	0	0	0	0	1
ctg7180001261622_458_SAG_G	0	0	0	0	0	0	0	0	0	0	0	0	0	0	1	0	1	0	0	0	0	0	0	0	0	0	1	0	0	0	1	0	0	1	0	0	0	0	0	0	0	1	0	0	0	1	0	0	0
ctg7180001916801_3384_SGT_T	0	1	0	1	1	1	0	1	0	0	2	0	0	1	1	1	1	1	1	1	0	1	1	1	1	1	1	0	1	1	1	1	1	1	1	2	0	1	1	0	0	1	1	1	2	1	2	1	1
ctg7180001900249_6423_SCT_T	0	0	0	0	0	0	0	1	0	0	0	0	0	0	1	0	0	0	0	0	0	0	1	0	0	1	1	0	0	1	0	1	1	0	0	2	0	0	0	0	0	0	0	0	1	1	0	0	1
ctg7180001900249_3712_SAC_C	0	0	0	0	0	0	0	0	0	0	0	0	0	0	0	0	1	0	0	1	0	0	0	0	0	0	0	0	0	0	0	0	0	0	0	0	0	0	0	0	0	0	0	0	0	0	0	0	0
ctg7180001329343_433_SCT_C	0	0	0	1	0	0	0	0	0	1	2	0	0	0	1	0	0	1	1	1	0	0	0	0	1	0	1	0	0	0	0	0	0	1	1	0	0	1	0	0	0	1	0	0	1	1	0	0	0
ctg7180001937461_23261_SCT_T	0	1	0	0	1	1	0	0	0	0	0	0	0	1	0	1	1	0	0	0	0	1	1	1	0	1	0	0	0	1	0	1	1	0	0	2	0	1	0	0	0	0	1	1	0	0	1	1	0
ctg7180001812179_19813_SAG_G	0	0	1	1	0	1	0	1	1	2	2	0	0	1	0	0	1	1	1	1	0	0	1	1	1	2	0	0	1	2	0	1	1	1	1	2	0	1	2	1	1	2	0	0	1	0	1	1	0
ctg7180001926673_10065_SAC_A	0	0	1	0	0	0	0	0	0	1	0	0	0	0	0	0	1	0	0	0	0	0	1	1	0	1	0	0	0	1	0	1	1	0	0	2	0	0	0	1	0	1	0	0	0	0	0	1	0
ctg7180001906420_14953_SAG_A	2	1	2	1	1	0	2	0	1	1	0	1	2	0	1	1	2	1	1	1	2	1	2	1	0	1	1	2	1	1	1	1	2	1	1	2	2	0	0	2	1	1	1	1	1	1	0	1	2
ctg7180001797205_1232_SAG_G	0	0	0	0	0	1	0	1	1	0	0	0	0	1	0	0	0	0	0	0	0	0	0	1	0	1	0	0	1	1	1	0	0	0	0	0	0	0	2	0	1	1	0	0	0	0	1	0	0
ctg7180001232587_3706_SCT_C	0	1	0	0	1	1	0	1	0	1	0	0	0	1	1	1	0	0	0	1	0	1	1	0	0	1	1	0	1	1	0	1	1	1	0	2	0	2	1	0	0	1	1	1	0	1	2	1	0
ctg7180001294755_2441_SCT_T	0	0	0	0	0	0	0	0	0	0	0	0	0	0	0	0	0	0	0	0	0	0	0	0	0	0	0	0	0	0	0	0	0	0	0	0	0	0	0	0	0	0	0	0	0	0	0	0	0
ctg7180001808394_6565_SCT_T	0	0	0	0	0	0	0	0	0	0	0	0	0	0	0	0	0	0	0	0	0	0	0	0	0	0	0	0	0	0	0	0	0	1	1	1	1	1	1	1	1	1	1	1	1	1	1	1	1
ctg7180001577420_8397_SCT_C	0	1	0	0	1	0	0	0	0	0	0	0	0	1	0	0	0	0	0	0	0	1	0	0	0	0	0	0	0	0	0	0	0	0	0	0	0	1	0	0	0	0	0	1	0	0	1	0	0
ctg7180001833184_288_SCT_T	2	1	1	1	1	1	2	1	2	0	0	0	2	0	1	2	2	1	1	1	2	1	1	2	0	1	2	2	2	0	2	0	1	0	1	0	1	0	0	1	0	1	2	1	1	2	0	1	2
ctg7180001719741_3950_SGT_G	0	0	1	0	0	1	0	1	0	1	0	1	0	0	0	0	0	0	0	1	0	0	0	0	0	0	0	0	0	1	0	0	0	1	0	0	1	0	1	1	2	1	0	0	0	0	0	1	NA
ctg7180001838348_298_SAC_C	0	1	1	0	1	0	0	0	0	1	0	0	0	2	1	0	0	0	0	0	0	1	1	0	0	1	0	0	0	1	0	1	1	0	0	2	0	1	0	1	0	1	0	1	0	0	1	1	0
ctg7180001834629_3044_SCT_C	0	0	1	0	0	0	0	0	0	1	0	0	0	0	0	0	0	0	0	1	0	0	0	0	0	0	0	0	0	0	0	0	0	0	0	0	0	0	0	1	0	0	0	0	0	0	0	1	0
ctg7180001793910_20453_SAG_A	0	0	0	0	0	0	0	0	0	1	0	0	0	0	2	0	1	0	0	1	0	0	0	1	0	0	1	0	0	0	1	0	0	1	0	0	0	1	1	0	0	1	0	0	0	1	1	0	0
ctg7180001826713_3167_SCT_C	0	0	0	0	0	1	0	1	0	0	1	2	0	0	0	0	1	0	0	1	0	0	0	1	2	0	0	0	0	0	1	1	0	1	0	0	1	0	1	0	2	0	0	0	1	0	0	0	0
ctg7180001826713_10372_SAC_C	0	0	0	0	0	0	0	0	0	0	0	0	0	0	0	0	0	0	0	1	0	0	0	1	0	0	0	0	0	0	0	0	0	0	0	0	0	0	0	0	0	0	0	0	0	0	0	0	0
ctg7180001905741_10032_SAC_C	0	0	0	0	0	0	0	0	0	0	0	1	0	0	1	0	0	0	0	1	0	0	0	0	1	0	1	0	0	0	0	1	0	0	0	0	0	0	0	0	0	0	0	0	0	1	0	0	0
ctg7180001905741_1007_SAC_C	2	0	0	0	2	1	2	0	1	0	0	1	0	1	2	1	1	1	1	2	0	2	2	2	1	1	1	2	0	1	0	2	1	1	0	1	2	0	0	0	1	0	1	2	1	2	0	1	1
ctg7180001793703_2961_SCT_T	2	2	1	0	2	1	2	0	1	0	0	0	2	1	2	2	1	1	1	1	2	1	1	1	0	0	2	1	1	1	2	0	1	0	0	0	0	1	0	0	0	1	1	2	1	1	1	2	2
ctg7180001832747_3705_SAC_C	1	0	0	1	0	0	0	0	1	0	1	1	0	1	1	0	0	1	1	0	0	0	0	0	1	1	1	0	0	0	1	1	0	0	1	0	0	0	0	0	0	2	1	0	0	1	0	1	0
ctg7180001795772_11809_SAG_G	0	0	1	1	0	1	0	2	0	2	1	1	2	1	0	0	2	0	0	0	0	1	0	2	1	0	1	1	1	1	1	0	0	2	0	1	2	1	2	1	2	0	0	0	1	1	1	0	1
ctg7180001925192_1392_SCT_T	0	1	0	0	0	1	1	0	0	0	0	0	2	0	0	0	1	1	1	2	0	0	1	0	0	0	1	1	0	0	1	0	0	0	0	0	0	1	0	0	0	0	0	1	0	0	1	0	1
ctg7180001924205_4205_SAG_A	1	0	0	0	0	0	0	0	0	0	0	1	2	1	1	0	1	0	0	1	0	0	0	1	1	0	1	0	0	1	2	1	0	0	1	0	0	0	0	1	0	0	1	0	0	0	0	1	1
ctg7180001876326_35073_SAC_C	1	0	0	0	0	0	0	0	0	0	0	1	0	1	0	0	0	0	0	1	0	1	0	1	1	0	0	0	0	0	0	1	0	0	0	0	1	0	0	0	0	0	0	0	0	0	0	1	0
ctg7180001883287_29538_SAG_A	1	1	2	1	2	1	1	2	1	2	1	1	2	1	1	2	0	0	0	1	2	1	1	0	1	1	2	0	2	1	2	1	2	0	0	2	0	1	2	NA	1	1	1	1	2	1	1	1	2
ctg7180001798222_967_SAG_G	1	0	0	0	1	0	1	0	1	0	1	1	1	1	1	1	2	1	NA	1	NA	1	0	0	0	0	0	0	1	1	0	0	0	0	0	1	0	0	1	1	0	0	1	0	1	0	1	0	1
ctg7180001901535_4776_SCT_C	1	1	0	1	0	0	1	0	1	0	1	1	0	0	1	0	2	1	1	1	0	1	0	2	1	1	1	0	1	1	0	1	0	2	2	1	2	1	1	1	1	2	1	0	1	2	2	0	1
ctg7180001822543_7479_SCT_C	0	1	0	0	0	0	0	0	0	0	0	0	0	0	1	0	1	0	0	0	0	0	0	1	0	0	1	0	0	0	0	0	0	0	0	0	0	1	0	0	0	0	0	0	0	1	1	0	0
ctg7180001771698_1467_SCT_C	0	0	0	0	0	0	0	0	0	0	0	0	0	0	0	0	0	0	0	0	0	0	0	0	0	0	0	0	0	0	0	0	0	0	0	0	0	0	0	1	0	0	0	0	0	0	0	0	0
ctg7180001791572_1336_SAG_A	0	0	0	0	0	0	0	0	0	0	0	0	0	1	0	0	0	0	0	0	0	0	0	1	0	0	0	0	0	0	0	0	0	0	0	0	0	0	0	0	0	0	0	0	0	0	0	0	0
ctg7180001909240_12193_SCT_C	1	0	0	0	0	0	0	0	0	0	0	0	0	0	1	0	0	0	0	0	0	1	0	1	0	0	1	0	0	0	0	0	0	0	0	0	1	0	0	0	0	1	0	0	0	1	0	0	0
ctg7180001909240_14045_SAC_C	0	1	0	0	0	0	0	0	0	0	0	0	2	0	1	0	1	0	0	0	0	0	0	0	0	0	1	0	0	1	1	0	0	0	1	0	0	1	0	2	0	0	1	0	0	0	1	0	1
ctg7180001879044_1284_SCT_T	2	0	1	1	1	2	2	2	1	2	1	2	2	1	1	0	1	1	1	1	0	0	2	0	2	1	1	2	0	1	1	2	1	0	0	1	0	1	1	0	1	0	1	1	2	0	0	1	2
ctg7180001879043_4917_SCT_T	0	1	1	1	1	0	0	0	1	0	1	0	2	1	1	2	0	1	1	1	2	2	0	1	0	1	1	0	1	1	2	0	1	0	2	0	1	0	0	1	0	2	1	1	0	0	0	1	1
ctg7180001493824_2062_SCT_T	0	0	0	1	0	1	0	0	1	0	1	1	2	0	1	0	0	2	1	2	0	0	1	0	1	1	1	1	0	1	1	1	0	0	2	0	0	0	0	2	0	1	0	0	0	0	0	0	1
ctg7180001792862_9148_SCT_T	1	1	2	1	2	1	2	2	1	2	1	1	0	2	0	2	1	0	1	0	2	1	1	1	1	1	0	1	1	0	0	1	2	0	0	1	0	1	1	0	1	0	2	2	2	0	0	2	NA
ctg7180001826094_8482_SAG_A	0	0	0	0	0	1	0	0	0	0	0	1	0	0	0	0	0	1	0	1	0	1	1	2	1	0	0	1	0	0	0	1	0	0	0	0	1	0	0	1	0	0	1	0	0	0	0	0	0
ctg7180001935105_10181_SAG_G	1	0	0	0	0	0	0	0	0	0	0	0	0	0	0	0	1	0	0	0	0	0	0	0	0	0	0	0	0	0	0	0	0	0	0	0	0	0	0	1	0	0	0	0	0	0	0	0	0
ctg7180001764794_263_SCT_T	2	1	1	1	1	1	1	1	1	1	0	0	0	0	0	0	0	0	0	0	0	0	1	2	1	1	1	1	1	1	1	1	1	0	0	0	0	0	0	0	0	0	2	0	0	0	0	0	0
ctg7180001912506_4366_SAG_G	2	0	1	2	2	0	1	1	2	2	1	0	0	1	1	1	0	1	1	1	0	1	1	1	0	2	1	0	0	0	0	1	1	0	2	1	0	1	0	1	0	1	1	1	1	1	0	2	1
ctg7180001812700_5149_SCT_T	2	1	2	0	2	0	0	1	1	1	1	0	2	2	1	1	2	0	0	2	1	1	2	1	1	1	1	1	2	1	1	1	1	0	1	1	0	1	1	2	0	0	1	1	1	1	1	2	1
ctg7180001847021_7617_SAG_G	0	1	1	1	1	0	2	0	0	1	0	0	0	0	1	2	2	1	1	2	2	2	1	1	1	0	1	0	1	0	1	1	1	1	0	0	1	1	0	0	0	1	1	2	1	2	1	1	1
ctg7180001808650_8362_SAC_C	1	1	1	0	0	1	1	0	1	0	2	0	2	2	1	0	0	1	1	0	0	1	1	1	1	2	1	2	1	2	1	1	1	2	2	2	1	0	1	2	1	2	0	0	2	0	1	0	2
ctg7180001882331_7834_SAC_A	0	0	1	0	1	1	1	2	0	0	0	2	0	0	1	1	1	0	0	2	1	1	1	0	0	0	1	0	1	0	1	0	0	1	0	0	0	0	1	0	1	0	2	1	1	2	0	1	1
ctg7180001882331_16226_SGT_G	0	1	0	0	0	0	1	0	0	0	1	0	0	1	1	0	0	0	0	0	0	0	0	1	1	0	1	0	0	0	1	0	0	1	1	0	0	0	0	2	0	0	1	0	2	1	0	0	1
ctg7180001270623_5472_SAC_C	0	0	1	1	0	0	0	0	0	0	0	0	2	1	2	0	1	0	0	0	0	1	0	2	0	0	2	1	1	1	1	0	0	0	0	0	1	0	1	1	0	1	1	0	0	1	1	1	1
ctg7180001270623_1457_SAG_A	0	0	0	1	0	0	0	0	0	0	0	0	0	0	0	0	0	0	0	0	0	0	0	0	0	0	0	0	0	0	0	0	0	0	0	0	0	0	0	1	0	0	0	0	0	0	0	0	0
ctg7180001676882_5356_SAC_C	2	2	0	2	1	0	1	0	1	2	1	0	2	0	2	1	0	1	1	0	1	0	0	0	2	0	2	0	0	1	1	1	1	0	0	0	0	2	0	1	0	0	0	1	1	1	1	0	1
ctg7180001874944_14706_SAG_G	1	0	1	0	1	1	1	2	1	1	0	2	0	2	0	0	0	0	0	0	0	0	1	1	0	1	0	1	1	0	0	1	1	1	0	1	0	1	1	0	1	0	1	0	1	0	0	1	1
ctg7180001809263_5684_SCT_T	1	2	0	0	1	0	0	0	1	1	1	0	0	0	0	0	1	0	0	0	0	0	0	0	1	0	0	0	0	0	0	0	0	0	0	0	0	2	0	1	0	1	0	0	1	0	1	0	0
ctg7180001832152_10685_SAC_C	1	0	0	0	2	2	0	2	2	1	1	1	0	1	0	1	0	1	1	1	1	2	0	2	0	1	0	1	2	1	1	0	0	1	2	1	2	1	2	1	2	2	1	1	0	0	1	2	0
ctg7180001790559_5224_SAG_G	2	0	0	1	1	1	2	0	2	2	1	0	0	0	0	1	1	2	2	0	1	1	0	1	1	1	0	1	0	1	1	1	1	2	1	1	2	1	1	0	1	2	1	1	1	0	1	0	1
ctg7180001790559_3139_SCT_C	0	2	1	0	0	0	0	0	0	0	1	1	0	0	0	0	0	0	0	0	0	0	1	0	1	1	0	1	0	0	1	1	1	0	0	1	0	1	0	0	0	0	0	0	1	0	1	0	0
ctg7180001918271_20138_SCT_T	0	1	0	1	0	2	0	2	1	1	1	1	0	1	1	1	2	1	0	0	2	1	0	2	0	1	1	1	1	1	0	0	0	1	2	1	2	1	1	2	2	1	0	0	0	1	1	0	0
ctg7180001918271_2506_SAC_C	1	1	0	0	1	2	0	1	2	1	2	0	2	1	0	0	0	1	0	1	0	1	1	1	1	1	1	1	0	1	1	0	0	1	2	1	2	1	1	2	2	1	0	0	1	1	0	0	1
ctg7180001900666_17893_SCT_C	0	0	0	0	0	0	0	0	0	1	0	0	0	1	1	0	0	0	0	0	0	0	0	0	0	0	0	0	1	1	0	0	1	0	0	0	0	1	0	0	0	0	0	0	0	0	0	0	0
ctg7180001901785_12863_SAC_A	1	0	0	1	2	2	1	1	1	1	1	1	0	1	2	2	1	1	2	2	1	1	1	1	0	0	1	1	1	1	1	0	0	1	2	0	1	2	0	1	2	1	1	2	1	2	0	1	0
ctg7180001857984_2643_SAG_G	0	0	0	0	1	1	0	0	0	0	0	1	0	0	2	1	0	1	1	1	0	1	0	0	0	0	1	1	0	1	0	0	0	1	0	0	1	1	0	0	1	0	1	1	0	1	0	1	0
ctg7180001928712_4716_SCT_T	0	0	0	1	0	0	0	0	0	0	0	0	0	0	1	0	1	0	0	0	0	0	0	0	0	0	0	0	0	1	1	0	0	0	0	0	0	1	0	1	0	1	0	0	0	0	0	0	0
ctg7180001313766_1577_SCT_T	0	0	0	0	0	0	0	0	0	0	0	0	0	0	1	0	0	0	0	0	0	0	0	0	0	0	1	0	0	0	1	0	0	0	0	0	0	0	0	0	0	0	0	0	0	1	0	0	0
ctg7180001313766_1111_SAC_C	2	1	2	0	1	0	1	1	1	0	2	0	0	1	2	0	2	0	0	0	0	0	0	0	2	2	1	1	1	2	2	2	2	1	1	2	0	1	1	0	0	2	1	0	1	1	1	1	2
ctg7180001845422_4507_SGT_G	1	0	1	0	0	1	1	1	0	0	2	0	0	0	0	0	2	1	1	1	0	0	1	0	2	1	0	0	0	1	1	2	2	0	1	2	0	1	0	0	1	0	1	1	2	1	0	1	0
ctg7180001796905_4067_SCT_T	1	0	1	0	1	1	2	2	1	0	0	0	0	2	1	0	0	1	1	1	0	0	1	0	0	0	0	1	0	1	1	0	0	1	0	0	0	2	1	0	1	0	0	1	1	1	0	0	2
ctg7180001858272_4466_SCT_T	0	0	0	0	0	0	0	0	0	0	1	0	0	0	1	0	1	0	0	0	0	0	0	1	1	1	1	0	0	0	1	1	2	0	0	1	0	0	0	0	0	0	1	0	1	1	0	1	0
ctg7180001821971_3068_SAG_G	0	0	0	0	0	0	0	0	0	0	0	0	0	0	0	0	0	0	0	0	0	0	0	1	0	0	0	1	0	0	1	0	0	0	0	0	0	0	0	0	0	0	0	0	0	0	0	0	0
ctg7180001881341_3770_SCT_C	1	2	1	2	1	2	0	1	1	0	0	1	0	0	2	1	0	2	1	1	0	1	1	0	0	1	1	1	0	1	0	0	0	1	1	0	1	1	2	1	2	1	1	1	0	1	2	1	2
ctg7180001886207_3621_SAG_G	1	0	1	0	1	0	2	1	1	0	0	0	0	2	0	0	1	0	1	1	0	0	1	0	0	0	0	0	1	0	0	0	0	1	0	0	0	1	0	0	0	1	0	1	1	1	0	0	0
ctg7180001905743_6257_SAC_A	0	0	0	0	0	0	0	0	0	1	1	0	0	0	1	1	2	0	0	0	1	1	0	1	1	0	1	0	1	1	1	1	0	0	2	1	1	0	0	1	0	0	0	0	0	1	0	0	0
ctg7180001213397_3018_SAG_G	1	0	1	0	0	0	0	0	0	0	0	0	2	0	1	0	0	0	0	0	0	0	0	1	0	0	1	0	0	1	0	0	0	0	0	0	0	1	0	0	0	0	0	0	0	0	0	0	0
ctg7180001385356_930_SGT_T	2	0	2	1	1	0	1	1	1	1	1	0	2	2	1	0	0	0	0	0	1	0	1	0	1	1	2	1	1	0	1	1	2	1	0	1	0	0	2	1	0	1	1	0	1	1	1	1	2
ctg7180001904931_7399_SGT_T	0	0	0	0	0	1	1	1	0	1	1	1	0	0	1	0	1	1	1	1	0	0	1	0	0	0	0	1	0	2	1	0	0	0	1	1	0	2	0	0	1	1	0	1	1	1	0	0	0
ctg7180001333789_1025_SGT_G	0	0	0	0	0	0	0	0	0	1	1	0	0	0	0	0	1	0	0	0	0	0	1	1	0	0	0	1	0	1	2	0	0	0	1	1	0	0	1	1	0	1	0	0	0	0	1	0	0
ctg7180001909110_3399_SAC_C	1	0	2	1	0	1	2	1	1	0	1	1	0	1	2	1	0	1	1	1	1	1	1	1	2	0	1	0	1	1	0	1	0	1	1	0	1	2	1	1	1	0	0	1	2	2	0	0	2
ctg7180001926046_18723_SCT_C	1	2	0	2	1	2	1	1	1	0	1	2	0	0	1	1	1	2	2	2	0	1	1	0	1	2	1	1	0	0	0	1	2	1	0	1	1	1	1	0	2	1	2	2	2	2	1	2	2
ctg7180001894530_380_SCT_C	1	2	0	1	2	1	0	0	2	1	2	1	0	0	1	1	1	1	1	1	0	1	0	0	2	2	0	1	1	2	1	2	2	1	2	2	1	1	0	1	1	2	2	1	1	0	1	2	0
ctg7180001801144_21134_SCT_T	0	0	2	1	0	1	2	1	0	1	0	1	0	1	1	0	1	1	1	1	0	0	2	0	0	0	0	0	0	1	2	0	0	1	1	0	0	2	2	1	1	1	0	1	1	1	1	0	2
ctg7180001878324_2072_SGT_T	1	0	2	1	0	0	1	0	1	1	1	0	0	1	2	0	1	0	0	0	0	1	1	1	1	0	1	1	1	1	1	0	0	1	1	0	1	1	2	1	0	1	0	0	1	1	1	0	2
ctg7180001862536_10518_SAG_A	1	0	0	1	0	0	0	1	1	2	1	0	2	1	2	1	2	0	0	0	2	1	0	1	1	0	2	1	2	2	1	0	0	0	1	0	1	1	1	0	0	0	0	0	1	1	0	0	2
ctg7180001199866_7502_SGT_G	1	0	2	0	0	0	1	0	0	0	1	0	0	1	1	1	0	0	0	0	0	0	1	0	1	1	1	0	1	0	1	2	2	1	1	2	0	0	1	2	0	0	1	0	0	1	1	1	0
ctg7180001843610_3608_SCT_C	1	0	1	0	1	1	2	2	1	1	1	1	2	2	0	0	0	1	1	1	2	0	1	1	NA	1	1	0	2	1	0	1	2	1	1	2	0	1	0	1	1	1	1	1	1	1	0	1	0
ctg7180001917788_1626_SAG_G	0	1	1	0	1	0	0	0	1	0	1	0	0	0	0	1	1	0	1	1	0	2	0	2	2	1	0	1	0	0	0	1	0	0	0	0	1	0	0	0	0	2	1	1	1	0	1	1	0
ctg7180001703550_3111_SCT_C	1	1	0	0	0	0	0	0	1	0	1	0	0	0	1	1	0	0	0	0	0	0	1	0	1	1	1	0	0	0	1	0	0	0	0	0	0	0	1	1	0	1	0	0	1	1	2	0	0
ctg7180001622890_1342_SCT_C	1	1	2	0	1	1	2	2	2	1	1	1	2	2	0	0	1	1	1	1	2	1	2	0	2	1	1	0	1	1	0	1	0	1	0	0	0	1	1	1	1	1	0	1	2	1	2	0	0
ctg7180001491459_344_SAG_A	1	2	0	1	2	1	0	1	1	1	0	1	2	1	0	1	0	1	1	1	2	2	1	2	0	1	1	2	1	0	0	0	0	1	0	0	2	0	1	1	1	1	1	1	0	0	2	1	0
ctg7180001784561_3438_SCT_C	0	0	2	0	1	0	1	0	0	0	0	0	0	1	1	1	1	0	1	1	0	2	1	1	1	0	0	1	0	1	1	1	0	1	0	0	1	1	1	1	0	1	1	1	0	0	1	1	0
ctg7180001802321_2885_SAC_A	2	1	1	1	1	0	1	1	1	1	1	0	2	1	1	1	1	0	0	0	1	0	0	1	0	2	2	0	1	0	1	1	2	0	2	2	0	0	1	1	0	1	1	0	0	1	1	1	2
ctg7180001436629_5308_SGT_G	1	2	0	1	0	2	1	1	0	0	0	2	0	0	2	1	1	2	1	1	0	0	2	1	0	1	1	1	1	2	1	0	0	1	NA	1	1	2	1	0	2	2	0	1	1	2	2	0	0
ctg7180001930929_24006_SCT_T	1	1	0	1	1	0	0	0	0	0	0	1	0	0	2	2	1	1	1	1	0	2	0	2	0	0	1	2	1	1	1	0	0	1	0	0	2	1	0	0	1	1	1	1	0	1	0	1	0
ctg7180001903142_596_SCT_T	0	1	0	0	0	0	0	0	0	0	0	0	0	0	1	0	0	0	0	0	0	0	1	0	0	1	0	0	1	1	1	0	0	0	0	0	0	1	1	0	0	1	0	0	0	0	2	0	0
ctg7180001838104_2531_SAC_C	1	0	0	0	0	0	0	0	0	0	0	0	0	0	1	1	1	0	0	0	0	0	0	1	0	0	1	0	0	0	0	0	0	0	0	0	0	0	0	0	0	1	0	0	0	1	0	0	0
ctg7180001190396_3364_SCT_T	2	2	1	2	2	0	0	0	2	1	0	1	0	0	1	2	1	1	1	1	0	2	1	1	1	2	1	2	1	0	2	2	1	1	1	1	2	0	1	1	1	2	1	1	0	1	2	1	0
ctg7180001846477_1816_SGT_G	0	0	2	1	1	2	2	2	0	1	1	1	0	1	1	1	1	1	2	2	1	2	1	1	1	0	0	1	1	2	1	1	1	0	1	0	1	2	1	2	1	0	2	2	1	1	0	2	2
ctg7180001893066_1207_SCT_C	0	0	0	0	0	0	0	0	0	1	1	0	2	1	0	0	0	0	0	0	1	0	1	1	1	0	1	0	2	0	1	0	0	1	1	1	0	0	1	0	0	0	0	0	1	0	1	0	0
ctg7180001223036_1108_SCT_C	0	1	0	1	0	0	0	0	0	0	0	1	0	0	0	0	1	1	0	0	0	0	1	0	0	0	0	1	1	0	1	0	0	1	0	0	1	0	1	0	1	0	0	0	0	0	1	0	0
ctg7180001861725_10702_SCT_T	0	1	1	1	1	2	1	1	0	0	1	2	0	1	0	1	1	2	2	2	0	2	2	2	1	0	0	2	0	1	1	0	1	2	1	0	2	1	1	1	2	0	1	2	2	1	1	1	0
ctg7180001883072_3318_SAG_A	0	0	2	1	0	0	1	1	0	2	2	0	2	2	1	0	1	0	0	0	2	0	0	0	2	0	1	0	1	1	1	1	1	1	2	1	0	1	1	2	0	0	1	0	1	0	0	1	2
ctg7180001898547_3320_SCT_T	0	0	2	0	0	0	0	0	0	0	1	0	0	1	0	0	0	NA	0	0	0	0	0	0	NA	0	0	0	0	0	0	0	2	1	1	0	0	0	0	2	0	0	0	0	1	0	0	0	0
ctg7180001313101_70_SAC_A	1	2	1	1	1	0	1	1	2	0	0	1	2	1	1	0	0	1	0	0	1	0	0	0	1	2	1	1	0	1	0	2	1	1	0	2	1	1	1	0	1	1	1	0	0	0	1	1	2
ctg7180001598696_3496_SAG_A	0	0	0	0	0	0	0	0	0	0	0	0	0	0	0	0	0	0	0	0	0	0	0	0	0	0	0	0	0	0	0	0	0	0	0	0	0	0	0	0	0	0	0	0	0	0	0	0	0
ctg7180001866688_19539_SAG_A	1	2	1	2	1	0	1	0	2	2	1	1	0	2	0	0	1	1	0	0	1	0	1	0	1	2	0	1	0	0	2	1	2	2	2	1	1	0	2	2	1	1	0	0	1	0	2	0	2
ctg7180001866530_8600_SCT_C	1	2	1	1	1	0	0	0	2	0	0	1	0	1	0	0	0	1	0	0	1	0	1	0	0	2	0	1	1	0	1	1	2	1	0	1	1	0	1	1	1	1	0	0	0	0	2	0	0
ctg7180001924993_9316_SCT_C	2	2	0	1	1	2	1	1	2	0	1	2	0	1	1	1	1	2	1	1	1	0	1	1	NA	2	1	1	0	1	1	1	1	1	0	1	1	1	0	0	2	2	0	1	1	2	1	0	0
ctg7180001924993_6884_SGT_T	0	0	0	0	1	0	0	0	0	0	0	0	0	0	0	1	0	0	1	1	1	2	0	1	0	0	0	1	2	0	0	0	0	0	0	0	1	0	0	0	0	0	1	1	0	0	0	1	0
ctg7180001924992_10434_SAC_A	0	0	0	1	0	0	1	0	0	2	0	0	0	0	0	0	1	0	0	0	0	0	1	0	0	0	0	0	0	0	1	0	0	0	1	0	0	0	2	1	0	0	0	0	0	0	1	0	2
ctg7180001676111_5961_SAC_A	0	0	0	0	0	2	1	1	0	0	1	1	0	0	0	0	0	1	1	1	0	0	1	0	0	0	0	0	0	1	0	0	0	0	0	0	0	1	0	0	1	0	0	1	1	1	0	0	0
ctg7180001210487_768_SGT_G	1	0	1	0	0	0	0	0	0	0	0	0	0	0	1	1	1	0	0	0	0	0	1	1	0	0	1	0	0	0	0	0	1	0	0	0	0	0	1	1	0	1	0	0	0	1	1	0	0
ctg7180001355786_795_SCT_T	0	0	0	0	1	2	2	1	0	1	2	1	0	0	0	1	0	1	2	2	1	2	2	1	1	0	0	1	2	1	0	0	0	1	1	0	1	1	2	1	1	1	2	2	2	1	1	1	2
ctg7180001873230_2453_SCT_T	0	0	0	0	0	NA	2	2	0	0	1	1	0	0	0	0	0	1	1	1	0	0	2	0	0	0	0	0	0	2	0	0	0	2	2	1	1	2	1	1	2	2	2	2	2	2	1	1	1
ctg7180001723410_2195_SAG_A	1	0	1	1	1	0	0	1	0	1	0	0	0	1	1	2	2	0	1	1	1	2	1	1	0	0	1	1	2	0	1	0	1	0	1	0	1	0	1	0	0	0	1	1	0	1	1	1	0
ctg7180001936140_20548_SAG_A	0	0	0	0	0	0	0	0	0	0	0	0	0	0	0	0	0	0	0	0	0	0	1	0	0	0	0	0	0	0	1	0	0	1	1	0	0	0	1	0	0	0	0	0	0	0	1	0	0
ctg7180001888511_5606_SAC_A	1	1	0	1	2	2	2	1	2	2	1	1	2	2	0	1	0	1	2	2	2	2	1	2	0	2	1	1	1	1	1	1	2	0	1	1	1	1	0	1	1	1	1	2	1	1	1	2	0
ctg7180001909937_26651_SAC_C	1	1	1	2	1	0	0	1	2	1	0	1	2	0	0	0	0	1	0	0	0	0	0	0	1	1	1	1	0	0	1	2	1	1	1	2	1	0	1	0	1	0	1	0	0	0	0	0	2
ctg7180001818209_5848_SCT_T	1	0	1	1	1	0	1	1	2	1	1	1	2	0	0	0	1	0	0	0	0	1	0	1	1	1	1	0	1	0	1	1	0	0	1	1	1	1	1	0	0	0	1	1	0	0	1	1	2
ctg7180001801860_4309_SGT_T	0	0	0	0	0	0	0	0	0	0	0	0	0	0	0	0	0	0	0	0	0	0	1	0	0	0	0	0	1	0	0	0	0	1	1	0	0	0	1	1	0	0	0	0	0	0	1	0	0
ctg7180001362281_607_SCT_T	0	1	2	1	1	0	1	0	1	2	1	0	2	2	1	1	1	0	1	1	2	2	1	1	1	0	1	1	2	1	1	0	1	1	2	1	1	1	1	2	0	0	1	1	1	0	2	2	0
ctg7180001635945_558_SCT_T	2	0	0	0	1	0	0	0	1	0	0	0	0	0	1	1	1	0	0	0	0	0	0	0	0	1	1	0	0	0	1	1	1	0	0	1	0	0	1	0	0	1	0	0	0	1	0	0	2
ctg7180001692106_295_SAG_A	2	1	1	0	1	0	0	0	1	0	0	0	0	1	1	1	2	0	0	1	1	0	1	0	0	0	1	0	0	0	1	0	0	1	1	0	0	0	0	0	0	1	0	0	0	1	0	1	0
ctg7180001936441_2797_SGT_G	0	1	0	1	0	0	0	0	0	0	0	1	0	0	0	0	0	1	0	1	0	0	1	0	0	0	0	1	0	0	1	0	0	1	0	0	1	0	1	0	1	1	0	0	0	1	0	0	2
ctg7180001936441_12786_SAG_G	1	0	1	0	0	0	0	0	0	0	0	0	0	0	1	1	2	0	0	0	0	0	0	0	0	1	1	0	0	0	0	1	1	1	1	1	0	0	0	1	0	0	0	0	0	1	0	0	0
ctg7180001885532_15863_SAG_G	0	0	0	1	0	2	1	2	1	1	1	1	2	1	0	0	0	1	1	0	1	0	1	1	1	2	1	0	2	1	2	2	1	0	1	1	0	1	1	2	1	1	1	1	1	0	1	0	0
ctg7180001181925_94_SCT_T	0	0	0	0	0	0	0	0	0	0	0	0	0	0	0	0	0	0	0	0	0	0	0	0	0	0	0	0	0	0	0	0	0	0	0	0	0	0	1	0	0	0	0	0	0	0	0	0	2
ctg7180001937598_18811_SAG_A	2	1	0	0	1	0	0	0	1	0	0	0	0	1	2	1	0	0	0	0	1	0	1	1	0	0	1	0	0	1	0	0	0	1	1	0	0	1	2	0	0	1	0	0	0	1	1	1	2
ctg7180001937598_28465_SGT_T	1	1	1	0	0	0	1	1	0	1	1	0	0	2	1	1	2	0	1	1	2	1	2	2	1	0	1	1	1	0	1	0	0	1	2	0	1	0	2	0	0	1	1	1	2	2	2	0	2
ctg7180001685938_1219_SCT_T	1	1	1	0	0	1	1	1	1	1	0	0	0	2	1	1	1	0	1	0	1	1	0	1	1	0	1	0	1	0	1	1	1	0	1	0	1	1	0	1	0	0	0	1	1	1	1	0	0
ctg7180001909335_4784_SCT_C	2	1	1	1	1	1	1	0	2	1	1	0	0	2	2	1	2	1	1	0	1	1	0	1	1	0	1	1	1	1	1	1	1	1	2	0	1	2	1	0	0	0	1	1	1	2	1	0	2
ctg7180001489963_9079_SCT_C	0	0	1	1	0	1	0	2	0	0	1	1	2	1	0	0	1	1	0	0	0	0	0	0	0	2	1	0	0	1	0	1	1	0	0	1	0	0	1	2	1	1	0	0	0	0	0	0	2
ctg7180001916076_16809_SCT_T	1	0	1	0	1	0	0	0	1	0	0	0	2	1	0	0	1	0	0	1	0	0	1	1	0	0	1	0	1	1	0	0	0	0	0	0	0	0	1	2	0	0	0	0	0	0	0	0	2
ctg7180001214148_1879_SAC_C	2	1	1	0	1	0	2	0	1	0	0	1	0	0	1	1	1	1	1	1	1	1	2	1	1	0	1	0	1	0	1	1	0	2	0	1	2	0	1	0	1	1	0	1	1	2	2	1	0
ctg7180001231185_1070_SCT_C	1	0	0	0	1	1	0	1	1	0	0	1	0	0	0	0	0	2	0	0	0	0	1	0	0	1	0	0	0	0	0	0	0	0	0	0	0	0	1	0	1	1	0	0	0	0	1	0	0
ctg7180001856315_6686_SCT_T	0	0	1	0	0	0	1	1	0	0	0	1	0	0	0	0	0	0	0	1	0	0	1	1	0	0	0	0	0	1	0	0	0	1	0	1	1	0	0	1	1	1	0	0	0	1	0	1	0
ctg7180001856315_2249_SCT_T	1	1	1	0	0	1	1	1	0	0	0	1	2	1	1	1	1	1	1	0	1	1	0	1	1	1	2	0	0	0	1	1	0	1	0	0	1	0	1	1	1	1	0	1	1	1	1	0	2
ctg7180001327682_1605_SCT_C	2	0	0	0	1	0	0	0	1	0	0	0	0	0	1	1	0	NA	0	0	0	1	0	1	1	0	1	0	1	0	1	1	0	0	0	0	1	0	0	0	0	0	0	0	0	1	1	0	0
ctg7180001665649_4255_A	1	1	2	0	1	1	1	2	1	0	0	2	0	0	0	0	2	2	0	0	1	0	1	1	0	1	0	0	1	1	0	0	0	2	0	1	1	0	1	1	2	2	0	0	0	1	1	1	0
ctg7180001809745_1780_SAG_G	0	1	0	0	0	0	0	0	0	0	0	0	0	0	0	0	0	0	0	1	1	0	1	0	0	0	0	0	0	1	0	0	0	0	0	0	0	0	0	1	0	1	0	0	0	0	0	0	0
ctg7180001641222_5307_SCT_T	1	1	0	2	2	0	1	0	2	2	2	0	2	1	1	1	0	0	1	1	0	1	0	0	1	1	1	2	2	1	0	1	2	0	0	1	0	2	1	1	0	1	2	1	1	0	0	2	2
ctg7180001681458_2579_SAG_G	0	0	0	0	0	0	0	0	0	0	0	0	0	0	0	0	0	0	0	1	0	0	1	0	0	0	0	0	0	0	0	0	0	0	0	0	0	0	0	0	0	0	0	0	0	0	0	0	0
ctg7180001628212_427_SAC_A	0	0	1	0	0	1	1	1	0	0	0	0	0	0	0	0	1	1	1	0	1	0	1	1	0	0	0	0	0	0	2	0	0	0	1	1	0	0	1	0	0	0	0	1	1	0	1	0	0
ctg7180001865602_6158_SAC_A	0	0	0	0	0	0	0	0	0	0	0	0	0	0	0	0	0	0	0	0	0	0	0	0	0	0	0	0	0	0	0	0	0	0	0	0	0	0	0	0	0	0	0	0	0	0	0	0	0
ctg7180001829531_2357_SAG_G	1	0	1	0	1	0	1	1	1	0	0	0	0	1	0	0	0	0	1	1	0	0	1	1	1	0	0	0	1	0	0	1	0	0	0	1	0	0	0	0	0	0	0	1	1	0	0	0	0
ctg7180001829531_4567_SAG_G	0	0	0	0	0	0	0	0	0	0	0	0	0	0	1	0	1	1	0	0	0	0	1	0	0	0	0	0	0	1	0	0	0	0	0	0	0	1	1	0	0	0	0	0	0	0	1	0	0
ctg7180001208099_705_SAG_G	2	0	0	0	1	0	0	0	1	1	0	0	0	0	1	1	0	0	0	1	0	0	1	1	0	0	1	0	1	0	1	0	0	0	0	0	0	0	0	0	0	0	0	0	0	1	0	0	0
ctg7180001788736_9347_SCT_T	0	0	0	0	0	0	0	0	0	1	0	0	0	0	0	0	1	0	0	0	0	0	0	0	0	0	0	0	0	0	1	0	0	0	0	0	0	0	0	0	0	1	0	0	0	0	0	0	0
ctg7180001808851_10600_SAC_A	0	2	1	2	0	1	1	1	0	2	1	1	2	1	1	0	0	1	0	0	1	0	0	0	1	2	1	0	1	2	0	2	1	1	1	1	0	1	1	2	2	1	1	0	0	0	1	0	2
ctg7180001857423_2038_SCT_C	0	0	0	0	0	0	0	0	0	0	0	0	0	0	0	0	1	0	0	1	0	0	1	0	0	0	0	0	1	0	1	0	0	0	0	0	0	0	0	0	0	1	0	0	0	0	0	0	0
ctg7180001935394_4410_SCT_C	0	1	0	0	0	0	0	1	0	0	0	0	0	1	0	0	0	0	0	0	1	0	0	0	0	0	0	0	0	0	0	0	0	0	1	0	0	0	0	2	0	1	0	0	0	0	0	0	0
ctg7180001661616_1778_SAG_A	1	1	1	1	0	0	0	1	0	1	0	1	0	1	2	1	1	0	0	0	2	1	0	1	0	1	1	1	1	1	0	1	1	0	1	0	1	1	0	1	0	0	0	0	0	2	0	1	0
ctg7180001287443_2481_SCT_C	1	0	1	0	1	1	1	0	1	1	0	1	2	1	1	2	1	1	1	2	0	1	2	1	0	0	2	1	0	1	1	0	1	2	0	2	1	1	1	2	1	0	1	1	0	2	2	1	0
ctg7180001899076_4643_SGT_T	1	0	0	0	1	0	1	0	1	0	0	1	0	NA	1	2	0	1	1	1	0	1	1	0	0	0	1	1	1	0	0	0	1	1	0	1	1	1	1	1	0	1	1	1	0	1	1	1	0
ctg7180001618788_3293_SCT_T	2	0	0	0	2	0	0	0	2	0	0	0	0	0	0	0	0	0	0	0	0	0	0	0	0	0	0	0	0	0	0	0	0	1	1	1	1	1	1	1	1	2	1	1	1	2	1	1	1
ctg7180001618788_2786_G	1	1	1	1	1	0	1	0	1	1	1	0	0	0	1	2	0	1	1	1	1	1	1	0	1	0	1	1	0	0	0	1	1	1	0	2	1	1	2	0	1	1	1	1	0	1	2	1	2
ctg7180001842659_3587_SAG_G	2	0	2	1	1	0	1	1	1	2	1	2	2	2	2	1	1	0	0	0	0	1	0	1	1	0	2	1	1	2	2	0	0	0	1	1	1	1	1	1	1	1	0	0	1	2	1	1	2
ctg7180001701103_6274_SCT_C	0	1	0	1	0	2	1	1	0	1	2	0	0	0	0	0	0	1	1	1	1	0	1	0	2	2	0	0	2	0	0	2	1	1	1	0	0	0	1	2	1	2	1	1	2	NA	0	0	2
ctg7180001842332_994_SAC_A	1	1	0	0	0	0	0	0	0	0	0	0	0	0	1	1	0	0	0	0	1	0	0	0	0	0	1	0	0	0	0	0	0	0	1	0	0	0	0	1	0	1	1	0	0	1	0	0	0
ctg7180001566074_3978_SCT_C	1	0	0	0	2	0	0	0	2	1	0	1	0	0	0	1	0	1	1	1	0	2	1	1	0	0	0	1	0	0	0	0	1	1	0	1	2	1	1	0	0	0	1	1	0	0	1	1	0
ctg7180001882899_2568_SGT_G	1	0	1	1	0	2	1	1	0	1	1	1	0	1	2	1	0	1	1	1	0	0	1	0	1	1	1	1	0	1	1	0	0	1	1	0	0	1	0	0	1	2	0	1	1	1	0	1	0
ctg7180001840493_6742_SGT_G	0	0	0	2	1	0	0	0	1	1	1	1	0	1	1	0	1	1	1	1	0	2	1	2	1	1	0	0	1	1	1	2	2	1	0	1	2	2	2	2	0	0	0	1	0	0	1	0	2
ctg7180001933751_10148_SAG_G	1	2	1	1	1	0	0	1	1	1	1	0	0	1	0	1	2	0	0	0	2	0	0	0	1	1	0	1	2	1	0	2	1	0	0	1	0	0	0	1	1	1	1	0	1	0	1	1	0
ctg7180001933751_10946_SAG_G	0	0	0	0	0	0	0	0	0	1	0	0	0	0	0	0	1	0	0	0	0	0	0	0	0	0	0	0	1	0	0	0	0	0	0	0	0	0	0	0	0	0	0	0	0	0	0	0	0
ctg7180001933498_9602_SCT_C	2	1	0	0	1	0	1	0	1	1	0	1	2	1	1	1	1	0	0	0	1	0	0	0	0	1	2	0	1	0	0	1	1	0	1	0	0	0	0	0	0	1	1	0	1	2	0	0	0
ctg7180001801625_3416_SAG_G	0	2	1	1	0	0	1	2	0	2	0	0	0	1	1	1	2	0	0	0	2	0	0	0	0	1	0	2	2	1	1	1	1	0	1	1	0	1	0	1	1	1	2	0	0	1	1	2	0
ctg7180001801625_4789_SCT_C	0	0	0	0	0	0	0	1	0	0	0	0	0	0	0	0	0	0	0	0	0	0	0	0	0	1	0	0	1	0	1	1	1	0	0	0	0	0	0	0	0	0	0	0	0	0	0	0	0
ctg7180001893781_5745_SCT_C	0	1	0	0	0	0	0	0	0	0	0	0	0	0	0	0	1	0	0	0	1	0	0	1	0	0	0	0	0	0	0	0	0	0	0	0	0	0	0	0	0	1	0	0	0	1	0	0	0
ctg7180001802257_16729_SGT_G	0	0	0	0	0	0	0	0	0	0	0	0	0	0	0	0	0	0	0	0	0	0	0	0	0	0	0	0	0	0	0	0	0	0	0	0	0	0	0	0	0	0	0	0	0	0	0	0	0
ctg7180001576177_5663_SAG_G	2	1	0	2	1	0	1	1	1	1	1	2	0	2	2	1	2	0	0	0	1	1	0	1	1	0	1	1	0	1	0	1	0	0	1	0	1	1	0	1	0	1	1	0	1	2	0	1	0
ctg7180001833256_6497_SAG_G	0	1	1	0	0	0	0	0	0	1	1	0	0	2	0	0	0	0	0	0	1	0	0	0	0	0	0	0	1	0	0	0	0	0	0	1	0	0	0	0	1	0	0	0	1	0	1	0	0
ctg7180001835567_13286_SAC_C	1	2	0	1	0	1	0	1	0	2	1	1	2	1	2	2	0	0	0	0	2	0	0	1	1	0	2	2	1	1	2	0	0	1	0	0	0	1	0	0	0	0	1	0	2	1	0	2	0
ctg7180001471253_2330_SCT_T	2	0	0	0	1	0	1	0	1	1	0	0	0	0	1	1	0	0	0	0	0	0	0	0	0	0	1	0	0	0	0	0	0	0	0	0	0	0	0	0	0	1	0	0	0	1	0	0	0
ctg7180001820909_3969_SCT_T	0	2	0	0	0	0	0	1	0	0	1	1	1	1	0	1	2	1	0	0	2	1	1	2	0	0	0	2	2	1	2	0	0	1	2	0	2	0	1	1	0	0	2	0	1	0	2	2	0
ctg7180001519822_246_SCT_C	0	0	0	0	0	1	0	1	0	0	1	0	2	1	1	0	1	0	0	1	0	0	1	1	0	1	1	0	1	1	0	1	1	1	0	0	0	1	0	1	0	0	1	0	0	1	1	0	0
ctg7180001881758_1552_SCT_C	0	0	0	0	0	0	0	0	0	0	0	0	0	0	0	0	1	0	0	1	0	0	1	1	0	0	0	0	0	0	0	0	0	0	0	0	0	0	0	1	0	0	0	0	0	0	0	0	0
ctg7180001934666_9414_SAC_A	0	0	2	0	0	0	0	0	0	0	0	0	0	0	0	0	0	0	0	0	0	0	0	0	0	1	0	0	0	0	0	0	0	0	0	1	0	0	0	0	1	1	0	0	0	0	0	0	0
ctg7180001918376_7678_SGT_G	0	2	0	2	0	0	1	1	1	1	1	1	1	1	0	0	0	1	1	1	1	1	1	1	2	0	0	1	1	0	0	1	1	1	0	0	0	1	0	1	2	0	1	1	2	0	1	1	1
ctg7180001179669_871_SAC_A	1	0	0	0	0	0	0	0	0	0	0	1	0	0	1	1	0	0	0	0	0	0	0	0	0	0	1	1	0	0	0	0	0	0	0	0	0	0	0	0	0	0	0	0	0	1	0	1	0
ctg7180001916663_5521_SAC_C	1	1	0	0	2	0	0	1	1	1	0	0	0	0	0	1	0	1	1	1	2	1	1	0	0	0	0	2	1	0	1	0	0	1	2	1	1	0	1	2	0	0	0	1	1	0	1	2	0
ctg7180001683962_566_SGT_T	1	1	2	1	2	2	1	0	2	0	1	2	2	1	1	0	1	0	1	1	0	2	0	1	1	1	1	1	1	2	0	1	1	0	0	2	1	2	1	1	0	1	1	1	0	1	1	1	1
ctg7180001485406_2314_SCT_T	0	0	2	1	0	2	2	1	0	1	2	2	1	1	0	0	2	1	1	1	0	1	1	2	2	2	1	0	0	1	0	2	1	1	0	1	1	0	1	1	2	1	0	1	1	1	0	0	2
ctg7180001821786_1025_SCT_T	0	0	0	0	0	0	0	0	0	0	NA	0	0	0	NA	0	0	0	0	0	0	1	0	0	0	0	0	0	0	0	0	0	0	0	0	0	0	0	0	0	0	0	0	0	0	0	0	0	0
ctg7180001930693_5713_SCT_T	1	1	0	0	1	0	0	0	0	1	0	0	0	1	1	1	0	0	1	1	1	1	0	0	0	0	1	0	0	0	1	0	0	0	0	1	0	0	0	0	0	1	0	1	1	1	0	0	0
ctg7180001930692_6610_SAG_G	1	1	0	0	0	0	0	0	0	1	0	0	0	1	1	1	0	0	0	0	1	0	0	0	0	0	1	1	0	0	0	0	0	0	0	0	0	0	0	1	0	1	1	0	1	1	0	1	0
ctg7180001930692_3811_SAG_A	1	0	0	0	2	0	0	0	1	0	0	1	0	0	0	0	0	0	1	1	0	1	0	0	0	0	0	0	0	0	0	0	0	0	0	1	0	0	0	0	0	0	0	1	0	0	0	0	0
ctg7180001799996_9983_SAG_A	1	1	0	0	0	0	0	0	0	1	0	1	0	0	1	1	0	0	0	0	1	0	0	0	0	0	1	0	0	0	0	0	0	0	0	0	0	0	0	0	0	1	0	0	1	1	0	0	0
ctg7180001933833_3326_SAG_A	0	1	1	1	0	0	0	1	0	0	0	1	1	1	0	1	0	1	0	0	1	0	1	0	0	0	0	1	2	0	1	0	1	1	1	0	1	1	1	1	0	0	0	0	0	0	2	1	0
ctg7180001651045_3204_SGT_T	1	2	0	1	1	0	0	0	0	1	0	1	1	1	1	1	1	0	1	1	1	1	0	1	0	0	1	0	1	0	1	0	1	0	1	1	0	1	0	1	0	0	1	1	1	1	1	0	0
ctg7180001923094_6069_SCT_C	0	1	0	0	0	0	0	0	0	0	0	0	0	0	0	0	0	0	0	0	0	0	0	0	0	0	0	1	0	0	0	0	0	0	0	0	0	0	0	0	0	0	0	0	0	0	0	1	0
ctg7180001918418_299_SCT_C	0	1	1	0	0	0	0	1	0	0	0	0	0	1	0	1	0	1	0	0	1	0	1	0	0	0	0	2	1	0	2	0	0	1	1	0	1	0	1	0	0	1	0	0	0	0	1	2	0
ctg7180001903142_7876_SAG_G	0	1	0	0	0	2	1	1	0	0	0	1	0	0	1	0	0	1	1	1	0	0	2	0	0	1	0	0	1	2	1	0	0	0	0	0	0	2	1	0	1	1	0	1	1	1	2	0	0
ctg7180001903142_10322_SCT_T	1	0	0	0	0	0	0	0	0	0	0	0	0	0	1	1	1	0	0	0	0	0	0	1	0	0	1	0	0	0	0	0	0	0	0	0	0	0	0	0	0	1	0	0	0	1	0	0	0
GCR_cBin43132_Ctg1_139_G	0	0	0	0	0	0	0	0	0	0	0	0	0	0	0	0	0	0	1	0	0	0	0	0	0	0	0	0	0	1	0	1	0	0	1	0	0	0	0	0	0	0	0	0	0	0	0	0	1
ctg7180001797521_1179_SGT_T	0	1	2	2	0	1	1	0	0	2	0	0	1	0	0	0	1	0	1	0	1	0	0	0	1	0	0	0	0	1	0	0	0	0	0	1	0	1	1	1	0	0	0	1	0	0	0	0	1
ctg7180001934715_3336_SGT_G	1	1	2	0	1	0	0	1	1	0	1	0	0	1	1	2	1	1	0	1	0	1	1	2	0	1	1	2	1	0	1	0	1	2	1	1	1	0	1	0	2	2	0	0	0	2	1	1	1
ctg7180001585833_613_SCT_T	0	0	2	0	0	0	0	0	0	0	0	0	0	0	0	0	0	0	0	0	0	0	0	0	0	0	0	0	0	0	0	0	0	0	0	1	0	0	0	0	0	1	0	0	0	0	0	0	0
ctg7180001494398_3239_SGT_G	0	2	2	1	0	1	1	1	0	1	0	0	1	1	0	1	2	1	0	1	1	1	1	1	1	1	0	2	1	0	1	0	1	2	1	1	1	1	2	1	2	1	0	1	0	1	1	1	1
ctg7180001272484_4562_SCT_T	0	1	0	0	0	0	0	0	0	0	0	0	0	0	0	1	0	0	0	1	0	1	1	1	0	1	0	1	0	0	0	0	1	1	0	0	0	1	1	0	0	2	0	0	0	1	1	1	0
ctg7180001375963_5234_SAC_C	0	1	0	0	0	0	0	0	0	0	0	0	0	2	0	0	1	1	1	0	1	0	0	0	0	0	0	1	1	0	1	0	0	1	0	0	1	0	0	1	1	0	0	0	0	0	0	0	1
ctg7180001896182_2640_SCT_T	0	0	0	0	0	0	0	0	0	0	1	0	0	0	0	0	0	0	0	0	0	0	0	0	1	0	0	0	1	0	0	1	0	0	0	0	0	0	0	0	0	1	0	0	1	0	0	0	0
ctg7180001823419_6347_SAG_A	2	0	2	1	1	2	1	1	1	1	1	2	2	0	2	1	0	1	0	1	2	1	1	0	2	0	2	0	2	1	2	1	0	0	1	2	0	2	1	1	0	1	2	2	2	1	1	0	0
ctg7180001534792_1435_SCT_T	0	1	0	0	0	0	0	1	0	0	1	0	0	1	0	0	1	1	0	0	0	0	0	0	1	0	0	1	1	0	1	1	0	1	0	0	1	0	0	0	1	0	0	0	1	0	0	0	1
ctg7180001506805_2705_SAG_A	1	1	0	0	0	0	0	0	0	1	0	0	0	0	1	2	0	0	1	1	0	1	0	2	0	1	1	0	0	1	1	1	1	1	0	0	0	0	1	0	1	NA	0	0	0	2	1	1	1
ctg7180001504660_939_SGT_G	1	0	0	0	0	0	0	1	0	0	0	0	0	0	1	1	1	0	0	0	0	0	0	1	0	0	1	0	0	0	1	0	0	0	0	0	0	0	0	0	0	1	0	0	0	1	0	0	0
ctg7180001802612_8078_SGT_G	1	1	2	0	0	0	0	1	0	1	1	0	1	1	1	1	2	1	2	0	1	0	1	1	2	1	1	1	2	1	1	1	0	1	1	1	1	0	1	2	2	2	0	0	1	1	0	0	2
ctg7180001477636_8666_SCT_T	0	2	0	1	1	1	1	1	1	1	1	0	0	1	0	0	2	1	1	0	1	0	1	0	1	2	0	1	0	1	1	1	1	1	1	0	2	0	0	1	2	2	0	0	0	0	0	1	2
ctg7180001477636_6852_SAC_C	0	1	0	0	0	0	0	0	0	0	0	0	0	0	0	0	0	0	0	0	0	0	1	0	0	0	0	0	0	0	1	0	0	0	1	0	0	0	0	0	0	0	0	0	0	0	0	0	0
ctg7180001365179_3331_SAC_A	1	1	0	0	0	0	0	0	0	0	0	0	0	2	1	1	0	0	1	0	0	0	0	1	0	0	1	0	0	0	0	0	0	0	0	0	0	0	0	1	0	0	0	0	0	1	0	0	0
ctg7180001614943_8718_SAG_G	1	0	0	0	0	0	0	0	0	0	1	0	0	0	1	1	0	0	0	0	0	0	0	1	1	0	1	0	1	0	0	0	0	0	0	0	0	0	0	0	0	0	0	0	1	1	0	0	0
ctg7180001659258_1032_SAG_G	0	0	0	0	0	0	0	0	0	0	0	0	0	0	0	0	0	0	0	0	0	0	0	0	0	0	0	0	0	0	0	0	0	0	0	0	0	0	0	0	0	0	0	0	0	0	0	0	0
ctg7180001258392_2197_SGT_T	1	0	0	0	0	0	0	0	0	0	1	0	0	1	1	2	0	0	1	1	1	1	0	1	2	0	1	0	1	0	1	0	1	1	0	0	0	0	1	2	0	0	0	0	1	2	1	1	0
ctg7180001881460_1180_SCT_T	0	1	0	1	1	1	1	1	1	0	1	0	1	1	0	0	1	0	1	0	1	0	1	0	1	1	0	0	0	0	0	0	1	0	1	0	1	0	1	2	0	1	0	0	0	0	0	1	0
ctg7180001440290_231_SAG_A	1	0	0	1	1	1	1	0	1	0	2	0	1	1	1	2	1	0	0	1	0	1	1	1	1	1	1	0	1	0	1	0	2	1	1	0	1	0	2	0	0	1	0	0	1	2	1	2	0
ctg7180001903033_8569_SAG_A	0	0	0	1	1	0	1	0	1	0	2	0	1	1	0	1	0	0	1	1	1	0	0	1	2	1	0	0	1	0	1	0	1	1	0	0	1	0	1	1	0	0	0	0	1	1	1	2	0
ctg7180001885641_20658_A	0	0	0	0	0	0	0	0	0	0	0	0	0	0	0	0	0	0	0	0	0	0	0	0	0	0	0	0	0	0	0	0	0	0	0	0	0	0	0	0	0	0	0	0	0	0	0	0	0
ctg7180001849522_5834_SCT_T	1	0	0	0	0	0	0	0	0	0	0	0	0	0	1	1	0	0	0	0	0	0	0	0	0	0	1	0	0	0	0	0	0	0	0	0	0	0	0	0	0	1	0	0	0	1	0	0	0
ctg7180001829089_2399_SAG_G	1	1	0	1	1	1	1	1	1	0	1	0	0	1	1	1	0	0	0	0	1	1	1	1	1	1	1	1	0	0	0	0	2	0	1	0	1	0	0	2	0	1	0	0	0	1	0	1	0
ctg7180001930285_14108_SAG_A	0	0	0	0	0	1	0	0	0	1	0	0	0	0	0	1	0	0	1	1	0	0	0	0	0	1	0	0	0	1	1	1	0	1	0	0	0	0	2	0	1	2	0	0	0	1	1	1	1
ctg7180001311238_12684_SGT_T	0	0	0	0	0	0	0	2	0	0	0	1	1	2	0	0	0	1	0	1	2	1	2	0	1	0	1	0	0	0	1	0	0	0	2	1	0	2	0	2	0	0	1	1	1	0	1	0	0
ctg7180001883575_225_SCT_T	0	0	0	0	0	0	0	0	0	0	0	0	0	0	0	0	0	0	0	0	0	0	0	0	0	0	0	0	0	0	0	0	0	0	0	0	0	0	0	0	0	0	0	0	0	0	0	0	0
ctg7180001924950_3911_SCT_C	1	0	0	0	0	1	0	0	0	1	1	0	0	0	1	1	0	0	2	0	1	0	0	0	2	1	1	1	1	1	0	1	0	0	0	0	0	0	1	1	1	1	0	0	1	1	0	0	1
ctg7180001636631_549_SAC_C	1	0	0	0	0	1	0	1	0	1	0	0	1	2	1	2	0	1	1	2	2	1	2	0	1	1	2	1	0	1	2	1	0	1	2	1	0	1	2	2	1	2	0	1	1	2	2	1	1
ctg7180001916334_8143_SCT_T	0	1	2	0	0	0	0	1	0	0	1	1	0	1	0	1	0	0	1	1	0	1	0	2	1	0	0	0	1	0	0	1	1	1	0	1	0	1	1	0	0	0	1	0	1	1	1	1	0
ctg7180001272822_859_SCT_C	1	1	0	2	2	1	1	0	2	1	1	1	1	2	1	0	2	1	0	0	0	0	0	0	0	1	0	1	1	2	0	0	0	1	0	0	2	0	1	2	1	1	1	1	0	0	0	1	2
ctg7180001516076_150_SCT_C	0	0	0	0	0	0	0	0	0	0	0	0	0	0	0	0	0	0	0	0	0	0	0	0	0	0	0	0	0	0	1	0	0	0	0	0	0	0	0	0	0	0	0	0	0	0	0	0	0
ctg7180001935860_8921_SAC_C	1	0	2	0	0	1	1	0	0	1	0	0	0	1	1	1	0	0	1	0	0	1	1	2	0	1	1	1	0	0	1	2	2	0	1	1	0	0	0	0	1	0	0	0	0	1	0	0	0
ctg7180001654954_203_SCT_T	0	0	2	0	0	0	0	0	0	0	0	0	0	2	0	0	0	0	0	0	1	0	0	0	1	0	0	0	0	0	0	1	0	0	0	1	1	1	0	1	0	0	1	0	0	0	0	0	1
ctg7180001823834_2287_SGT_G	1	0	0	0	0	0	0	0	0	1	1	0	0	0	1	1	1	0	2	0	0	0	1	1	1	0	1	1	2	0	0	1	0	0	1	0	0	0	0	0	1	1	0	0	1	1	0	0	0
ctg7180001481724_2077_SGT_T	0	1	2	1	0	0	0	1	0	1	0	2	1	0	0	1	0	1	0	2	2	2	1	2	1	1	0	0	1	0	2	1	1	1	1	2	0	2	1	0	0	1	1	1	1	1	1	1	0
ctg7180001855591_4429_SGT_T	1	1	2	1	1	2	2	1	1	1	0	2	0	1	1	0	1	1	0	0	0	0	0	0	0	1	0	1	1	2	1	1	1	0	0	1	0	1	1	0	1	1	2	1	0	0	0	2	1
ctg7180001898511_5622_SCT_T	0	2	2	2	1	0	0	0	1	2	1	2	0	1	0	0	1	0	1	0	1	1	1	1	1	1	0	1	0	1	0	2	0	0	1	1	1	0	1	1	1	2	0	0	0	0	0	1	1
ctg7180001844481_11573_SAG_G	0	2	2	1	0	0	0	1	0	2	1	2	2	1	0	1	0	1	1	2	1	1	1	0	1	0	1	1	2	0	2	2	1	2	1	2	1	2	1	2	1	0	1	1	1	1	2	2	1
ctg7180001863891_7925_SAG_A	0	0	0	0	0	0	0	0	0	0	0	0	0	0	0	0	0	0	0	0	0	0	0	1	0	0	0	0	0	0	0	0	0	0	0	0	0	0	0	0	0	1	0	0	0	0	0	0	0
ctg7180001823166_4540_SAC_C	0	0	0	0	0	0	0	0	0	0	0	0	0	0	0	0	0	0	0	0	0	0	0	0	0	0	1	0	0	0	0	0	0	0	0	0	0	1	0	0	0	0	1	0	0	0	1	1	0
ctg7180001477041_1211_SAG_A	0	0	0	0	0	0	0	0	0	0	0	0	0	0	0	0	0	0	1	0	0	0	0	2	0	0	2	0	2	0	2	0	0	0	0	0	0	0	0	0	0	0	0	0	0	0	2	0	0
ctg7180001856648_5796_SCT_T	0	0	0	0	0	0	0	0	0	0	0	0	0	0	0	0	0	0	1	0	0	0	0	0	0	0	0	0	1	0	1	0	0	0	0	0	0	0	0	0	0	1	0	0	0	0	0	0	0
ctg7180001267716_4623_SGT_G	1	0	0	1	1	0	1	0	1	0	1	0	0	0	1	1	2	1	2	0	0	1	1	1	0	2	1	1	1	0	1	0	1	0	1	0	1	1	0	0	1	2	1	0	0	1	0	1	0
ctg7180001824166_2717_SGT_G	1	1	2	1	0	1	2	1	0	1	0	1	0	0	1	1	1	1	1	0	1	NA	0	1	1	1	2	1	1	1	1	1	1	0	0	1	0	0	1	0	1	1	0	1	1	1	1	0	1
ctg7180001825852_12487_SGT_T	0	0	0	0	0	0	0	0	0	0	0	1	0	0	0	0	0	0	0	0	0	0	0	0	0	0	0	0	1	0	0	0	0	0	0	0	0	0	0	0	0	1	0	0	0	0	0	0	0
ctg7180001538471_752_SCT_C	0	0	0	0	0	0	1	0	0	0	0	0	0	0	0	0	1	1	0	0	1	0	0	0	1	1	1	1	0	0	0	0	1	0	0	0	0	0	0	0	1	0	0	0	0	0	1	0	0
ctg7180001372897_1779_SGT_G	0	0	0	1	0	1	1	1	0	1	0	2	0	0	0	0	0	0	1	0	0	0	0	1	0	0	0	0	1	1	0	0	0	0	0	0	0	0	1	0	0	0	0	1	1	0	0	0	1
ctg7180001372897_1820_SCT_C	0	0	0	1	0	1	1	1	0	1	0	1	0	0	0	0	0	0	1	0	1	0	0	0	1	0	1	0	0	0	0	0	0	0	0	0	0	0	0	0	0	0	0	1	0	0	1	0	0
ctg7180001800523_1538_SCT_T	1	1	2	0	1	0	0	1	1	0	0	0	1	1	1	1	1	2	0	1	2	0	1	1	1	0	1	1	0	2	1	1	0	2	1	1	0	2	2	1	1	0	2	0	1	1	2	2	1
ctg7180001831517_3537_SCT_C	0	1	0	1	0	0	1	2	0	1	1	0	2	2	0	1	0	1	0	2	1	2	1	1	1	1	0	1	1	1	1	1	1	2	1	1	0	2	2	2	1	0	2	1	2	1	1	2	1
ctg7180001905833_2120_SGT_G	0	0	0	0	0	0	0	0	0	0	0	0	0	0	0	0	0	0	0	0	0	0	0	0	0	0	0	0	0	0	0	0	0	0	0	0	0	0	0	0	0	0	0	0	0	0	0	0	0
ctg7180001908554_1415_SAG_A	2	1	2	0	2	0	0	1	2	0	1	1	1	1	2	2	1	1	1	1	2	0	2	1	1	1	2	0	0	1	1	1	0	2	2	1	1	1	1	1	0	1	1	0	0	2	2	1	0
ctg7180001765288_547_SCT_C	1	1	2	1	1	2	1	0	1	1	0	1	0	0	1	0	1	1	0	0	0	0	0	0	0	0	0	1	0	1	0	1	1	0	0	1	1	0	0	0	1	0	0	1	0	0	0	0	1
ctg7180001847848_1995_SAC_C	0	0	0	0	1	1	1	1	1	0	1	0	1	1	0	0	1	1	1	0	2	0	2	0	1	1	1	0	0	1	2	0	0	1	2	0	1	2	1	1	NA	2	2	1	1	0	1	2	1
ctg7180001451926_1819_SGT_G	2	1	2	1	2	0	1	1	2	0	2	2	1	0	2	1	1	0	2	1	0	2	1	1	1	2	1	0	2	1	0	1	1	0	1	2	1	0	0	0	0	2	0	1	1	1	0	0	0
ctg7180001884817_7225_SAG_A	0	0	0	0	0	0	0	1	0	0	0	0	1	1	0	0	0	1	1	0	1	0	1	1	0	0	0	0	0	0	1	0	0	1	1	0	0	2	0	1	0	0	2	0	0	0	0	2	0
ctg7180001815017_9384_SCT_T	0	0	0	0	0	1	1	0	0	0	0	0	0	0	0	0	0	0	1	0	1	0	0	1	1	0	1	0	0	1	1	0	0	0	0	0	0	1	1	0	0	0	1	1	1	0	1	1	1
ctg7180001673656_6697_SAG_A	1	1	1	1	1	1	1	1	1	1	1	1	1	1	1	1	1	1	1	1	1	1	1	1	1	1	1	1	1	1	1	1	1	0	1	0	0	0	0	0	NA	0	0	0	0	0	0	0	0
ctg7180001703625_822_SAG_A	1	2	1	2	1	1	0	0	2	1	1	1	0	0	2	1	2	2	1	1	2	1	1	1	1	0	1	0	1	0	0	1	1	2	1	0	0	1	1	2	0	1	0	1	0	2	0	1	1
ctg7180001674730_665_SAG_A	0	0	0	0	0	0	1	0	0	0	0	0	0	0	0	0	0	0	0	0	0	0	0	0	0	0	0	0	0	0	0	0	1	0	0	0	1	0	0	0	0	0	0	0	0	0	0	0	0
ctg7180001865200_286_SCT_C	1	1	2	1	1	1	1	2	1	1	1	0	1	0	1	1	1	1	1	0	0	1	0	1	0	1	1	0	1	2	1	0	2	0	1	1	1	1	2	0	1	0	1	0	1	2	0	0	2
ctg7180001927345_792_SAG_G	2	1	2	1	1	1	2	1	1	0	0	2	0	0	2	1	0	0	1	0	1	1	0	2	1	1	2	0	1	2	0	1	1	0	0	1	0	1	1	0	0	0	1	1	1	1	1	1	1
ctg7180001806429_7718_SCT_T	0	0	0	1	1	0	0	1	1	0	1	0	0	0	0	0	1	0	2	0	0	0	1	0	0	1	0	0	0	0	1	0	0	0	1	0	1	0	0	0	0	2	0	0	0	0	0	0	0
ctg7180001908480_7272_SAC_A	0	0	0	0	0	0	0	0	0	0	0	0	0	0	0	0	0	0	1	0	1	0	0	0	1	0	0	0	0	1	0	0	0	0	0	0	0	0	1	0	0	0	0	0	1	0	0	0	1
ctg7180001801416_1247_SAG_G	0	0	0	0	0	0	1	1	0	0	0	0	1	2	0	1	0	1	1	1	2	0	1	1	1	1	0	0	0	1	1	1	1	2	1	0	1	1	2	2	1	1	1	0	1	1	1	1	2
ctg7180001665588_714_SCT_C	0	1	0	1	0	1	1	1	0	2	1	0	1	1	0	0	1	2	1	1	2	1	2	1	2	1	1	2	1	1	1	0	2	1	2	1	0	2	1	1	1	1	2	1	2	0	1	2	1
ctg7180001835437_1087_SAG_G	1	1	2	0	1	1	2	1	1	0	0	2	0	1	1	0	0	1	1	0	1	1	1	2	0	1	1	0	1	2	1	1	1	1	1	1	0	2	1	1	0	1	2	1	1	0	1	2	1
ctg7180001748283_1848_SAG_A	1	1	2	1	2	1	1	2	2	0	1	2	0	1	1	0	1	1	2	0	1	1	1	1	0	1	0	0	1	1	2	1	0	1	1	1	1	1	0	1	0	2	1	1	0	0	0	1	0
ctg7180001494101_2333_SAC_A	0	0	0	1	0	0	0	0	0	1	0	0	0	0	0	0	0	0	1	0	1	0	0	0	1	0	0	0	0	0	0	0	0	0	0	0	1	1	0	0	0	0	1	0	0	0	0	1	1
ctg7180001886745_2023_SCT_C	0	0	0	1	1	0	1	2	1	0	1	0	1	2	0	1	1	1	1	1	1	0	1	1	0	2	1	0	0	1	1	1	1	2	1	0	1	1	2	2	1	2	1	0	1	1	2	1	1
ctg7180001810833_204_SCT_C	0	0	0	1	0	0	1	1	0	1	0	0	1	2	0	1	0	1	0	1	2	0	1	1	1	1	0	0	0	0	1	1	1	2	1	0	1	2	1	2	1	0	2	0	0	1	1	2	1
ctg7180001894333_3634_SAC_C	2	0	0	1	1	0	0	2	1	0	0	1	1	2	2	2	1	1	0	1	1	0	1	0	0	0	2	0	0	1	2	1	0	2	1	0	1	1	1	2	1	0	1	0	0	2	2	1	1
ctg7180001871650_17454_SCT_C	0	0	0	0	0	1	1	0	0	0	1	0	1	0	0	0	1	1	1	1	0	1	1	1	1	1	0	1	2	1	0	0	2	0	1	1	0	0	1	0	1	1	0	1	2	0	0	0	1
ctg7180001883294_7360_SAC_A	1	0	0	0	0	0	1	1	0	0	1	0	2	2	1	2	1	2	1	2	1	1	1	1	1	1	2	1	1	0	2	1	1	2	1	1	0	1	1	2	2	1	1	1	1	2	2	1	0
ctg7180001900709_600_SAC_A	1	1	0	0	1	1	1	1	1	0	1	1	1	2	1	2	0	1	2	1	1	1	1	1	0	1	2	1	0	0	1	1	0	2	1	0	1	1	1	2	1	2	1	1	0	2	2	1	0
ctg7180001900709_16570_SAC_C	1	1	2	0	0	0	1	0	0	1	0	0	0	0	1	1	0	0	0	0	0	0	0	1	0	1	1	0	1	0	1	1	1	0	0	1	1	0	0	0	0	1	0	0	0	1	0	0	1
ctg7180001388086_1414_SAG_A	1	0	0	0	0	0	0	0	0	0	0	0	0	0	1	1	0	0	0	0	0	0	0	0	0	0	1	0	0	0	0	0	0	0	0	0	0	0	0	0	0	0	0	0	0	1	0	0	0
ctg7180001258884_3398_SCT_T	0	1	2	0	0	0	0	0	0	1	0	1	0	0	0	0	0	0	0	0	0	0	0	0	0	0	0	0	1	0	1	1	0	0	0	1	0	0	0	0	0	0	0	0	0	0	0	0	0
ctg7180001728536_5232_SCT_T	0	0	0	0	0	0	0	0	0	0	0	0	0	0	0	0	0	0	0	0	0	0	0	0	0	0	0	0	0	0	1	0	0	0	0	0	0	0	0	0	0	0	0	0	0	0	0	0	0
ctg7180001302150_487_SGT_T	0	0	0	2	1	1	2	1	1	1	2	0	1	0	0	0	2	1	1	1	1	1	0	1	2	2	0	1	2	0	1	0	1	0	0	1	1	0	0	0	1	2	0	2	1	0	0	0	0
ctg7180001839557_2007_SAC_C	1	2	2	0	0	1	1	0	0	1	0	1	0	0	1	1	0	0	0	0	0	1	1	2	0	1	1	1	1	1	1	0	2	1	1	1	1	1	1	0	0	NA	1	0	1	1	0	1	2
ctg7180001839557_5185_SGT_T	1	2	2	2	0	1	0	1	0	2	1	1	1	0	1	1	2	1	0	1	1	2	1	1	2	0	1	2	1	1	0	0	1	0	1	2	1	1	1	0	1	0	1	1	2	1	0	1	2
ctg7180001839557_8466_SAG_A	0	0	0	0	1	1	1	0	1	0	1	0	0	0	0	0	0	0	2	0	0	0	0	0	0	1	0	0	0	0	0	0	0	0	0	0	1	0	0	0	0	2	0	1	0	0	0	0	0
ctg7180001899857_11522_SCT_T	1	1	0	2	0	0	1	1	0	1	1	1	1	0	1	1	1	1	0	1	1	2	0	2	2	1	1	2	2	0	1	0	1	0	0	1	1	0	0	0	1	0	0	1	1	1	0	0	1
ctg7180001591781_4592_SAG_G	1	2	2	1	1	1	2	1	1	1	1	1	0	0	1	1	0	0	2	0	0	1	0	2	0	2	1	1	0	0	0	0	1	0	0	1	1	0	0	0	0	2	0	1	0	1	0	0	0
ctg7180001895521_2083_SAG_A	0	0	0	0	0	0	1	0	0	0	0	0	0	0	0	0	0	0	0	0	0	0	0	1	0	1	0	0	0	0	0	0	1	0	0	0	0	0	0	0	0	0	0	0	0	0	0	0	0
ctg7180001895521_10950_SAC_C	1	1	2	0	0	0	1	0	0	1	0	0	0	0	1	1	0	0	0	0	0	0	0	1	0	1	1	0	0	0	0	0	1	0	0	1	0	0	0	0	0	1	0	0	0	1	0	0	0
ctg7180001910584_4270_SAC_C	0	1	2	1	0	0	0	0	0	2	1	0	1	0	0	0	1	1	0	1	1	1	0	0	2	0	0	1	1	0	0	0	0	0	0	2	0	0	0	0	1	0	0	1	1	0	0	0	0
ctg7180001855157_8109_SGT_G	2	1	2	0	1	1	1	1	1	1	1	1	0	1	2	1	0	1	2	0	1	0	2	1	0	2	1	0	1	1	2	0	2	0	2	1	1	1	1	0	0	2	2	0	0	1	0	2	0
ctg7180001855157_1216_SAC_A	1	0	0	0	1	0	0	0	1	0	0	1	0	0	1	0	0	0	0	0	0	0	0	0	0	0	0	0	0	1	0	0	0	0	0	0	0	0	1	0	0	1	0	0	0	0	0	0	0
ctg7180001851623_4378_SAG_A	0	1	2	0	0	1	1	1	0	1	0	0	0	1	0	0	0	1	0	0	1	0	2	1	0	1	0	0	0	0	2	0	2	0	2	1	0	1	0	0	0	0	2	0	0	0	0	2	0
ctg7180001820937_20529_SCT_C	0	0	0	0	0	1	0	0	0	0	0	0	0	0	0	0	0	0	0	0	0	0	1	0	0	0	0	0	1	0	0	0	1	0	1	0	0	0	0	0	0	0	0	0	0	0	0	0	0
ctg7180001797709_12527_SAG_G	0	0	0	0	0	0	0	0	0	0	0	0	0	0	0	0	0	0	0	0	0	0	0	0	0	0	0	0	0	0	0	0	0	0	0	0	0	0	0	0	0	0	0	0	0	0	0	0	0
ctg7180001810581_8664_SGT_G	0	2	2	1	0	2	2	1	0	1	0	1	0	1	0	0	0	0	0	0	0	0	1	1	0	1	0	1	1	0	0	0	2	0	1	1	1	1	0	0	0	0	2	1	0	0	0	1	1
ctg7180001810581_11836_SGT_G	2	1	0	1	1	2	2	2	1	0	0	0	0	0	2	1	0	1	1	0	1	0	2	1	0	1	1	1	0	1	1	0	2	0	2	0	1	0	1	0	0	0	0	1	0	1	0	1	1
ctg7180001880908_4656_SGT_T	0	1	0	2	0	1	2	2	0	1	1	1	0	0	0	0	1	1	1	0	1	0	1	1	0	2	0	1	0	1	1	0	1	0	1	0	2	1	0	0	0	2	1	1	1	0	0	2	2
ctg7180001880908_1506_SGT_G	0	0	0	0	0	1	0	0	0	0	0	0	0	0	0	0	0	0	0	0	0	0	1	0	0	0	0	0	0	0	1	1	1	1	1	0	0	0	0	1	0	0	1	0	0	0	0	0	0
ctg7180001292996_12086_SAC_A	1	1	2	2	1	1	0	2	1	2	1	2	1	2	1	1	2	1	0	1	1	1	2	0	1	0	1	1	1	1	1	0	1	0	2	2	1	0	1	0	0	0	1	1	2	1	0	1	2
ctg7180001833053_495_SCT_T	1	0	0	0	0	0	1	0	0	0	0	0	0	0	1	1	0	0	1	0	0	0	0	1	0	1	1	0	1	0	1	0	1	0	0	0	0	0	0	0	0	0	0	0	0	1	0	0	0
ctg7180001443152_4022_SAG_G	0	0	0	1	0	1	0	0	0	1	0	2	0	0	0	0	1	0	0	0	1	0	1	0	1	0	0	0	0	0	0	0	1	0	1	0	0	0	0	0	0	0	1	0	0	0	0	0	0
ctg7180001847254_8274_SAC_A	2	1	0	1	1	0	1	1	1	1	0	0	1	0	2	2	1	1	1	1	1	1	0	2	1	1	2	0	1	1	0	2	2	2	0	0	1	2	2	2	2	1	1	0	0	2	2	1	1
ctg7180001899489_1497_SGT_G	0	1	0	0	0	1	0	0	0	1	0	0	0	0	0	0	0	0	0	0	1	0	1	0	1	0	0	0	0	0	0	0	0	0	1	0	0	0	0	0	0	0	1	0	0	0	0	0	0
ctg7180001725957_1079_SCT_T	NA	0	0	2	0	0	0	2	0	2	0	2	0	0	2	2	0	2	0	0	2	0	2	0	0	0	2	0	2	2	2	0	0	1	2	1	1	1	1	1	1	2	1	1	2	2	1	2	2
ctg7180001725957_905_SGT_T	0	0	0	0	0	0	0	0	0	0	0	0	0	0	0	0	0	0	0	0	0	0	NA	0	NA	0	0	0	0	0	0	0	0	1	1	1	1	1	1	1	1	1	1	1	1	1	1	1	1
ctg7180001520113_1493_SAC_A	0	0	0	0	0	0	0	0	0	0	0	0	0	0	0	0	0	0	0	0	0	0	0	0	0	0	0	0	0	0	0	0	0	0	0	0	0	0	0	0	0	0	0	0	0	0	0	0	0
ctg7180001546323_535_SCT_C	1	1	2	1	0	1	2	1	0	1	1	2	0	0	1	1	1	1	0	0	1	0	1	1	NA	2	1	1	1	1	2	0	2	0	1	1	1	0	0	0	0	1	0	1	1	1	0	1	1
ctg7180001908512_3213_SAC_A	0	1	0	0	1	0	0	0	1	1	1	0	1	2	0	0	1	0	0	1	0	1	0	0	1	0	0	1	1	0	1	0	0	0	0	1	0	1	0	0	0	1	1	1	1	0	0	1	0
ctg7180001921797_891_SGT_G	1	1	2	1	2	1	2	1	2	0	2	0	1	1	1	0	1	0	1	1	0	1	0	1	1	2	0	2	1	1	1	1	1	1	0	2	1	2	1	1	0	2	1	2	1	0	0	1	0
ctg7180001884294_6050_SAG_G	0	1	2	0	1	1	1	1	1	0	2	0	1	1	0	0	1	1	0	1	2	1	1	0	2	1	0	2	2	1	1	0	0	0	1	2	1	1	0	0	0	2	1	2	2	0	0	2	1
ctg7180001923231_5306_SGT_G	1	1	0	1	0	1	1	1	0	1	0	0	0	1	1	1	1	0	1	0	1	0	1	1	1	1	1	0	0	0	1	0	1	0	1	0	0	1	0	0	0	0	2	0	0	1	0	1	0
ctg7180001352194_1346_SGT_T	1	0	2	1	1	2	2	1	1	1	0	1	0	0	1	0	1	1	0	0	2	0	2	1	1	1	0	0	1	2	1	1	1	1	2	1	1	2	0	1	0	1	2	1	1	0	0	2	2
ctg7180001605069_2667_SGT_T	1	0	2	2	2	1	1	1	2	1	1	1	2	2	1	0	2	0	0	1	0	1	1	1	1	1	0	1	1	1	1	1	1	1	1	2	0	1	0	1	1	1	1	1	1	0	0	0	0
ctg7180001883102_1904_SGT_G	0	0	0	1	0	1	1	2	0	0	0	0	0	1	0	0	0	1	1	0	2	0	1	0	1	0	0	0	1	1	2	0	0	0	1	0	1	1	0	0	0	0	1	1	1	0	0	2	2
ctg7180001883102_4085_SAG_A	0	0	0	1	0	0	0	1	0	0	0	0	0	1	0	0	0	0	1	0	0	0	0	0	0	0	0	0	0	0	1	0	0	0	0	0	0	0	0	0	0	0	0	0	0	0	0	0	0
ctg7180001808616_2349_SAG_G	1	0	0	0	0	0	0	0	0	0	0	1	0	0	1	1	0	0	1	0	0	0	0	0	0	0	1	0	0	0	0	0	0	0	0	0	0	0	0	0	0	0	0	0	0	1	0	0	0
ctg7180001572437_133_SGT_T	0	1	0	0	0	1	1	0	0	0	0	0	0	0	0	1	0	1	1	1	1	1	0	1	1	1	1	1	0	0	0	2	1	2	1	1	1	1	1	2	1	1	1	1	1	1	2	1	1
ctg7180001606650_303_SCT_C	1	1	0	0	0	1	1	0	0	0	0	1	0	0	1	2	0	1	2	1	1	1	0	1	1	1	2	1	0	0	0	2	1	2	0	0	1	0	1	2	1	2	0	1	0	2	2	0	0
ctg7180001869706_3889_SAG_A	0	2	1	0	0	0	0	1	0	0	0	1	0	0	0	1	0	0	0	0	0	0	0	0	0	0	0	0	0	0	0	0	0	0	0	0	0	0	0	0	0	0	0	0	0	0	0	0	0
ctg7180001869706_2790_SAG_G	0	0	0	0	0	0	0	0	0	0	0	0	0	1	0	0	0	1	0	0	0	0	0	0	0	0	0	0	0	0	0	0	0	0	0	0	0	0	0	0	0	0	0	0	0	0	0	0	0
ctg7180001869706_1192_SAG_G	0	2	2	0	2	0	0	2	1	0	1	1	0	0	0	1	1	1	0	1	0	0	0	0	0	0	0	0	0	1	0	0	0	1	1	0	0	1	1	1	1	1	0	0	1	2	1	0	0
ctg7180001377597_3939_SAC_C	1	2	2	1	1	0	0	1	1	1	1	1	0	0	1	1	0	1	2	1	0	1	0	1	0	1	1	1	0	1	0	2	1	2	0	1	1	0	1	2	1	2	0	0	0	1	2	0	0
ctg7180001767357_4346_SAG_G	1	1	0	2	1	1	1	1	1	2	1	1	0	1	1	0	1	0	0	0	0	0	1	1	0	1	0	0	1	1	0	0	2	0	1	0	0	1	0	0	0	0	1	0	0	0	0	0	0
ctg7180001565193_3242_SGT_G	1	0	2	1	1	2	1	2	1	0	1	1	2	2	1	1	1	1	1	1	2	1	2	0	2	0	1	1	1	1	2	0	1	0	2	2	1	1	0	0	1	0	1	2	2	1	0	1	2
ctg7180001799178_8496_SCT_T	1	0	0	0	1	0	0	0	1	0	0	0	0	0	1	0	0	0	0	0	0	0	0	0	0	0	0	0	0	1	0	0	0	0	0	0	0	0	1	0	0	1	0	0	0	0	0	0	0
ctg7180001343474_408_SAC_A	1	0	0	1	0	NA	1	1	0	0	1	1	NA	1	1	1	1	1	NA	1	1	1	1	0	1	0	1	0	0	0	0	0	1	0	1	0	0	2	0	0	0	0	2	1	0	1	0	1	0
ctg7180001554488_916_SCT_T	2	0	0	0	2	0	0	0	2	0	0	0	0	0	2	0	0	0	0	0	0	0	0	0	0	0	0	0	0	2	0	0	0	1	1	1	1	1	2	1	1	1	1	1	1	1	1	1	1
ctg7180001605318_694_SAC_A	1	0	0	1	0	2	1	1	0	0	1	0	1	1	1	2	0	1	1	1	1	1	1	1	2	0	2	0	1	0	0	2	1	2	1	0	0	2	1	2	2	1	2	1	1	2	2	1	0
ctg7180001819048_1672_SAG_A	1	0	2	0	2	0	0	1	2	0	0	2	1	1	1	0	1	1	1	1	1	1	1	0	0	0	0	1	1	2	2	0	0	0	1	2	1	1	1	0	0	1	1	1	1	0	0	1	2
ctg7180001873716_1117_SGT_T	0	0	0	0	0	0	0	1	0	0	0	0	0	0	0	1	1	1	1	0	0	0	2	1	0	1	0	0	0	0	0	0	0	0	2	0	2	1	0	1	0	1	1	0	0	0	0	1	1
ctg7180001889902_4789_SCT_T	0	0	0	0	1	0	0	0	1	0	0	0	1	1	0	0	1	0	0	1	0	1	0	0	0	0	0	1	0	0	0	0	0	0	0	1	0	0	1	0	0	0	0	1	0	0	0	0	0
ctg7180001315247_1307_SCT_C	0	1	0	2	0	1	0	1	0	1	0	1	0	0	0	1	0	1	1	1	0	1	0	1	0	1	1	1	1	0	0	2	0	2	0	0	1	0	1	2	1	1	0	0	0	1	2	1	0
ctg7180001858191_5047_SCT_C	2	1	0	2	2	2	1	1	2	1	1	1	2	2	2	1	1	0	0	1	1	1	1	0	2	1	1	2	1	1	0	0	1	0	1	1	1	2	0	0	1	1	2	2	1	1	0	2	0
ctg7180001664943_348_SAC_C	1	0	0	0	0	0	1	1	0	0	0	0	0	0	1	1	1	1	1	0	1	0	1	1	0	1	1	0	0	0	2	0	1	0	1	0	1	0	1	0	0	1	0	0	0	1	0	0	1
ctg7180001934291_8585_SAC_C	0	0	0	0	0	0	1	0	0	0	1	0	1	1	0	1	1	1	1	1	0	1	1	2	1	1	1	0	1	1	1	2	2	2	1	0	0	2	1	2	2	1	2	0	2	1	2	1	1
ctg7180001908259_5397_SAG_A	0	0	0	0	0	0	1	0	0	0	0	0	0	0	0	0	1	0	0	0	0	0	0	1	0	1	0	0	0	1	0	0	1	0	0	0	0	0	0	0	0	1	0	0	1	0	0	0	1
ctg7180001859920_14568_SCT_T	2	1	0	1	2	0	0	1	2	1	1	1	1	1	2	1	1	0	0	1	0	1	0	0	0	0	1	1	1	2	0	0	0	0	0	1	0	1	1	0	0	1	1	1	1	1	0	1	1
ctg7180001926708_1601_SAG_A	1	0	0	0	0	0	0	0	0	0	0	1	0	0	0	0	0	0	0	1	0	0	0	0	1	0	0	0	0	0	0	0	0	1	0	0	0	0	0	0	1	1	1	1	0	1	1	0	1
ctg7180001926708_1578_SAC_A	1	0	0	0	0	0	0	0	0	0	0	0	0	1	1	1	1	0	0	0	0	0	0	1	0	0	1	0	0	0	1	0	0	0	0	0	0	1	1	0	0	1	0	0	0	1	0	0	0
ctg7180001874122_308_SGT_T	1	1	2	0	0	0	1	0	0	1	1	0	0	0	1	1	1	0	0	0	0	0	0	1	0	1	1	0	1	0	0	0	1	0	0	1	0	0	0	0	0	0	0	0	0	1	0	0	0
ctg7180001478080_1728_SCT_T	1	0	0	0	0	0	0	0	0	0	0	0	0	0	1	1	0	0	0	0	0	0	0	0	0	0	1	0	1	0	0	0	0	0	0	0	0	0	0	0	0	1	0	0	0	1	0	0	0
ctg7180001793934_4316_SAG_G	1	1	2	0	1	1	2	1	1	1	1	1	1	1	1	1	2	0	0	1	1	1	0	1	1	0	1	1	1	0	1	0	0	0	0	2	0	0	0	0	0	1	0	2	0	1	0	0	0
ctg7180001904430_684_SAC_A	1	1	0	1	1	2	1	0	1	1	1	1	1	1	1	0	0	0	0	0	1	0	1	0	2	2	0	1	1	1	0	0	2	0	1	0	1	1	1	1	1	1	1	1	1	0	0	1	0
ctg7180001389107_6196_SCT_T	0	0	0	0	0	0	0	0	0	0	0	0	0	0	0	0	0	0	0	0	0	0	0	0	0	0	0	0	0	0	0	0	0	1	1	1	1	1	1	1	1	1	1	1	1	1	1	1	1
ctg7180001886549_12988_SAC_C	1	0	0	0	0	1	1	0	0	0	1	1	1	1	1	1	0	0	0	0	1	0	1	0	2	0	1	0	1	0	0	0	1	0	1	0	0	1	0	0	1	0	1	1	1	1	0	0	0
ctg7180001918627_8380_SGT_T	1	1	2	1	1	2	2	0	1	1	0	1	0	0	1	0	1	0	0	0	1	0	0	1	1	2	0	1	1	2	1	0	1	0	0	1	1	0	1	1	0	2	0	1	1	0	0	1	1
ctg7180001819739_3245_SCT_T	2	1	0	2	1	1	1	2	1	1	0	2	0	0	2	1	1	1	1	0	1	0	1	1	0	2	1	1	0	1	1	0	1	0	1	0	2	1	0	1	0	1	1	0	0	1	0	2	1
ctg7180001820331_11293_SAC_A	1	0	0	0	0	0	0	0	0	0	0	1	0	0	1	1	0	0	0	0	0	0	0	0	0	0	1	0	0	0	0	0	0	0	0	0	0	0	0	0	0	0	0	0	0	1	0	0	0
ctg7180001820331_8796_SCT_C	1	1	0	1	0	0	0	2	0	1	1	1	0	0	1	1	0	1	1	0	1	0	1	0	0	0	1	0	0	0	1	0	0	0	1	0	1	1	0	0	0	1	1	0	0	1	0	1	1
ctg7180001443966_2135_SGT_T	0	0	0	0	0	1	1	0	0	0	0	0	0	0	0	0	0	0	0	0	1	0	0	0	1	0	0	0	0	0	0	0	0	0	0	0	0	0	0	0	0	1	0	1	0	0	0	0	0
ctg7180001852327_2533_SAC_C	0	0	2	1	0	1	2	0	0	1	0	1	0	0	0	0	1	0	0	0	1	0	0	1	1	0	0	0	0	0	1	0	0	0	0	1	0	1	1	0	0	1	1	1	0	0	0	1	0
ctg7180001880899_4760_SCT_T	0	0	2	0	0	0	0	1	0	0	0	0	0	0	0	0	0	1	1	0	1	0	1	0	0	0	0	0	0	0	1	0	0	0	1	1	1	1	1	0	0	1	1	0	0	0	0	1	1
ctg7180001475495_1662_SAG_G	0	0	0	0	0	0	1	0	0	0	0	1	0	0	0	0	1	0	0	0	0	0	0	1	0	0	0	0	0	0	1	0	0	0	0	0	0	1	0	0	0	0	1	0	0	0	0	1	0
ctg7180001865846_9508_SCT_C	0	0	2	0	0	0	0	0	0	0	0	0	0	0	0	0	0	0	0	0	0	0	0	0	0	0	0	0	0	0	0	0	0	0	0	1	0	1	0	0	0	0	1	0	0	0	0	1	0
ctg7180001241581_936_SGT_T	1	0	0	0	0	0	0	1	0	0	0	0	0	0	1	1	0	1	1	0	1	0	1	0	0	0	1	0	0	1	2	0	0	0	1	0	1	0	1	0	0	1	0	0	1	1	0	0	2
ctg7180001846378_6526_SCT_C	1	0	2	0	1	0	0	0	1	0	0	0	1	1	1	1	1	0	0	1	0	1	0	0	0	0	1	1	0	0	0	0	0	0	0	2	0	0	1	0	0	1	0	1	0	1	0	0	0
ctg7180001862011_1327_SAC_A	0	0	0	0	0	NA	2	1	0	0	0	1	0	0	0	0	1	1	1	0	2	0	1	1	1	0	0	0	0	1	2	0	0	0	1	0	1	0	0	0	0	0	0	1	1	0	0	0	2
ctg7180001905557_8596_SGT_G	1	2	0	2	2	1	0	1	2	2	1	1	1	1	1	0	1	0	0	1	0	1	0	0	0	2	0	1	1	1	0	0	1	NA	0	1	1	1	0	1	0	1	1	1	0	0	0	2	0
ctg7180001602530_92_SAG_A	1	0	0	0	1	0	0	1	1	0	0	1	1	1	1	2	2	2	2	2	1	2	1	2	0	1	2	1	0	0	2	2	0	2	1	1	2	1	2	1	1	1	1	1	0	2	2	1	1
ctg7180001844531_4057_SCT_T	1	0	0	0	1	1	1	1	1	0	0	0	1	1	1	1	2	1	1	1	0	1	2	1	0	0	1	1	0	0	1	0	0	0	2	1	1	1	0	1	0	0	1	2	0	1	0	1	1
ctg7180001794721_2599_SAC_A	0	0	0	0	0	0	0	0	0	0	0	1	0	0	0	0	0	0	0	0	0	0	0	0	0	0	0	0	0	1	1	0	0	0	0	0	0	0	0	0	0	0	0	0	1	0	0	0	1
ctg7180001929063_5795_SGT_T	1	1	2	0	2	2	1	1	2	1	2	0	2	1	1	1	2	0	0	1	1	1	0	1	2	2	0	1	1	1	1	0	2	0	0	2	1	1	0	0	1	1	1	2	1	0	0	1	0
ctg7180001795220_5582_SCT_C	1	1	2	0	0	1	1	2	1	0	0	1	1	0	2	2	0	2	1	0	2	0	1	1	0	1	2	1	2	1	1	0	0	2	1	1	1	1	2	1	1	2	1	1	1	1	2	1	1
ctg7180001868869_2753_SAG_A	2	1	0	0	1	1	0	1	1	1	0	0	1	0	2	1	0	0	0	0	1	0	0	0	0	0	2	0	0	1	1	0	0	0	0	0	0	1	0	1	0	1	1	0	1	1	1	0	0
ctg7180001840823_1676_SGT_G	1	1	0	0	0	0	0	0	0	0	0	0	0	0	1	1	0	0	0	0	1	0	0	1	0	0	1	0	1	0	0	0	0	0	0	0	0	0	0	0	0	0	0	0	1	1	0	0	0
ctg7180001897520_1556_A	1	0	0	0	1	0	0	0	1	1	0	0	0	0	0	0	0	0	0	0	0	0	0	0	0	0	0	0	1	0	0	0	0	0	0	0	0	0	0	0	0	0	0	0	0	0	0	0	0
ctg7180001215441_1347_SCT_T	0	1	2	0	0	2	1	2	1	0	1	0	2	1	1	1	1	2	1	0	1	0	1	1	2	1	1	2	1	1	1	1	0	2	1	1	1	1	1	0	1	1	2	1	1	1	1	2	1
ctg7180001282266_4049_SCT_C	2	0	0	2	1	0	0	0	1	2	0	1	0	2	1	1	0	0	0	1	0	0	1	1	0	1	1	1	1	0	1	0	2	0	1	0	0	1	1	0	0	1	0	0	0	1	0	1	0
ctg7180001465834_483_SGT_T	1	1	1	0	2	1	1	0	1	1	1	1	1	0	1	0	1	0	1	1	0	2	0	1	1	1	0	1	1	2	0	2	0	0	0	2	1	1	1	2	1	2	1	1	0	1	1	1	1
ctg7180001623191_6762_SCT_C	2	2	0	0	2	1	0	0	1	1	1	1	1	0	1	1	2	0	1	1	1	2	0	2	1	0	2	0	1	1	0	2	0	0	0	1	1	0	0	1	1	0	0	1	1	1	0	0	1
ctg7180001891052_2858_SAG_A	1	1	0	0	0	0	0	0	0	0	0	0	0	0	1	1	1	0	0	0	0	0	0	0	1	0	1	0	0	0	0	1	0	1	1	1	1	1	1	1	1	1	1	1	1	1	1	1	1
ctg7180001871002_12770_SAG_A	2	1	0	0	2	2	0	1	2	0	1	1	1	0	1	2	2	1	1	1	1	2	1	1	1	0	2	1	1	1	1	2	0	1	1	1	2	0	1	1	1	1	0	1	0	2	1	1	1
ctg7180001871001_4549_SAC_C	1	1	0	0	0	0	0	0	0	0	0	1	0	2	2	1	0	0	0	1	0	0	1	1	0	1	1	0	0	1	1	0	1	0	1	0	0	0	0	0	0	0	1	0	0	1	0	0	0
ctg7180001847181_3449_SCT_C	1	1	2	1	1	1	1	1	1	0	1	1	1	0	0	0	1	1	1	0	1	1	0	1	2	1	1	1	1	0	0	1	1	1	0	1	1	2	1	1	1	2	1	1	2	0	1	1	1
ctg7180001749877_844_SAG_A	0	1	0	0	0	2	0	1	1	0	1	1	2	0	0	1	1	1	0	1	2	1	2	2	1	0	1	2	1	0	1	1	0	1	2	0	2	0	2	0	0	0	0	0	0	1	1	2	0
ctg7180001900800_5318_SAC_A	0	0	1	1	0	1	2	1	1	0	1	0	1	0	0	1	0	2	1	1	2	0	2	0	1	1	0	0	1	0	1	1	2	2	2	1	1	1	1	1	1	0	0	1	1	1	2	1	1
ctg7180001836957_1593_SGT_T	2	1	0	1	2	0	0	1	1	1	0	0	0	0	1	1	2	0	1	1	0	1	0	0	0	0	1	0	0	1	1	1	0	0	0	1	0	0	0	1	1	1	1	1	0	1	0	0	1
ctg7180001830790_25917_SCT_C	0	1	0	1	0	1	0	0	0	1	0	1	1	2	1	0	0	0	0	0	0	0	0	0	0	0	1	1	0	1	0	0	0	0	0	0	0	1	1	0	0	0	2	0	0	0	0	1	0
ctg7180001816753_5376_SAG_G	0	1	0	0	0	0	0	0	0	0	1	0	0	0	0	0	0	0	0	0	0	0	0	0	1	0	0	0	0	0	0	0	0	0	0	0	0	0	0	0	0	1	0	0	1	0	0	0	0
ctg7180001812058_4664_SAC_A	1	0	1	0	1	1	0	1	2	0	1	0	1	0	0	1	1	1	0	0	0	0	1	0	0	0	0	0	1	0	1	0	0	1	0	1	1	0	1	0	0	0	0	0	0	1	1	1	0
ctg7180001620059_949_SAG_G	1	0	2	2	0	0	2	0	0	1	0	1	1	2	2	1	0	1	1	0	0	0	0	1	0	1	1	1	1	1	1	1	2	1	2	1	0	1	1	0	1	0	1	1	1	1	1	1	1
ctg7180001470569_1518_SGT_G	1	2	0	0	0	1	0	1	1	0	2	1	0	0	1	2	0	1	0	0	1	1	1	2	1	1	1	1	2	0	1	0	0	1	0	0	1	1	1	0	0	2	1	0	1	2	1	1	0
ctg7180001583783_9985_SAG_A	0	1	1	2	0	0	2	2	0	2	1	2	0	1	1	0	0	2	1	0	1	1	1	1	1	2	0	1	0	1	1	1	2	2	1	0	2	2	1	0	1	1	2	1	2	0	2	0	1
ctg7180001904216_5131_SCT_C	1	1	0	0	1	2	1	0	1	1	1	0	1	0	1	2	1	0	1	1	0	1	0	1	0	0	2	0	1	1	2	1	0	0	1	1	0	1	0	2	1	0	1	1	0	2	0	1	1
ctg7180001581712_4492_SCT_C	2	1	0	0	1	0	0	0	1	1	0	0	0	1	1	1	1	0	0	1	1	0	1	0	1	0	1	0	1	0	0	0	1	0	1	0	0	0	0	0	0	0	0	0	0	1	1	0	0
ctg7180001466085_241_SCT_T	1	0	1	1	0	0	0	0	0	2	0	0	0	0	1	1	0	0	0	0	0	0	0	1	0	1	1	0	0	0	0	0	1	0	0	0	0	0	0	0	0	0	1	0	0	1	0	0	0
ctg7180001708755_3896_SCT_T	0	0	1	0	0	0	1	1	0	0	0	0	1	0	0	0	0	0	0	0	0	0	0	0	0	0	0	1	1	0	0	0	0	0	0	1	0	1	1	0	0	0	1	0	0	0	0	1	0
ctg7180001934542_22932_SCT_T	0	0	0	0	0	0	1	0	0	0	1	0	0	0	0	0	0	1	1	0	0	0	0	0	1	0	0	0	0	0	0	0	0	1	1	0	1	0	0	0	1	0	0	1	2	0	0	0	1
ctg7180001628917_427_SAG_A	1	1	0	0	1	0	0	0	1	0	0	0	0	0	0	0	0	0	0	0	0	0	0	0	0	0	0	0	1	0	0	0	0	0	0	0	0	0	0	0	0	0	0	0	0	0	0	0	0
ctg7180001438473_1185_SAG_G	0	1	2	0	0	1	2	1	1	1	2	0	1	1	0	1	0	1	1	0	0	0	0	0	1	0	0	1	1	0	1	1	0	1	1	1	1	1	1	0	1	1	1	1	2	1	1	2	1
ctg7180001801224_2840_SGT_G	1	1	0	1	0	1	1	1	1	0	2	1	0	1	1	2	0	2	1	0	1	0	1	0	2	0	1	0	2	0	2	1	0	2	1	0	1	2	1	0	1	0	1	1	2	1	2	1	1
ctg7180001839336_3204_SAC_C	1	1	2	2	1	2	1	1	1	2	0	1	1	0	0	0	1	1	0	1	2	0	2	1	1	1	0	2	0	0	1	0	1	1	0	1	0	2	2	2	1	1	2	0	0	1	1	1	0
ctg7180001429136_297_SAG_A	0	0	0	0	0	0	0	0	0	0	0	0	0	0	0	0	1	0	0	1	0	0	1	1	0	0	0	0	0	0	0	0	0	0	0	0	0	0	1	0	0	0	0	0	0	0	0	0	0
ctg7180001809400_3138_SAG_A	1	0	0	0	0	0	0	0	0	1	0	0	0	0	1	1	0	0	0	0	0	0	0	0	0	0	1	0	0	0	1	1	0	0	0	0	0	0	0	0	0	1	0	0	0	1	0	0	0
ctg7180001895193_743_SAC_A	1	1	1	0	1	1	0	1	2	0	2	1	0	0	0	1	2	1	0	1	1	0	2	0	1	1	0	1	1	1	1	0	1	1	0	0	0	1	2	2	1	1	1	0	1	0	2	1	1
ctg7180001286518_1336_SAG_G	2	2	0	2	1	1	2	0	2	1	1	0	1	1	1	2	1	1	1	0	0	0	0	1	0	0	2	1	1	1	2	1	0	1	1	0	1	1	0	0	1	1	1	1	1	2	1	1	2
ctg7180001794406_8975_SAG_G	1	1	1	2	0	1	2	2	0	2	1	1	2	1	1	1	0	1	1	0	2	0	0	1	2	1	2	1	1	0	1	0	1	1	1	1	1	2	0	2	2	2	2	1	2	2	0	1	1
ctg7180001570157_2498_SAG_G	2	0	1	0	1	0	0	2	1	1	1	0	1	0	1	1	1	0	0	1	2	0	1	1	2	1	1	1	0	0	1	0	1	0	0	1	0	0	1	2	1	2	0	0	1	1	0	1	0
ctg7180001526176_978_SCT_T	1	1	0	1	1	2	2	1	2	2	1	1	0	0	0	1	2	0	0	1	1	0	1	1	1	0	0	1	2	1	2	0	0	0	0	0	0	1	1	0	0	1	2	0	0	1	1	1	2
ctg7180001903503_3379_SGT_G	2	1	1	1	1	0	0	0	2	0	1	1	0	1	2	2	1	1	0	0	0	1	1	1	0	1	1	1	1	2	2	0	1	1	0	0	1	1	1	1	1	1	0	0	0	1	2	1	1
ctg7180001829794_1815_SAC_C	0	0	1	0	0	2	0	1	0	1	1	0	1	0	0	0	1	0	0	1	1	0	1	0	1	0	0	1	1	0	0	1	0	0	1	1	0	0	1	1	0	0	0	0	1	1	0	0	0
ctg7180001827219_978_SCT_C	0	0	0	0	0	0	0	0	0	0	0	0	0	0	0	0	0	0	0	0	0	0	0	0	0	0	0	0	NA	0	0	1	0	0	0	0	0	0	0	0	0	0	0	0	0	0	0	0	0
ctg7180001934771_3779_SAC_A	1	1	1	0	0	0	0	0	0	1	0	0	1	2	1	1	0	1	0	0	0	0	1	1	0	1	2	0	0	0	0	1	1	1	2	0	0	0	1	0	0	0	0	0	1	1	1	1	0
ctg7180001470223_1236_SAC_A	0	0	1	1	1	1	2	2	0	2	1	1	1	0	0	0	0	0	2	1	2	1	0	1	2	1	0	1	2	0	1	1	1	1	1	2	1	1	0	2	1	2	2	2	1	0	0	1	1
ctg7180001935804_8702_SCT_C	0	1	1	0	0	0	0	0	1	1	1	0	0	0	0	1	1	1	0	0	0	0	1	1	0	0	0	1	0	1	2	0	0	1	0	0	0	0	1	0	0	0	0	0	1	0	1	1	1
ctg7180001544777_5593_SAG_A	1	0	1	1	1	0	0	0	1	0	0	0	0	1	1	0	0	1	0	0	0	0	1	0	0	0	0	1	0	1	0	0	0	1	0	0	0	1	1	0	0	0	0	0	0	0	2	0	0
ctg7180001884224_638_SCT_T	1	1	0	0	0	1	0	0	0	0	0	0	0	0	1	1	0	0	0	0	0	0	0	0	0	0	1	0	0	0	0	1	0	0	0	0	0	0	0	0	0	0	0	0	0	1	0	1	0
ctg7180001832300_5141_SCT_C	1	2	0	1	0	1	0	1	1	0	1	0	0	0	1	1	2	1	1	1	1	0	1	1	1	0	1	1	1	1	2	2	0	0	0	0	0	1	1	0	1	0	0	0	0	1	0	1	1
ctg7180001812890_1927_SAG_A	1	0	1	0	2	0	0	0	1	0	1	0	1	2	1	1	1	2	1	1	0	1	1	1	1	1	1	2	1	2	0	1	1	1	1	1	0	0	1	1	1	1	0	1	2	0	1	1	1
ctg7180001794797_508_SAG_A	0	1	0	0	0	0	0	0	0	0	0	0	0	0	0	0	0	0	0	0	0	0	0	0	0	0	0	0	0	0	1	0	0	0	0	0	0	0	0	0	0	0	0	0	0	0	0	0	0
ctg7180001826971_2134_SCT_C	1	0	0	0	0	0	0	0	0	0	0	0	0	0	1	1	0	0	0	0	0	0	0	0	0	0	1	0	0	0	0	0	0	0	0	0	0	0	0	0	0	0	0	0	0	1	0	0	0
ctg7180001840286_2213_SAC_C	1	1	1	1	0	1	1	2	0	2	0	1	1	1	1	1	1	1	0	1	2	0	1	1	1	1	1	0	0	0	1	0	1	0	1	1	0	1	1	1	1	1	2	0	0	2	0	0	0
ctg7180001840286_1579_SCT_C	0	1	1	1	0	0	1	0	1	0	1	1	0	0	0	0	0	1	1	0	0	1	1	1	0	0	0	0	1	0	1	1	0	2	0	0	2	1	1	0	1	1	0	1	0	0	2	1	1
ctg7180001840286_717_A	0	1	0	1	0	2	0	0	1	0	2	0	0	0	0	0	2	0	0	2	0	0	2	0	0	1	0	0	0	0	1	2	1	0	0	0	0	1	1	0	0	0	0	0	0	1	0	0	0
ctg7180001257943_263_SCT_C	1	1	0	0	0	0	0	0	0	0	0	0	0	1	1	1	1	0	0	1	0	0	1	0	0	1	1	0	0	0	0	0	1	0	1	0	0	0	1	0	0	0	0	0	0	1	0	0	0
ctg7180001316122_1297_SCT_C	2	2	2	2	1	1	0	2	2	1	1	0	1	0	1	1	1	1	0	1	1	0	2	0	0	2	1	1	2	0	1	0	2	1	0	1	0	1	2	0	1	2	1	0	1	2	1	0	0
ctg7180001528989_9527_SGT_T	0	0	1	1	0	1	0	1	0	1	1	0	1	0	0	0	1	0	1	0	0	NA	0	0	1	0	0	2	1	1	0	1	0	0	0	1	0	0	0	1	0	0	1	0	1	1	0	0	1
ctg7180001845208_19186_SAG_A	2	2	1	2	1	1	0	2	2	2	2	0	2	0	2	1	1	1	1	0	1	0	0	0	1	0	2	1	1	2	2	1	0	0	2	1	0	1	0	2	1	1	1	0	2	2	0	1	1
ctg7180001845208_8146_SGT_T	1	1	1	2	0	1	0	1	1	2	1	0	2	0	2	1	1	1	0	1	1	0	1	0	0	1	2	0	1	1	2	0	1	0	1	1	0	1	1	1	1	0	1	0	1	2	0	1	0
ctg7180001806473_1735_SCT_T	1	1	1	1	0	0	0	0	1	0	1	0	1	0	2	1	0	1	0	0	1	0	0	0	0	0	2	0	0	1	2	0	0	0	1	0	0	1	0	0	1	0	0	0	1	1	0	1	0
ctg7180001677500_10033_SAG_G	0	1	0	0	0	0	0	0	0	0	0	0	1	0	1	0	0	1	0	0	1	0	0	1	0	0	1	1	1	1	0	NA	0	0	1	0	0	0	0	1	2	1	0	0	0	0	0	1	0
ctg7180001711101_5650_SAC_C	0	1	0	0	0	0	0	0	0	1	1	0	1	1	1	1	2	1	1	1	1	0	1	1	1	1	1	2	1	2	0	2	1	0	1	0	0	0	1	2	2	0	0	0	1	0	0	2	1
ctg7180001932152_6660_SCT_T	0	0	0	0	0	0	0	0	0	1	0	0	0	0	0	1	2	0	1	1	0	0	1	0	0	1	0	0	0	1	0	0	1	0	0	0	0	0	1	0	0	0	0	0	0	0	0	1	1
ctg7180001885666_2331_SAG_G	0	0	1	0	1	1	2	0	0	1	0	2	0	1	0	1	2	0	2	1	1	1	0	0	1	2	0	1	0	1	0	2	2	1	1	1	1	1	1	0	0	1	1	2	0	0	1	1	2
ctg7180001885666_20000_SCT_T	0	1	0	1	1	0	2	0	1	1	1	2	0	0	0	1	1	0	2	1	2	1	0	1	1	1	0	0	1	1	1	2	1	1	1	1	1	2	0	0	1	1	1	2	1	0	1	1	2
ctg7180001917719_10033_SAG_A	0	2	0	1	0	0	0	0	1	0	1	0	0	0	0	0	1	0	0	0	1	0	0	1	0	1	0	1	1	0	1	1	1	0	0	0	0	1	1	0	1	0	0	0	1	0	0	0	0
ctg7180001704334_8530_SAG_A	0	0	0	0	0	0	0	0	0	0	0	0	0	0	0	0	1	0	1	0	0	0	0	1	0	0	0	1	0	1	1	0	0	0	0	0	0	0	0	0	0	1	0	0	0	0	0	0	1
ctg7180001800542_14369_SCT_T	0	1	1	0	0	1	0	0	0	0	0	0	0	1	0	0	0	0	0	0	1	0	0	0	0	0	0	0	1	0	0	0	0	0	0	0	0	0	0	1	1	1	0	0	0	0	0	0	0
ctg7180001800542_1048_SAC_A	0	1	1	0	0	1	1	0	0	0	1	0	1	2	1	1	1	2	2	1	1	1	2	1	1	0	1	1	1	2	0	1	0	2	1	0	2	0	1	1	2	1	0	1	1	0	2	2	2
ctg7180001800542_560_SCT_C	2	1	1	2	1	1	1	2	2	2	1	0	2	0	2	1	0	2	1	1	0	0	2	1	0	0	2	0	1	1	2	0	0	2	1	1	1	1	1	1	1	0	1	1	1	2	2	1	1
ctg7180001349975_2311_SCT_C	1	1	0	2	2	1	1	1	1	1	1	2	0	2	0	1	1	0	1	1	0	2	0	1	1	1	0	1	1	1	1	1	1	0	0	1	1	2	0	2	1	2	1	1	2	0	0	1	1
ctg7180001650424_3496_SCT_C	1	1	0	1	1	0	1	0	1	1	0	2	0	1	0	0	0	0	0	0	0	0	0	0	0	0	0	0	1	0	1	0	0	0	0	0	0	1	0	1	1	1	1	0	0	0	0	0	0
ctg7180001802384_2459_SGT_G	0	1	0	0	0	0	0	0	0	0	0	0	0	0	0	0	1	0	1	0	0	1	0	1	0	0	0	0	0	1	0	0	0	0	0	0	1	0	0	1	0	1	0	0	0	0	0	0	1
ctg7180001933052_1011_SGT_G	0	0	2	2	1	1	1	1	0	1	1	2	2	2	1	1	0	2	0	2	2	1	2	0	2	1	1	1	0	1	0	1	1	1	1	2	0	2	1	1	1	1	1	1	2	0	1	1	0
ctg7180001931208_8590_SAC_A	0	0	0	0	0	1	0	0	0	1	0	NA	NA	0	0	NA	0	NA	0	NA	NA	0	0	0	0	0	0	0	1	0	0	1	0	0	1	0	0	0	0	0	0	0	0	0	0	1	0	1	0
ctg7180001850765_806_SGT_T	1	2	0	0	0	1	1	1	1	0	1	0	0	0	1	1	0	0	1	0	0	0	0	0	0	0	1	0	1	0	1	1	0	1	1	0	1	0	0	1	0	1	0	1	0	2	1	0	1
ctg7180001817740_2147_SAG_G	2	1	2	2	2	0	1	1	1	2	0	2	1	1	1	1	0	2	0	2	1	2	2	1	1	1	1	NA	0	0	0	2	1	1	1	2	1	2	1	1	1	1	2	1	0	1	1	1	0
ctg7180001884763_7749_SCT_C	2	0	0	0	1	0	0	0	1	0	0	0	0	0	1	1	0	0	0	0	0	0	0	0	0	0	1	0	1	0	1	0	0	0	1	0	0	0	0	1	1	0	0	0	0	1	0	0	0
ctg7180001853276_8358_SAG_G	0	0	1	0	0	0	0	0	0	0	0	0	0	1	0	0	0	0	0	0	0	0	0	1	0	0	0	1	0	0	1	0	0	0	0	0	0	0	0	0	0	1	0	0	0	0	0	0	0
ctg7180001926224_8777_SAG_G	2	2	1	0	2	0	1	0	2	0	2	0	0	1	2	1	0	0	1	1	2	1	0	1	2	1	1	2	1	1	2	1	1	1	1	1	1	0	0	2	0	2	0	2	1	1	1	0	1
ctg7180001867518_6919_SAC_C	1	2	1	2	1	0	1	1	1	2	1	0	1	0	2	1	0	1	1	1	1	2	0	1	1	1	1	0	0	1	1	2	1	1	2	2	2	1	0	0	1	1	1	2	1	1	1	1	1
ctg7180001893290_4038_SAC_C	1	1	1	2	0	0	0	1	1	2	1	0	1	0	1	1	0	1	0	0	0	1	0	1	0	0	1	0	0	0	1	1	0	0	1	1	1	1	0	0	1	0	1	0	1	1	0	1	0
ctg7180001920550_7866_SGT_T	1	1	1	2	1	2	0	1	2	2	1	0	2	1	0	1	2	1	1	0	0	1	0	2	0	1	1	1	0	1	1	1	1	0	1	1	1	1	1	1	1	1	1	0	1	1	0	2	1
ctg7180001875704_2513_SAG_A	0	0	0	0	0	0	0	0	0	0	0	0	0	0	0	0	0	0	0	0	0	0	0	0	0	0	0	0	0	0	0	0	0	0	0	0	0	0	0	0	0	0	0	0	0	0	0	0	0
ctg7180001519997_10480_SCT_T	2	0	1	0	1	2	1	0	1	0	0	2	0	1	1	1	0	1	0	1	0	NA	2	1	0	0	1	0	1	0	1	0	0	1	0	0	0	1	1	1	1	1	1	0	0	2	1	0	0
ctg7180001911998_13990_SAG_G	0	1	0	0	0	2	0	0	1	0	1	0	1	2	0	0	0	0	0	0	0	0	0	1	0	0	0	0	0	0	1	0	0	0	0	0	0	0	1	0	0	0	0	0	0	1	0	0	0
ctg7180001806858_4953_SGT_G	0	1	1	0	0	0	0	0	1	0	1	0	0	1	0	0	0	0	0	0	0	0	0	1	0	0	0	0	0	0	1	0	0	0	0	0	0	0	0	0	0	0	0	0	0	0	0	0	0
ctg7180001813809_3803_SGT_T	2	2	1	0	1	0	0	0	2	0	1	0	1	1	1	1	0	0	0	0	1	0	0	0	1	0	1	0	0	0	1	0	0	0	1	0	0	0	1	1	0	0	0	0	0	1	0	1	0
ctg7180001741146_1263_SCT_T	0	1	1	0	1	2	2	0	0	0	0	2	1	2	1	0	0	1	1	2	1	1	2	0	1	1	1	0	1	1	0	1	1	2	1	1	1	1	2	1	1	1	1	2	0	1	2	1	1
ctg7180001925684_709_SCT_C	0	0	0	0	0	0	0	0	0	0	2	2	2	1	1	2	2	2	2	NA	2	2	0	0	0	0	0	0	0	0	0	0	0	0	0	0	0	0	0	0	0	0	0	0	0	0	0	0	0
ctg7180001821599_4734_SAC_C	2	0	0	0	2	2	0	0	1	0	0	0	1	2	2	1	0	0	0	1	1	1	0	1	1	0	1	0	1	1	1	1	1	0	1	1	0	0	0	1	1	1	0	1	0	2	0	1	0
ctg7180001842669_2926_SAG_A	2	0	0	0	1	0	0	0	1	0	0	0	0	0	1	1	0	0	0	0	0	0	0	0	0	0	1	0	0	0	1	0	0	0	0	0	0	0	0	0	0	1	0	0	0	1	0	0	0
ctg7180001932627_10450_SAG_G	1	1	1	0	0	0	2	1	0	0	0	2	0	0	2	1	0	1	1	1	0	0	2	1	0	1	2	1	1	1	1	0	0	2	1	0	1	1	1	2	1	2	1	1	0	1	2	0	1
ctg7180001932627_7136_SAC_C	2	0	0	1	1	1	2	1	1	1	0	2	1	0	2	1	0	0	1	0	0	0	0	1	0	1	2	0	1	1	1	0	1	1	0	0	1	1	1	1	1	1	1	1	0	2	1	1	1
ctg7180001902087_9786_SGT_T	1	0	1	1	0	1	0	0	0	1	0	0	0	0	1	1	0	0	0	0	0	0	0	1	0	0	1	0	1	0	0	0	0	0	0	1	0	1	0	1	1	0	0	0	0	2	0	1	0
ctg7180001358012_1399_SGT_G	1	0	0	1	1	1	0	0	1	1	0	0	0	NA	0	0	0	0	0	0	0	0	0	0	0	0	0	0	0	0	1	0	0	0	0	0	0	0	0	1	0	1	0	0	0	1	0	1	0
ctg7180001574598_1242_SAG_A	2	1	1	0	1	1	2	0	2	1	2	2	0	0	1	1	0	1	1	0	1	1	0	1	1	1	2	0	2	0	1	0	1	1	1	1	2	2	0	1	2	1	1	1	1	2	1	1	1
ctg7180001904206_3277_SGT_T	0	0	0	1	0	0	0	0	0	1	0	0	0	0	0	0	0	0	0	0	0	0	0	0	0	0	0	0	0	0	1	0	0	0	0	0	0	0	0	0	0	0	0	0	0	0	0	0	0
ctg7180001373948_384_SCT_T	0	2	1	1	0	2	0	1	1	1	2	0	1	2	1	1	2	1	1	0	2	1	0	2	2	0	0	1	2	2	1	1	0	0	1	0	1	0	1	1	2	1	1	0	1	1	0	2	1
ctg7180001231469_9598_SCT_C	0	0	0	0	0	0	0	0	0	0	0	0	1	0	1	0	0	0	0	0	1	0	0	1	1	0	0	0	0	1	0	0	0	0	0	0	0	0	1	0	0	0	0	0	0	0	0	0	0
ctg7180001863139_1339_SAG_A	0	0	0	0	0	0	1	0	0	0	0	2	0	0	0	0	0	0	0	0	0	0	0	0	0	1	0	0	1	0	0	0	1	0	0	0	0	1	0	0	1	0	1	0	0	0	0	0	0
ctg7180001856465_4808_SAG_A	1	2	1	1	2	2	0	1	2	1	1	0	1	2	0	0	0	2	0	2	1	1	2	1	0	1	0	2	0	0	1	2	1	1	1	1	0	0	1	2	1	1	1	1	1	1	1	1	0
ctg7180001856465_8954_SCT_C	1	0	0	1	0	0	0	0	0	0	0	0	1	0	2	1	0	0	0	0	0	0	0	0	0	0	1	0	0	1	0	0	0	0	0	0	0	0	1	0	0	0	0	0	0	1	0	0	0
ctg7180001289542_1658_SAG_G	1	0	0	1	0	0	0	1	0	0	0	0	1	0	2	2	1	0	1	0	0	0	0	1	0	0	1	0	0	2	0	0	0	0	0	0	0	0	1	0	0	0	0	0	0	1	0	1	1
ctg7180001802886_9154_SCT_T	1	1	1	1	0	1	1	1	1	1	1	2	1	0	2	2	1	1	1	0	2	0	0	1	1	1	1	0	0	2	2	0	1	0	1	1	0	2	1	0	1	1	1	0	0	2	0	2	1
ctg7180001200660_66_SCT_T	1	0	0	1	1	0	0	0	1	0	1	0	1	0	1	0	0	0	1	0	1	1	0	1	1	0	1	0	1	1	1	0	0	2	1	1	2	1	2	1	1	2	2	2	NA	1	2	1	2
ctg7180001877115_501_SAG_G	1	0	0	0	0	0	0	0	0	0	0	0	0	0	1	1	0	0	0	0	0	0	0	1	0	0	1	0	0	0	0	0	0	0	0	0	0	0	0	0	0	0	0	0	0	1	0	0	0
ctg7180001211216_1486_SAC_C	0	0	0	0	0	0	0	0	0	0	0	0	0	0	0	0	0	0	0	0	0	0	0	1	0	0	0	0	0	0	0	0	0	0	0	0	0	0	0	0	0	0	0	0	0	0	0	0	0
ctg7180001329855_1127_SAG_A	0	0	0	0	0	0	2	0	0	0	0	2	0	0	0	0	0	0	0	0	0	0	NA	2	0	2	0	0	0	0	0	0	2	1	1	1	1	2	1	1	1	1	2	1	1	1	1	1	1
ctg7180001548158_1315_SCT_T	0	0	2	1	1	1	0	2	0	1	0	0	1	2	0	1	1	1	0	NA	0	1	2	0	0	1	0	2	1	0	0	2	1	1	NA	2	0	1	1	2	1	1	0	1	1	1	1	1	0
ctg7180001447032_1851_C	0	0	0	0	0	0	0	0	0	0	0	0	0	0	0	0	0	0	0	0	0	0	0	0	0	0	0	0	0	0	0	0	0	0	0	0	0	0	0	0	0	0	0	0	0	0	0	0	0
ctg7180001876200_3620_SAC_A	0	0	0	0	0	0	0	0	0	0	0	0	0	0	0	0	0	0	0	0	0	0	0	0	0	0	0	0	0	0	0	0	0	1	1	1	1	1	1	1	1	1	1	1	1	1	1	1	1
ctg7180001876200_2027_SAC_C	0	0	0	0	0	0	0	0	0	0	0	0	0	0	0	0	1	0	0	0	0	0	0	0	0	0	0	0	0	0	0	0	0	0	0	0	0	0	0	0	0	1	0	0	0	0	0	0	0
ctg7180001811135_1351_SAG_G	1	0	1	0	0	1	0	0	0	1	0	0	0	2	1	1	0	0	1	0	0	0	0	1	0	0	1	0	1	0	1	0	0	0	1	1	0	0	0	1	1	1	0	0	0	1	0	0	0
ctg7180001810915_25519_SCT_T	1	0	0	0	0	0	0	0	0	0	0	0	0	0	1	1	0	0	0	0	0	0	0	1	0	0	1	0	1	0	0	0	0	0	0	0	0	0	0	0	1	1	0	0	0	1	0	0	0
ctg7180001929865_14977_SGT_G	0	1	0	0	0	0	0	0	0	0	0	0	0	0	0	0	0	0	0	0	0	0	0	1	0	0	0	0	0	0	0	0	0	0	0	0	0	0	0	0	0	1	0	0	0	0	0	0	0
ctg7180001302112_293_SAG_G	2	1	1	2	2	2	1	0	2	2	2	0	1	2	2	1	2	1	2	0	2	1	0	1	2	0	2	0	1	2	2	0	0	1	1	1	2	0	1	1	1	0	1	1	1	1	1	1	2
ctg7180001434576_1392_SAG_G	1	2	1	2	2	1	2	0	2	2	2	2	1	0	1	0	2	1	1	0	1	1	0	2	2	1	0	0	2	2	1	1	1	0	0	1	1	1	1	0	2	1	2	1	1	0	0	1	1
ctg7180001828228_4068_SGT_G	0	0	1	0	0	0	0	0	0	1	1	0	0	0	0	0	0	0	0	0	0	0	0	0	1	0	0	1	1	0	0	1	0	0	0	0	0	0	0	0	0	0	0	0	1	0	0	0	0
ctg7180001828228_2628_SCT_T	1	0	1	0	1	1	2	0	1	0	0	2	1	0	1	0	0	0	0	0	1	0	0	1	1	1	0	0	1	1	1	0	1	0	0	1	0	1	1	1	1	1	2	1	0	0	0	1	0
ctg7180001204022_5249_SAC_C	0	0	0	0	0	0	0	0	0	0	0	0	0	0	0	0	0	0	0	0	0	0	0	1	0	0	0	0	0	0	1	0	0	0	0	0	0	0	0	0	0	1	0	0	0	0	0	0	0
ctg7180001892977_1990_SGT_G	0	0	0	1	0	0	0	0	0	1	0	0	0	0	0	0	0	0	0	0	0	0	0	1	0	0	0	0	0	0	0	1	0	0	0	0	0	0	0	0	0	0	0	0	0	0	0	0	0
ctg7180001888646_9541_SGT_G	0	0	0	0	0	0	0	0	0	0	2	NA	1	2	2	2	2	2	2	2	2	2	0	0	0	0	0	0	0	0	0	0	0	0	0	0	0	0	0	0	0	0	0	0	0	0	0	0	0
ctg7180001888646_8182_SAG_G	0	0	0	0	0	0	0	0	0	0	0	0	0	0	0	0	0	0	0	0	0	0	0	0	0	0	0	0	0	0	0	0	0	0	0	0	0	0	0	0	0	1	0	0	0	0	0	0	0
ctg7180001558537_1030_SAG_A	1	2	2	1	1	1	0	1	1	1	2	0	0	2	1	1	1	1	1	0	1	1	0	2	1	0	1	2	2	1	2	2	0	0	0	1	1	0	0	1	1	0	0	0	1	1	0	0	1
ctg7180001900567_1222_SCT_T	1	1	1	0	1	0	0	1	1	1	1	2	0	0	1	0	0	0	1	0	0	0	0	0	1	1	0	0	2	1	0	1	1	1	NA	1	1	1	0	0	0	1	2	0	1	0	0	0	1
ctg7180001513877_3347_SAC_A	2	1	0	NA	2	0	0	1	2	0	1	2	1	1	2	1	2	2	NA	NA	1	1	1	1	0	1	2	2	0	1	2	0	1	1	1	1	1	1	0	0	2	0	2	1	1	1	1	0	1
ctg7180001822494_15893_SGT_G	1	0	0	0	0	0	0	0	0	0	0	0	0	0	1	1	1	0	0	0	0	0	0	0	0	0	1	0	0	0	1	0	0	0	1	0	0	0	0	0	1	1	0	0	0	1	0	0	0
ctg7180001909322_4436_SGT_G	1	0	2	1	0	1	2	0	0	1	0	0	1	0	1	1	1	0	1	0	1	1	0	2	1	0	1	0	1	1	1	1	0	0	1	1	1	1	1	1	1	1	0	1	0	1	0	1	1
ctg7180001815392_1680_SAG_G	1	1	0	0	0	1	0	1	0	1	1	0	0	1	1	2	0	0	0	1	0	0	1	0	1	1	1	1	1	0	1	1	1	1	1	0	0	0	1	1	1	2	0	0	1	2	1	1	0
ctg7180001508400_800_SAC_C	0	0	2	0	0	0	0	0	0	0	0	0	0	0	0	0	1	0	1	0	0	0	0	0	0	0	0	0	0	1	0	1	0	0	1	1	0	0	0	0	0	1	0	0	0	0	0	0	1
ctg7180001525084_1120_SCT_T	0	0	0	1	0	0	0	0	0	1	0	0	1	1	0	0	1	2	0	1	0	0	0	1	0	0	0	0	0	0	0	0	1	0	0	0	1	0	1	0	0	0	0	0	0	0	0	0	0
ctg7180001869370_2634_SCT_T	0	0	0	0	1	0	0	0	1	0	1	1	2	2	0	1	1	1	1	2	0	2	1	1	1	0	1	2	1	0	0	2	1	2	1	1	0	0	2	1	2	0	1	1	1	1	2	0	0
ctg7180001811574_5663_SAG_A	0	0	0	0	0	1	1	0	0	0	0	0	0	0	0	0	0	0	0	0	0	0	0	0	0	0	0	0	0	0	0	0	0	0	0	0	0	2	0	0	0	0	1	1	0	0	0	1	0
ctg7180001800437_1975_SCT_T	0	0	0	0	1	0	0	0	1	0	0	1	1	1	0	0	1	0	0	1	0	1	0	0	0	0	0	1	0	0	0	0	0	0	0	1	0	0	1	0	0	0	0	1	0	0	0	0	0
ctg7180001662971_456_SAG_G	1	0	2	0	1	0	0	1	1	0	0	2	1	1	1	1	2	1	1	1	1	1	1	1	0	0	1	1	0	1	1	0	0	0	1	2	1	1	1	0	0	1	1	1	1	1	0	1	2
ctg7180001242159_1093_SCT_T	1	0	0	1	0	0	0	0	0	1	0	1	0	1	2	0	0	0	0	1	0	0	0	1	1	0	1	0	0	0	0	1	1	1	0	1	0	0	0	0	1	0	1	1	0	1	1	0	1
ctg7180001853963_8609_SGT_G	1	0	2	0	1	0	2	0	1	1	2	0	0	1	0	0	1	0	0	2	1	2	1	1	0	0	0	1	0	0	0	1	0	1	1	1	0	1	0	1	2	1	0	1	0	1	0	1	1
ctg7180001924075_4440_SAG_A	1	0	0	0	1	0	0	1	1	0	0	1	1	1	1	2	2	2	2	2	1	2	1	2	0	1	2	1	0	0	2	2	0	2	1	1	2	1	2	1	1	1	1	1	0	2	2	1	1
ctg7180001857751_3691_SAC_A	0	0	0	0	0	0	0	0	0	0	0	0	0	1	0	0	0	0	0	0	0	0	0	0	0	0	0	0	0	0	0	0	0	0	0	0	0	0	0	0	0	0	0	0	0	0	0	0	0
ctg7180001926376_6712_SCT_C	0	0	2	0	0	0	0	1	0	0	1	1	1	1	0	1	1	2	2	1	1	1	2	2	1	0	1	1	1	1	1	2	1	2	2	1	1	0	1	1	2	1	1	0	2	1	2	0	2
ctg7180001928404_2073_SAG_A	0	0	0	1	1	1	1	0	1	1	1	1	2	1	0	0	2	0	0	1	0	1	1	1	1	1	0	1	2	0	0	0	1	0	1	1	0	1	1	0	1	0	1	1	1	0	0	0	0
ctg7180001928404_7987_SAC_A	0	0	0	0	0	0	1	1	0	0	0	0	0	0	0	0	1	1	0	0	1	0	1	1	0	1	0	0	0	1	2	0	1	0	1	0	1	1	0	0	0	0	1	0	1	0	0	2	2
ctg7180001491979_591_SGT_T	0	0	0	0	0	0	1	0	0	0	0	1	0	0	0	0	1	0	0	0	0	0	0	1	0	0	0	0	0	0	1	0	0	0	0	0	0	0	0	0	0	0	0	0	0	0	0	0	0
ctg7180001815790_1837_SAC_A	0	0	0	0	1	1	1	1	1	0	0	0	1	0	0	0	0	1	1	2	0	2	1	1	0	0	1	0	1	0	0	1	1	2	1	1	0	0	1	1	0	0	0	2	0	1	2	0	1
GCR_cBin11187_Ctg1_62_A	0	0	0	0	0	0	0	0	0	0	0	0	0	0	0	0	0	0	0	0	0	0	0	0	0	0	0	0	0	0	0	0	0	0	0	0	0	0	0	0	0	0	0	0	0	0	0	0	0
ctg7180001843366_1721_SAC_C	0	1	2	1	1	2	2	0	1	0	0	1	1	0	0	0	2	0	0	1	0	1	1	1	0	0	0	1	1	0	1	0	0	0	1	2	1	1	1	1	0	1	2	2	0	0	0	1	0
ctg7180001880843_6568_SAG_A	1	1	2	0	2	1	0	1	2	1	2	0	2	1	1	0	1	0	0	1	0	1	1	0	1	1	0	1	2	1	1	0	1	0	1	2	0	1	0	1	NA	0	1	1	1	0	0	2	0
ctg7180001561539_200_SAC_C	1	0	0	0	1	0	1	1	1	0	0	1	0	0	1	0	1	0	0	0	1	0	1	0	1	1	0	0	0	2	0	1	1	0	1	0	0	0	1	0	0	1	0	0	1	0	0	0	1
ctg7180001696322_325_SCT_T	1	0	0	1	1	0	0	1	1	2	2	0	1	2	1	0	2	0	0	0	0	0	0	NA	1	1	0	1	1	1	1	0	1	0	0	0	0	1	0	0	1	0	1	0	1	0	0	2	0
ctg7180001797804_2373_SAG_A	1	1	0	0	1	2	1	1	1	1	2	1	1	1	1	0	0	1	0	1	0	1	0	1	1	1	1	0	1	1	1	1	1	1	0	0	0	0	1	1	NA	0	1	1	1	0	1	1	0
ctg7180001369009_1017_SCT_C	1	0	2	2	0	1	2	1	0	1	0	1	0	2	1	1	1	1	1	0	1	0	2	1	1	0	1	0	0	0	0	0	1	0	2	1	1	1	0	1	0	0	1	1	0	1	0	1	1
ctg7180001842868_3365_SCT_T	1	0	1	0	0	0	2	1	0	2	1	1	0	1	1	1	1	0	0	2	1	0	0	1	2	1	0	0	1	0	0	0	0	0	0	1	0	1	0	1	1	1	1	0	0	1	2	1	0
ctg7180001842868_4624_SAC_A	0	0	0	1	0	1	2	0	0	0	0	0	0	1	0	0	0	0	0	0	0	0	0	0	0	0	0	0	0	0	0	0	0	0	0	0	0	0	0	0	0	0	0	1	0	0	0	0	0
ctg7180001846299_3585_G	0	0	0	0	0	0	0	0	0	0	0	0	0	0	0	0	1	0	0	0	0	0	0	1	0	0	0	0	0	0	0	0	0	0	0	0	0	0	0	0	0	0	0	0	0	0	0	1	0
ctg7180001864216_1342_SAC_A	0	0	0	2	0	0	0	0	0	1	0	0	0	0	0	0	1	0	0	0	1	0	0	0	0	0	0	0	0	0	2	0	0	0	0	0	0	0	0	0	0	0	0	0	0	0	0	0	0
ctg7180001920812_306_SCT_C	0	0	0	0	1	0	0	0	1	0	0	0	1	0	0	0	1	0	0	1	0	1	0	1	0	0	0	0	1	0	0	0	0	0	0	1	0	0	1	0	0	0	0	1	0	0	0	0	0
ctg7180001872804_430_SCT_C	1	2	0	1	1	0	0	0	1	1	0	1	1	0	1	0	0	1	0	0	1	0	1	1	2	0	1	0	0	0	0	0	0	0	0	1	0	0	1	0	0	1	1	0	1	0	0	0	0
ctg7180001842237_9660_SAC_A	0	0	2	1	0	1	1	0	0	0	0	0	0	0	0	0	0	0	0	0	1	0	NA	0	1	0	0	0	1	0	NA	0	0	0	0	1	0	0	0	0	0	0	0	0	0	0	0	0	0
ctg7180001801673_3468_SAG_A	0	0	0	0	0	0	0	0	0	0	0	0	1	0	0	0	1	0	0	0	1	0	0	0	0	0	0	0	0	0	0	0	0	1	0	0	0	0	0	0	1	0	0	0	0	0	0	0	0
ctg7180001818748_1946_SAG_G	0	1	0	1	0	0	0	0	0	1	1	1	0	0	0	1	1	0	0	0	1	0	0	0	0	1	1	0	0	0	0	0	0	0	0	0	1	0	0	0	0	0	0	0	1	0	0	0	0
ctg7180001854637_7924_SCT_T	0	0	2	1	1	0	2	0	1	0	1	1	0	0	2	0	0	0	0	1	1	1	0	1	NA	0	1	0	1	0	0	2	1	0	0	1	0	1	0	0	1	1	1	1	0	0	1	2	0
ctg7180001854637_8066_SAG_A	0	0	0	0	0	0	0	0	0	1	0	0	0	1	0	0	0	0	0	0	0	0	0	0	0	0	0	0	0	0	0	0	0	0	0	0	0	1	0	0	0	0	0	0	0	0	0	0	0
ctg7180001924241_10286_SCT_T	1	1	2	0	0	0	0	0	0	0	0	1	0	0	1	1	0	0	1	0	1	0	0	0	0	0	1	1	0	0	2	1	0	1	0	1	0	1	1	0	0	1	0	0	0	2	1	0	0
ctg7180001649842_1335_SAG_A	0	0	0	2	0	0	2	0	0	0	0	0	0	0	0	0	0	0	0	0	0	0	0	0	1	0	0	0	0	0	0	0	0	1	1	1	1	1	1	1	1	1	1	1	1	1	1	1	1
ctg7180001334900_688_SAG_A	0	0	0	0	0	0	0	0	0	0	0	0	0	1	1	1	0	0	0	0	0	0	0	1	1	0	0	0	1	0	0	0	0	0	1	1	0	0	0	1	0	1	0	0	0	0	1	1	0
ctg7180001835984_4343_SAG_A	1	1	1	1	1	1	NA	1	1	1	0	0	0	0	0	0	0	0	0	0	0	0	1	1	1	1	1	1	1	1	2	1	1	0	0	0	0	0	0	0	0	0	0	0	0	0	0	0	0
ctg7180001887570_3776_SCT_T	0	1	1	1	0	1	2	1	0	1	1	1	0	1	0	1	1	1	1	2	1	0	0	0	0	1	1	0	1	0	1	0	0	1	2	0	1	1	0	2	0	0	1	1	1	1	0	0	2
ctg7180001834406_4742_SAC_C	2	2	0	0	2	2	2	1	2	1	2	0	2	0	2	2	0	1	2	1	0	1	0	0	1	2	1	1	1	1	1	1	1	0	0	1	2	0	1	1	2	2	1	2	1	1	0	0	1
ctg7180001862032_1776_SCT_T	1	1	0	0	2	1	0	1	2	1	2	0	2	0	1	0	1	0	0	1	1	1	0	0	2	1	0	1	2	2	0	0	1	0	0	1	0	1	0	0	1	0	1	1	2	0	0	1	1
ctg7180001827521_3437_SCT_C	1	0	2	1	0	1	2	1	0	0	0	0	0	0	1	1	1	2	1	1	2	1	2	2	1	0	2	0	1	0	1	1	1	2	2	1	1	1	1	2	1	1	1	1	0	2	2	1	1
ctg7180001931320_373_SCT_T	2	1	0	2	2	2	2	2	2	1	0	1	1	2	2	NA	1	1	1	1	0	1	1	1	0	1	1	0	0	1	1	0	2	0	1	1	0	2	1	0	0	0	1	2	0	1	0	1	1
ctg7180001799041_8404_SCT_T	1	0	0	0	0	0	0	0	0	0	0	1	0	0	1	2	0	0	0	0	2	0	0	0	1	1	1	0	0	0	2	0	0	0	0	0	0	0	1	0	0	1	0	0	0	1	0	1	0
ctg7180001369502_212_SCT_C	0	0	0	1	0	0	0	0	0	1	0	0	0	1	0	0	0	0	0	0	0	0	1	0	0	1	0	0	NA	0	0	0	0	0	0	0	1	0	1	0	0	1	0	0	0	0	0	0	0
ctg7180001874254_2658_SAC_A	2	0	0	1	0	0	0	0	0	1	0	1	0	1	2	0	0	0	0	1	1	0	0	1	2	0	1	0	0	0	0	1	1	1	0	1	0	1	0	0	2	0	1	1	0	1	1	0	1
ctg7180001921511_6136_SCT_T	1	0	2	1	0	0	0	0	0	1	0	1	0	1	1	1	0	0	0	0	1	0	0	0	0	1	1	0	0	1	1	0	0	0	0	1	1	0	1	0	0	1	0	0	1	1	0	0	1
ctg7180001873463_5296_SGT_G	0	0	0	0	0	0	0	0	0	0	0	0	0	1	1	0	0	0	0	0	1	0	0	1	1	0	0	0	0	0	0	0	0	0	0	1	0	0	0	0	1	1	0	0	0	0	0	0	0
ctg7180001841891_164_SCT_T	1	1	0	1	1	0	0	1	1	1	0	2	1	2	1	1	1	2	2	2	1	2	2	1	0	0	2	2	1	0	1	2	0	2	2	1	1	1	2	2	1	0	1	1	0	2	2	1	1
ctg7180001855806_898_SAC_C	0	1	0	2	0	0	1	0	0	1	0	2	0	1	0	0	0	1	1	1	1	1	0	1	0	0	1	1	1	1	1	2	0	2	0	0	0	0	2	1	1	1	0	0	1	1	2	0	1
ctg7180001829917_2806_SAC_C	1	0	0	0	1	1	1	1	1	0	0	0	1	1	1	1	2	1	1	1	0	1	2	1	0	0	1	1	0	0	1	0	0	0	2	1	1	1	0	1	0	0	1	2	0	1	0	1	1
ctg7180001704794_1497_SAG_A	1	0	1	0	1	0	0	0	0	0	1	0	0	0	0	0	0	0	0	0	0	1	0	0	0	0	0	0	0	0	0	0	0	0	0	0	0	0	0	0	0	0	0	0	0	0	0	1	0
ctg7180001878625_8213_SAG_A	0	0	1	0	1	0	0	0	0	0	1	0	0	0	0	0	0	0	0	0	1	1	0	0	0	0	0	0	0	0	0	0	0	0	0	0	0	1	0	0	1	0	0	1	0	0	0	1	0
ctg7180001211637_899_SCT_C	1	0	2	2	0	0	0	0	0	1	0	1	0	2	1	1	1	1	0	1	1	1	1	1	NA	0	2	1	1	1	2	1	0	2	1	1	1	1	2	2	1	0	0	0	1	2	2	1	1
ctg7180001863920_4176_SCT_C	2	0	2	2	2	0	0	1	2	1	0	1	1	1	NA	2	2	1	0	1	1	1	1	1	1	2	1	1	0	2	2	1	1	0	1	2	1	2	0	1	1	1	1	1	1	1	0	2	1
ctg7180001915993_3446_SAG_A	0	0	1	1	1	1	0	0	0	0	1	1	0	0	0	0	1	0	1	0	1	1	1	0	1	1	0	1	1	2	0	0	0	1	2	1	1	0	0	1	1	1	2	0	0	0	2	1	1
ctg7180001222368_931_SGT_T	0	0	0	2	0	0	0	0	0	1	0	0	0	0	0	0	1	0	0	0	1	0	0	0	0	0	0	0	1	0	1	0	0	0	0	0	0	0	0	0	0	0	0	0	0	0	0	0	0
ctg7180001888898_7495_SCT_C	0	0	0	0	0	0	0	0	0	2	0	0	0	0	0	0	0	0	0	0	0	0	0	0	NA	0	0	0	0	0	0	0	0	0	0	0	0	0	0	0	0	0	0	0	0	0	0	0	0
ctg7180001888898_6507_SGT_T	0	0	0	0	0	0	0	0	0	0	0	0	0	0	0	0	0	1	0	1	0	1	1	1	0	0	1	0	0	1	0	1	0	2	1	0	1	0	1	2	1	0	0	0	1	1	2	0	1
ctg7180001546220_614_SCT_C	1	0	1	0	1	1	0	1	0	0	1	0	0	0	1	1	0	0	1	0	0	2	0	2	1	0	0	0	0	1	0	0	1	0	0	1	1	0	1	0	1	0	0	1	1	0	0	0	0
ctg7180001295854_512_SCT_T	0	0	0	2	0	0	1	1	0	2	2	0	1	0	0	1	2	1	0	1	2	1	2	1	2	1	1	1	2	1	1	1	1	2	2	0	0	2	1	1	1	1	2	0	2	1	2	2	1
ctg7180001861294_1587_SAC_C	0	1	0	2	0	0	0	0	0	1	0	0	0	0	0	1	1	0	2	0	0	0	0	0	0	1	0	2	0	0	0	0	0	0	0	0	1	0	0	0	0	1	0	0	0	0	0	0	1
ctg7180001870753_5103_SGT_T	1	0	0	0	0	0	0	0	0	0	0	1	0	1	1	1	0	0	0	0	0	0	0	1	0	0	1	0	1	0	1	1	0	0	0	0	0	1	1	0	0	1	0	0	0	1	0	1	0
ctg7180001870753_4021_SAC_A	0	1	2	0	1	1	0	1	1	0	0	0	0	0	1	0	0	0	0	0	0	0	1	0	0	0	0	0	0	2	0	0	0	0	1	1	0	0	0	0	0	0	0	0	1	0	0	0	1
ctg7180001911869_6612_SGT_G	0	0	0	0	0	0	0	0	1	2	1	1	1	1	1	1	0	0	0	0	1	0	0	1	2	1	0	1	1	0	2	1	0	0	0	1	0	0	0	0	1	1	0	0	0	0	1	0	0
ctg7180001846247_3170_SCT_T	0	2	0	0	1	1	1	0	1	1	2	0	1	2	0	2	1	2	0	0	1	2	0	1	1	2	0	0	0	0	1	2	1	1	1	0	2	0	1	2	0	1	1	2	1	1	2	0	2
ctg7180001583119_158_SAG_A	0	0	0	1	0	0	0	0	0	1	0	0	0	1	0	1	1	0	0	0	2	0	1	0	0	1	1	0	0	0	1	0	0	0	0	0	0	0	0	0	1	0	0	0	0	0	1	0	0
ctg7180001804718_8872_SCT_C	1	0	0	0	1	0	1	1	1	0	0	1	0	0	1	0	1	0	0	0	1	0	1	0	1	1	0	0	0	2	0	1	1	0	1	0	0	0	1	0	0	1	0	0	1	0	0	0	1
ctg7180001804422_8403_SAC_C	2	0	2	0	2	1	2	2	2	0	0	2	1	0	2	1	1	2	0	2	1	2	1	1	0	1	2	0	1	1	1	2	2	2	1	2	1	0	2	2	1	1	NA	2	0	2	2	0	0
ctg7180001864253_5873_SCT_T	0	0	0	0	0	0	0	0	0	0	0	1	0	0	0	0	0	0	0	0	0	0	0	0	0	0	0	0	0	0	0	0	0	0	0	0	0	0	1	0	0	1	0	0	0	0	0	0	0
ctg7180001877659_3693_SGT_G	1	2	0	0	1	1	1	1	1	0	0	1	0	2	1	0	NA	1	2	0	1	0	1	1	1	1	0	1	0	2	0	1	1	1	1	0	2	1	1	1	1	1	1	0	1	0	1	1	2
ctg7180001917172_13572_SCT_C	0	2	2	0	0	2	1	0	0	0	0	2	0	2	0	0	0	1	2	0	0	0	0	1	0	0	0	1	1	0	1	0	0	0	0	1	2	2	1	1	1	0	1	1	0	0	0	2	1
ctg7180001861719_6900_SCT_T	0	0	2	0	0	0	1	0	0	0	0	1	0	0	0	0	1	0	0	0	0	0	0	0	0	0	0	0	1	0	1	0	0	0	0	1	0	1	0	0	0	0	0	0	0	0	0	1	0
ctg7180001918656_7718_SGT_G	1	0	0	0	2	0	0	1	2	0	0	0	1	0	1	0	0	0	0	1	1	1	1	0	1	1	0	0	0	2	0	1	1	0	1	1	0	0	0	0	0	0	0	1	1	0	0	0	1
ctg7180001825909_3629_SAG_G	0	0	0	0	0	0	1	0	0	0	0	0	0	0	0	0	1	0	0	0	0	0	0	0	0	0	0	0	0	0	0	0	0	0	0	0	0	1	0	0	0	0	0	0	0	0	0	0	0
ctg7180001875201_9863_SGT_G	1	0	2	0	2	0	0	1	2	0	0	1	1	1	1	0	0	0	0	1	0	1	0	1	0	1	0	0	0	1	0	1	1	0	0	NA	0	0	0	0	0	0	0	1	0	0	0	0	0
ctg7180001841647_6781_SAG_A	0	0	0	2	0	0	0	1	0	2	2	1	1	0	0	1	1	1	0	1	1	1	2	1	1	1	1	1	2	1	1	1	1	2	2	0	0	1	1	1	1	1	2	0	2	1	2	2	1
ctg7180001615666_277_SAC_A	0	0	0	0	0	0	0	0	1	2	1	2	1	1	1	1	0	0	0	0	0	0	0	1	2	2	0	1	1	0	2	1	0	0	0	1	0	0	0	0	0	1	0	0	0	1	0	0	0
ctg7180001823031_6989_SCT_T	0	0	0	0	0	0	0	0	0	0	0	0	0	0	0	0	0	0	0	0	0	0	0	0	0	0	0	0	0	0	0	0	0	0	0	0	0	0	0	0	0	0	0	0	0	0	0	0	0
ctg7180001805000_5933_SGT_G	1	1	2	1	0	1	2	0	0	0	0	2	0	0	1	2	0	1	1	1	1	1	0	1	0	1	2	1	1	1	2	2	0	2	0	1	1	0	1	1	1	2	0	1	1	2	2	0	1
ctg7180001772138_2619_SCT_C	0	0	0	0	0	0	1	0	0	0	0	0	0	0	0	0	0	0	0	0	0	0	0	0	0	0	0	0	0	0	0	0	0	0	0	0	0	1	0	0	0	0	0	0	0	0	0	0	0
ctg7180001807004_12077_SAG_A	1	1	0	2	0	1	0	0	0	2	2	0	1	0	1	2	1	1	0	0	1	0	1	0	2	1	1	1	1	1	1	0	0	0	1	0	1	1	1	1	2	1	2	0	2	1	0	2	1
ctg7180001838163_4093_SAC_A	0	0	0	0	0	0	0	0	0	0	0	0	0	0	0	0	0	0	0	0	0	0	0	0	0	0	0	0	0	0	0	0	0	0	0	0	0	0	0	0	0	0	0	0	0	0	0	0	0
ctg7180001888060_1552_SAG_A	2	1	2	0	1	1	1	1	1	0	0	1	0	2	2	1	1	0	0	0	0	0	1	1	0	0	1	0	1	2	1	1	0	0	1	1	0	1	0	0	0	0	1	0	1	1	0	0	1
ctg7180001921635_4475_SAC_C	0	1	0	2	0	0	0	0	0	2	2	1	1	0	0	1	1	0	1	0	1	0	0	0	2	1	0	2	1	0	0	0	0	0	0	0	1	1	1	0	1	2	1	0	1	0	0	2	0
ctg7180001845698_5586_SAC_A	0	0	0	0	0	0	0	0	0	0	0	0	0	0	0	0	0	0	0	0	NA	0	1	0	1	0	0	0	0	1	0	0	0	1	2	1	1	1	1	1	1	1	1	1	2	1	1	1	2
ctg7180001814330_4182_SAG_A	0	2	0	2	0	1	0	0	0	2	2	0	1	2	0	1	1	1	2	0	0	0	0	1	1	1	0	2	1	0	0	0	0	0	0	0	2	2	0	1	2	2	2	0	1	0	0	2	1
ctg7180001857200_2107_SAG_A	0	0	0	1	0	0	1	0	0	0	0	1	0	1	0	0	0	1	0	1	0	1	0	1	0	0	1	0	0	0	0	1	0	1	0	0	0	0	0	1	1	0	0	0	0	0	1	0	0
ctg7180001799041_3552_SCT_T	1	0	0	0	0	0	0	0	0	0	0	1	0	0	1	2	0	0	0	0	2	0	0	0	1	1	1	0	0	0	2	0	0	0	0	0	0	0	1	0	0	1	0	0	0	1	0	1	0
ctg7180001834876_359_SAG_A	0	0	2	0	0	0	0	0	0	0	0	1	0	0	0	1	1	1	0	1	2	1	1	1	1	1	1	1	0	1	1	1	0	2	1	1	1	0	1	2	1	2	0	0	1	1	2	1	1
ctg7180001907661_3215_SAC_C	1	1	0	0	2	1	1	2	2	1	1	0	2	0	1	0	0	1	2	1	0	1	1	0	1	1	0	1	1	1	0	1	2	0	1	1	1	0	0	0	1	0	0	2	1	0	0	1	1
ctg7180001925916_2666_SAC_C	0	0	0	2	0	0	0	0	0	1	0	1	0	2	0	0	1	0	0	0	0	0	0	0	0	0	0	1	0	0	0	0	0	0	0	0	0	1	0	0	0	0	0	0	0	0	0	1	0
ctg7180001847353_4999_SAC_C	0	0	0	0	0	0	0	0	0	0	0	0	0	0	0	0	0	NA	0	0	0	0	0	0	0	0	0	0	0	1	0	0	0	0	0	0	0	0	0	0	0	0	0	0	1	0	0	1	1
ctg7180001800620_812_SGT_T	1	0	2	2	0	0	0	0	0	1	0	1	0	2	1	1	1	1	0	1	1	1	1	1	0	0	2	1	1	0	2	1	0	2	1	1	1	1	2	2	1	0	0	0	0	2	2	1	0
ctg7180001238974_936_SGT_T	0	1	2	1	0	0	1	1	0	0	NA	2	0	1	0	0	1	2	2	1	1	1	2	2	0	0	1	1	0	0	2	2	1	2	2	1	1	1	2	2	1	0	1	0	0	1	2	1	1
ctg7180001816732_2375_SCT_T	0	0	0	0	0	1	1	0	0	0	0	0	0	0	0	0	0	0	0	0	0	0	0	0	0	0	0	0	0	0	0	0	0	0	0	0	0	0	0	0	0	0	0	1	0	0	0	0	0
ctg7180001711493_2808_SGT_T	0	0	0	0	1	0	0	0	1	0	0	0	1	0	0	0	0	0	1	1	1	1	0	0	0	0	0	0	0	0	1	0	0	0	0	1	0	0	0	0	0	0	0	1	0	0	0	0	1
ctg7180001842225_1980_SGT_T	2	0	0	0	1	1	2	2	1	0	0	2	1	2	1	2	2	2	1	2	1	2	1	1	0	1	2	1	1	0	2	2	1	2	1	1	1	0	2	2	1	2	1	2	0	2	2	0	1
ctg7180001934650_587_SAC_A	1	0	0	0	1	0	0	1	1	0	0	0	1	1	1	1	0	0	0	1	1	1	0	0	0	1	1	0	0	0	1	0	1	0	0	1	0	1	0	0	0	0	0	1	0	1	0	0	0
ctg7180001354436_7767_SGT_T	0	0	0	0	0	0	0	0	0	0	0	0	0	0	0	0	0	0	1	0	0	0	0	0	0	0	0	0	0	0	1	0	0	0	0	0	0	0	0	0	0	0	0	0	0	0	0	0	1
ctg7180001801932_8480_SGT_T	0	0	0	0	0	0	1	0	0	0	0	1	0	0	0	0	1	0	0	0	0	0	0	0	0	1	0	0	0	0	0	0	1	0	0	0	0	1	0	0	0	1	0	0	0	0	0	0	0
ctg7180001925564_252_SAC_C	1	1	0	0	1	0	1	0	1	0	0	1	1	0	1	1	1	0	2	1	1	1	0	0	0	0	1	1	1	0	2	0	0	0	0	1	1	0	1	0	0	0	0	1	0	1	0	1	1
ctg7180001917190_4810_SAG_A	1	1	0	0	0	1	2	2	0	1	1	1	0	2	0	1	2	2	2	1	1	1	1	2	0	1	1	2	0	0	2	2	1	2	1	0	2	0	1	2	1	1	1	1	0	1	2	0	1
ctg7180001917190_5035_SAG_G	0	0	0	1	1	0	0	0	1	0	0	1	1	0	0	0	0	0	0	1	0	1	0	0	0	1	0	0	1	0	0	0	1	0	0	1	0	0	1	0	0	1	0	1	0	0	0	1	0
ctg7180001886891_2342_SCT_T	0	0	0	0	0	0	1	0	0	0	1	1	1	1	1	1	2	1	1	1	1	1	0	0	0	0	0	0	1	0	1	0	0	0	0	0	0	0	0	0	0	0	0	0	0	0	0	0	0
ctg7180001929452_2538_SCT_T	0	0	0	0	0	0	1	0	0	0	0	0	0	0	0	0	1	0	0	0	0	0	0	0	0	0	0	0	0	0	1	0	0	0	0	0	0	0	0	0	0	0	0	0	0	0	0	0	0
ctg7180001929452_6671_SGT_G	0	0	2	1	1	1	1	0	1	0	0	2	1	0	0	0	1	0	0	1	1	1	1	1	1	0	0	0	0	1	1	1	0	0	1	2	0	1	0	0	0	1	2	1	1	0	0	1	1
ctg7180001800471_8243_SCT_C	2	0	0	0	0	0	1	0	0	0	0	0	0	0	1	1	1	0	1	0	0	1	0	1	0	0	1	0	0	0	1	1	0	0	0	0	0	1	0	0	0	1	2	0	0	1	0	1	1
ctg7180001869353_751_SAC_C	0	0	0	0	0	0	0	0	0	0	0	0	0	0	0	0	0	0	0	0	0	0	0	0	0	0	0	0	1	0	1	1	0	0	0	0	0	1	0	0	0	0	2	0	0	0	0	1	0
ctg7180001308846_105_SAG_G	1	0	2	1	0	1	0	0	0	0	0	0	0	0	1	1	0	0	0	0	0	0	1	1	0	0	1	0	0	0	1	0	0	0	1	1	0	0	1	0	0	1	0	0	1	1	0	0	0
ctg7180001809021_8345_SGT_G	1	0	2	1	0	1	0	0	0	0	0	0	0	0	0	0	0	0	1	0	0	1	0	1	0	0	0	0	1	0	0	1	0	0	0	1	0	1	1	0	0	0	2	0	1	0	0	1	1
ctg7180001916600_1866_SAG_G	1	1	2	1	1	2	1	1	1	0	0	0	1	0	0	0	1	2	1	2	1	2	2	1	1	0	1	2	0	1	1	0	1	1	2	2	1	0	2	0	1	1	0	2	1	1	2	1	2
ctg7180001651422_6776_SGT_T	0	1	0	0	1	1	1	2	1	0	0	0	1	1	0	1	1	2	0	2	2	1	2	0	2	2	1	2	0	1	1	0	2	1	2	1	1	0	1	0	1	2	1	2	0	1	2	1	1
ctg7180001509049_849_SGT_G	0	0	2	1	0	2	1	2	0	0	0	1	0	1	0	1	0	1	0	1	2	0	2	0	1	2	1	1	0	0	2	0	2	1	2	1	0	1	1	0	0	2	2	1	1	1	2	1	0
ctg7180001804796_9347_SCT_C	0	0	0	0	0	0	0	0	0	0	0	0	0	0	0	1	0	0	0	0	0	0	0	0	0	0	0	0	0	0	0	0	0	0	0	0	0	0	0	0	0	0	0	0	0	0	0	0	0
ctg7180001607558_3107_SCT_T	0	1	2	1	1	1	1	0	1	0	0	0	1	0	0	0	2	1	0	1	0	1	0	0	1	1	0	1	1	1	0	1	1	0	0	2	1	1	1	0	1	1	1	1	1	0	0	2	1
ctg7180001434501_5352_SAG_G	1	0	0	0	0	1	1	2	0	1	1	0	0	2	1	2	0	1	0	1	1	0	2	0	0	1	2	1	0	0	1	0	1	1	2	0	0	0	1	1	0	1	0	1	0	2	NA	0	0
ctg7180001902023_12770_SAC_C	0	0	2	1	0	1	0	0	0	0	0	0	0	0	0	0	1	0	0	0	0	0	0	0	1	1	0	1	0	0	0	0	1	0	0	1	0	1	0	0	0	0	1	0	1	0	0	1	0
ctg7180001869669_19157_SCT_C	0	2	0	1	1	0	0	0	1	1	1	1	1	0	1	1	1	0	1	0	0	0	0	1	1	2	0	1	1	1	0	1	1	1	1	1	2	2	1	1	1	1	1	1	1	1	1	1	1
ctg7180001803401_14649_SAC_A	0	1	0	0	1	0	1	0	1	0	0	0	1	0	0	0	1	1	0	1	0	1	0	0	0	0	0	0	1	0	0	1	0	0	0	1	1	0	1	0	1	0	0	1	0	0	0	1	0
ctg7180001574040_5012_SCT_C	0	1	0	0	1	1	1	0	1	0	0	2	1	0	0	0	1	1	0	1	0	2	0	1	0	0	0	0	0	0	0	1	0	0	0	1	1	0	0	0	1	0	1	1	0	0	0	1	0
ctg7180001870999_10661_SCT_C	1	1	2	2	1	0	1	1	1	2	2	0	1	2	2	2	1	0	2	0	1	0	0	0	1	1	1	0	1	1	1	1	0	1	0	1	1	1	1	2	1	2	1	0	2	1	0	0	0
ctg7180001870999_1958_SCT_C	1	0	0	1	0	1	2	1	0	1	0	1	0	0	0	0	1	1	1	1	1	0	2	0	0	0	1	1	1	1	2	1	1	1	2	0	1	0	1	0	0	0	0	1	0	1	2	0	2
ctg7180001508385_5129_SAC_C	1	0	0	0	0	1	2	1	0	1	1	1	0	1	1	2	1	1	1	1	2	0	2	0	1	1	2	1	1	1	2	2	1	2	2	0	0	0	2	2	0	2	1	1	1	2	2	0	2
ctg7180001937113_7357_SCT_T	2	0	0	0	0	0	0	0	0	0	0	0	0	0	1	1	0	0	0	0	1	0	0	0	1	0	1	0	0	0	0	0	0	0	0	0	0	0	0	0	0	0	0	0	0	1	0	0	0
ctg7180001852816_3716_SCT_T	1	0	0	0	0	0	0	0	0	0	0	0	0	0	0	0	0	0	0	0	0	0	0	0	0	0	0	0	0	0	0	1	0	0	0	0	0	0	0	0	0	0	0	0	0	0	0	0	0
ctg7180001537641_1738_SCT_C	1	1	2	1	1	0	0	1	1	1	0	1	1	1	0	0	1	1	1	1	1	2	0	1	1	0	0	0	1	1	0	1	0	0	0	2	1	0	0	0	1	0	1	1	0	0	0	1	2
ctg7180001752290_1852_SGT_T	1	1	2	0	1	0	0	1	1	0	0	1	1	1	1	1	1	1	0	1	0	2	0	2	1	1	1	1	1	1	1	1	1	0	0	2	0	1	1	0	1	0	1	1	0	1	0	2	2
ctg7180001805348_6543_SAG_G	1	1	2	0	1	1	0	1	1	1	1	1	1	2	1	2	0	1	1	1	0	2	0	1	0	1	1	0	1	1	0	1	0	1	0	2	1	0	1	2	1	2	0	1	1	1	0	1	2
ctg7180001894176_7999_SCT_T	2	0	0	1	0	0	0	0	0	1	0	0	0	0	1	1	1	0	1	0	0	0	1	0	0	0	1	0	0	0	0	0	0	0	1	0	1	0	0	0	0	1	0	0	0	1	0	0	0
ctg7180001894176_12726_SAG_G	1	1	2	2	1	1	1	0	1	2	2	1	1	1	1	1	1	1	2	0	1	0	1	0	1	1	0	0	1	1	1	1	0	1	1	1	2	1	0	2	2	1	0	0	2	0	1	1	NA
ctg7180001439104_2009_SCT_C	1	1	2	2	0	1	2	1	0	2	0	1	0	0	0	0	1	2	1	1	1	1	2	2	0	0	1	1	1	1	2	1	1	1	2	1	1	0	1	0	1	0	0	1	1	1	2	1	2
ctg7180001845379_910_SAG_A	1	1	0	1	1	1	0	0	1	1	2	1	1	0	2	2	1	1	2	0	0	0	1	0	0	1	1	0	2	1	1	1	0	1	1	0	2	2	1	2	2	1	2	0	1	1	0	1	0
ctg7180001840668_4092_SAC_C	1	1	0	0	0	0	0	0	0	0	0	0	0	0	0	0	0	0	0	0	0	0	0	0	1	0	0	0	0	0	0	0	0	0	0	0	0	0	0	0	0	0	0	0	0	0	0	0	0
GCR_cBin17465_Ctg1_129_C	1	0	0	2	1	0	1	1	1	2	0	0	1	2	1	1	1	1	1	1	1	2	1	2	1	1	1	0	0	1	0	0	1	0	1	1	1	0	0	0	1	1	1	1	1	1	0	0	2
ctg7180001803147_6749_SCT_T	0	0	2	0	0	0	0	0	0	0	0	1	0	0	0	0	0	0	0	0	0	0	0	0	0	0	0	0	0	0	0	0	0	0	0	1	0	0	0	0	0	0	0	0	0	0	0	1	0
ctg7180001215874_1533_SCT_T	0	1	0	2	1	1	0	0	1	2	1	1	1	1	1	0	2	1	1	0	1	1	1	2	1	0	0	1	2	2	1	1	0	0	1	0	1	2	1	0	2	1	2	0	2	0	0	1	2
ctg7180001871433_3353_SAG_A	1	1	2	1	0	1	1	1	0	1	1	1	0	1	0	1	1	1	1	1	2	1	1	2	2	1	1	2	0	0	1	1	1	2	1	1	1	0	0	2	0	1	0	1	1	1	2	1	0
ctg7180001937056_5717_SGT_T	0	0	0	1	0	0	0	0	0	1	0	0	0	0	0	0	1	1	1	0	0	0	1	0	0	0	0	0	0	1	0	0	0	0	1	0	1	0	1	0	1	0	1	0	0	0	0	0	2
ctg7180001825481_17119_SAG_G	1	1	0	0	1	2	1	1	1	0	1	1	1	0	2	1	0	1	0	1	1	0	1	0	0	0	2	1	2	2	2	1	1	1	1	0	0	2	1	0	1	1	2	1	1	2	2	1	2
ctg7180001794079_8404_SCT_T	0	0	0	0	0	0	0	0	0	0	0	0	0	0	0	0	0	0	0	0	0	0	0	0	0	0	0	0	0	0	0	0	0	1	1	1	1	1	1	1	1	1	1	1	1	1	1	1	1
ctg7180001528913_1851_SAC_C	1	1	2	1	0	1	1	1	0	2	1	0	0	0	1	2	1	1	2	1	1	0	1	0	1	1	2	1	0	0	1	1	1	1	1	1	2	0	1	1	0	2	0	1	1	2	2	0	0
ctg7180001930988_927_SAG_G	1	1	0	0	1	0	1	0	1	0	1	0	1	0	1	0	0	0	0	0	0	0	0	0	0	0	0	0	2	2	0	1	0	1	0	0	0	2	0	1	1	0	2	0	1	0	0	1	2
ctg7180001930988_989_SCT_C	0	0	0	0	0	0	0	0	0	0	0	0	0	0	0	0	0	0	0	0	0	0	0	0	0	0	0	0	0	0	0	0	0	0	NA	0	0	0	0	0	0	0	0	0	0	0	0	0	0
ctg7180001481786_128_SAC_C	1	1	0	0	1	2	1	1	1	0	0	2	1	1	0	0	0	2	0	2	1	2	1	1	1	0	1	1	0	0	1	0	1	1	1	1	0	0	1	0	1	1	0	2	0	1	2	1	0
ctg7180001481786_3963_SCT_T	1	1	0	2	0	1	1	2	0	1	0	0	0	2	0	0	0	1	1	1	2	0	2	1	2	1	1	1	0	0	1	0	2	1	2	0	1	0	1	0	0	1	0	1	0	1	2	0	0
ctg7180001250186_2215_SCT_T	1	1	2	1	0	0	1	2	0	1	1	1	0	1	0	1	1	1	1	1	2	0	1	1	2	1	1	1	1	0	1	1	1	1	1	1	1	0	1	1	0	2	0	0	1	1	2	1	0
ctg7180001761912_529_SGT_T	1	1	0	0	0	1	1	0	0	0	0	0	0	1	1	1	0	1	0	0	0	0	0	0	0	0	1	0	0	0	1	0	0	0	0	0	0	1	0	0	1	0	1	1	0	1	0	1	0
ctg7180001386834_3799_SAC_A	0	0	0	0	0	0	0	1	0	0	0	0	0	1	0	0	0	0	0	0	1	0	0	0	1	0	0	0	0	1	0	0	0	0	0	0	0	0	0	0	0	0	0	0	0	0	0	0	2
ctg7180001729938_8759_SAC_C	1	0	0	0	0	0	0	0	0	0	0	0	0	0	0	0	0	0	0	0	0	0	0	0	0	0	0	0	0	0	0	0	0	0	0	0	0	0	1	0	0	0	0	0	0	0	0	0	0
ctg7180001289043_962_SAG_A	1	0	2	0	0	1	0	1	0	1	0	1	0	1	0	0	1	0	1	0	1	0	0	0	1	0	0	0	0	1	0	0	0	0	0	1	0	0	1	0	0	1	0	0	1	0	0	0	2
ctg7180001910212_4706_SCT_C	2	1	0	1	1	0	0	1	1	0	1	1	1	1	2	1	0	1	0	1	2	0	1	0	1	0	2	1	1	2	1	1	1	2	1	0	0	1	1	1	1	0	0	0	1	2	2	1	2
ctg7180001901582_8122_SCT_T	0	1	2	0	1	1	2	0	1	0	0	0	1	2	0	1	1	1	0	1	1	2	1	1	1	2	0	1	1	1	1	1	1	0	1	2	1	0	2	1	1	2	0	2	0	0	0	0	2
ctg7180001901582_2821_SAC_A	1	1	0	0	1	0	0	1	1	0	1	0	1	0	2	1	0	1	0	1	1	0	1	0	1	0	2	0	1	1	1	0	1	1	1	0	0	1	0	0	1	0	0	0	1	2	2	0	0
ctg7180001813558_1764_SAC_C	1	2	0	1	1	0	1	0	1	0	1	1	1	2	1	1	1	1	0	1	1	1	0	1	1	1	0	2	2	2	1	2	0	1	0	1	1	1	1	2	2	1	0	1	1	0	0	1	2
ctg7180001807825_10498_SAG_A	0	0	0	0	0	0	0	0	0	0	0	0	0	0	0	0	0	1	0	0	0	0	0	0	0	0	0	0	0	0	0	1	0	0	0	0	0	0	0	0	1	0	0	0	0	0	0	0	0
ctg7180001797186_3550_SAC_A	1	1	0	2	1	0	1	1	1	2	1	1	0	2	1	1	1	1	2	0	1	0	1	0	1	1	0	2	1	2	0	2	0	1	1	0	2	1	0	2	1	1	2	0	1	0	0	2	2
ctg7180001797186_8680_SCT_T	0	0	0	0	1	1	0	1	1	0	1	0	2	0	0	0	0	1	0	1	1	1	1	1	0	1	1	0	1	0	2	0	2	1	1	0	0	1	1	0	1	1	0	0	1	1	2	0	0
ctg7180001913663_6461_SAG_G	1	2	0	1	0	0	1	2	0	2	2	0	1	1	1	1	0	1	2	2	2	1	2	0	2	0	2	1	1	1	2	0	1	1	2	1	0	2	0	0	1	1	2	2	2	2	2	1	2
ctg7180001896852_4857_SAG_A	0	0	2	0	1	1	0	0	1	0	0	1	0	0	1	0	1	1	0	0	0	0	0	0	0	0	0	0	0	1	1	1	0	0	0	1	0	0	0	0	1	1	0	0	0	0	0	0	0
ctg7180001772864_177_SGT_T	1	0	0	1	2	2	0	0	2	0	0	2	1	1	2	1	1	1	0	0	0	1	0	2	1	1	1	0	1	1	1	1	1	1	0	0	0	0	2	1	1	0	0	0	0	1	0	1	0
ctg7180001502261_1287_SAC_C	1	0	0	0	1	1	0	0	1	0	0	1	0	0	2	1	1	0	0	0	0	0	0	0	1	0	1	0	0	1	0	0	0	0	0	0	0	0	1	0	0	0	0	0	0	1	0	0	0
ctg7180001549977_4816_SGT_G	0	1	0	1	0	1	0	0	0	0	0	2	0	1	0	0	1	1	0	0	1	0	0	1	2	0	0	0	1	1	0	1	0	1	0	0	0	0	0	1	1	0	0	0	0	0	0	1	2
ctg7180001828693_4259_SAG_A	1	1	0	0	2	1	0	0	2	0	0	0	1	0	2	1	0	0	0	0	1	1	0	1	1	1	1	0	0	2	0	0	1	0	0	0	0	0	2	0	0	0	0	0	0	1	0	0	2
ctg7180001842501_1440_SAG_G	0	1	0	1	1	1	1	0	1	0	1	1	2	1	0	0	0	1	0	0	1	1	0	2	1	1	0	0	2	1	1	1	1	1	0	0	0	1	2	1	2	1	0	1	1	0	0	1	2
ctg7180001686247_3940_SAC_C	0	1	0	0	0	0	0	0	0	0	0	0	0	0	0	0	0	0	0	0	0	0	0	0	0	0	0	0	0	0	1	0	0	0	0	0	0	0	1	0	0	0	0	0	0	0	0	0	0
ctg7180001923989_14487_SGT_G	0	1	0	1	1	1	1	0	1	0	1	1	1	2	1	0	1	1	0	0	1	0	0	1	2	0	0	0	2	2	1	1	0	1	0	0	0	1	0	1	2	0	0	1	1	0	0	1	2
ctg7180001922595_1073_SAG_A	1	0	0	0	2	1	0	0	2	0	0	0	1	0	2	1	0	0	0	0	0	1	0	1	1	1	1	0	0	1	1	0	1	0	0	0	0	0	1	0	0	0	0	0	0	1	0	0	0
ctg7180001586450_1430_SAG_G	0	0	0	0	0	0	0	0	0	0	0	0	0	0	0	0	0	1	0	0	0	0	0	1	0	0	0	0	0	0	1	1	0	1	0	0	0	1	0	1	1	0	0	0	0	0	0	0	0
ctg7180001823652_11629_SAG_A	1	1	1	1	1	1	1	1	1	1	1	1	1	1	1	1	1	1	1	1	1	1	1	1	1	1	1	1	1	1	1	1	1	0	0	0	0	0	0	0	0	0	0	0	0	0	0	0	0
ctg7180001891054_20934_SCT_T	0	1	0	0	0	0	0	0	0	0	0	0	0	0	0	0	0	0	0	0	0	0	0	0	0	0	0	0	0	0	0	0	0	0	0	0	0	0	0	0	0	0	0	0	0	0	0	0	0
ctg7180001891054_10832_SCT_T	0	1	0	0	1	0	0	1	1	0	0	1	0	0	1	0	0	2	0	1	1	0	1	1	0	0	1	0	0	1	2	2	1	2	1	0	0	1	0	1	1	1	0	0	0	1	2	1	0
ctg7180001688537_1043_SGT_G	2	0	0	0	1	1	2	1	1	0	1	1	1	0	1	2	1	0	1	0	1	1	1	1	2	2	1	1	0	1	0	0	1	0	1	0	2	1	1	1	0	2	2	1	1	1	0	1	2
ctg7180001893091_633_SAC_A	0	1	0	0	0	1	1	1	0	0	0	1	0	0	0	0	1	1	0	1	2	0	1	0	1	0	1	0	0	1	2	1	1	1	1	0	0	0	0	0	0	0	0	1	0	1	2	1	1
ctg7180001878033_4064_SGT_T	0	1	2	1	1	0	0	0	1	2	1	0	1	2	1	0	0	1	1	1	1	1	0	1	1	0	0	1	2	2	0	1	0	1	0	2	0	1	1	1	2	1	0	1	1	0	0	0	1
ctg7180001828215_4821_SCT_C	0	1	0	0	0	1	0	0	0	0	0	0	0	0	0	0	1	0	0	0	1	0	0	0	1	0	0	0	0	0	1	0	0	0	0	0	0	0	0	0	0	0	0	0	0	0	0	0	0
ctg7180001259295_531_SCT_C	0	0	0	0	0	1	0	0	0	0	0	0	0	0	0	0	1	0	0	0	1	0	0	0	1	1	0	0	0	1	0	0	1	0	0	0	0	0	0	0	0	1	0	0	0	0	0	0	1
ctg7180001927367_6057_SAC_C	1	0	0	0	2	1	0	1	2	0	2	2	2	1	2	1	0	1	1	2	1	2	1	1	1	0	2	0	1	1	2	1	1	1	1	1	0	0	2	0	1	1	1	1	2	2	2	1	1
ctg7180001927367_8218_SAG_A	0	0	0	0	1	1	0	0	1	0	2	0	2	1	0	0	0	0	1	1	1	2	0	1	1	1	0	0	1	1	0	1	1	0	0	1	0	0	1	0	1	1	0	1	2	0	0	0	2
ctg7180001819225_9702_SGT_G	1	0	0	0	0	0	0	0	0	0	0	0	0	0	1	1	0	0	0	0	0	0	0	0	0	0	1	0	0	0	1	0	0	0	0	0	0	0	0	0	0	0	0	0	0	1	0	0	0
ctg7180001196893_2935_SGT_T	0	0	0	0	0	0	0	0	0	0	0	0	0	0	0	0	0	0	0	0	1	0	0	0	1	0	0	0	0	0	1	0	0	0	0	0	0	0	0	0	0	0	0	0	0	0	0	0	0
ctg7180001597111_6474_SAC_A	1	0	2	2	1	1	0	1	1	2	1	0	1	1	0	0	1	1	2	1	0	2	1	2	1	1	0	1	0	1	0	1	1	1	1	2	1	1	1	1	1	0	0	1	1	0	0	0	2
ctg7180001597111_9584_SAC_C	0	2	0	1	0	1	2	1	0	1	1	0	1	0	0	0	0	2	0	1	2	0	1	1	1	1	1	0	2	0	1	1	2	1	1	0	0	2	1	0	2	1	1	1	1	1	2	1	0
ctg7180001181692_3901_SAC_C	1	2	0	0	1	0	1	1	1	0	1	0	1	0	1	1	0	0	1	1	0	2	1	1	1	1	1	1	0	0	0	1	1	0	1	1	1	0	1	0	0	1	0	1	1	1	0	0	1
ctg7180001197267_335_SCT_C	2	0	2	2	0	1	0	0	0	2	0	0	0	2	1	2	2	1	1	0	0	0	0	1	0	1	1	1	0	1	1	1	0	1	0	1	1	1	1	2	1	1	0	0	0	1	0	0	1
ctg7180001860948_11700_SGT_G	0	0	0	0	0	0	0	0	0	0	0	0	0	1	0	0	1	0	0	0	0	0	0	0	0	0	0	0	0	0	1	0	0	0	0	0	0	0	1	0	0	0	0	0	0	0	0	0	0
ctg7180001830064_2784_SCT_C	0	0	0	0	0	0	0	0	0	0	0	0	0	0	0	0	0	0	0	0	0	0	0	0	0	0	0	0	0	0	0	0	0	0	0	0	0	0	1	0	0	0	0	0	0	0	0	0	0
ctg7180001215037_238_SAG_A	0	2	0	0	1	0	1	2	1	0	1	2	1	0	0	0	0	1	1	2	1	2	2	1	1	0	1	1	1	0	1	1	1	1	2	1	1	0	1	0	0	0	1	1	1	1	2	1	1
ctg7180001807844_13314_SGT_G	1	0	0	0	0	0	0	0	0	0	0	0	0	1	1	1	0	0	0	0	0	0	0	0	0	0	1	0	0	0	0	0	0	0	0	0	0	0	1	0	0	0	0	0	0	1	0	0	0
ctg7180001797924_6315_SCT_T	1	0	2	0	1	0	1	2	1	0	2	0	2	0	0	0	0	1	1	2	1	2	2	1	1	1	1	1	1	0	2	2	2	2	2	2	1	1	1	1	1	1	0	1	2	1	2	0	1
ctg7180001822055_2980_SAG_A	1	1	0	0	0	0	1	0	0	0	0	0	0	2	1	2	1	0	0	0	0	0	0	0	0	1	1	1	0	0	0	0	0	0	0	0	1	0	0	1	0	1	0	1	0	1	0	0	0
ctg7180001900381_842_SAG_G	1	2	0	2	1	1	1	1	1	2	0	0	0	2	1	1	1	1	1	0	0	0	1	1	0	2	0	1	0	2	1	1	1	1	1	0	1	2	0	2	1	2	1	0	0	0	0	1	1
ctg7180001804171_3292_SGT_T	0	0	0	0	0	2	0	0	0	0	0	0	0	0	0	0	0	0	0	0	0	0	0	2	0	0	0	0	0	0	0	0	0	1	1	1	1	1	1	1	1	1	1	1	1	1	1	1	1
ctg7180001301389_3479_SCT_C	0	0	0	0	0	0	1	1	0	0	0	2	0	0	0	0	1	1	0	2	2	1	1	0	2	0	1	1	1	0	2	2	1	2	1	1	1	0	2	1	0	0	1	2	0	1	2	1	0
ctg7180001483435_1528_SGT_T	0	0	0	0	1	2	1	0	1	0	1	2	1	0	0	0	0	0	1	0	1	1	0	2	1	0	0	0	1	0	1	1	0	1	0	0	0	0	2	1	0	1	0	1	1	0	0	1	1
ctg7180001877843_4232_SGT_G	0	0	0	0	0	0	0	0	0	0	0	0	0	0	0	0	0	0	0	0	0	0	0	0	0	0	0	0	0	0	0	0	0	0	0	0	0	0	0	0	0	0	0	0	0	0	0	0	0
ctg7180001810716_7570_SCT_C	0	0	0	1	0	1	1	1	0	1	1	2	1	0	0	0	0	1	1	1	1	1	1	0	2	1	0	1	2	1	0	0	1	0	1	1	1	1	1	0	2	0	1	2	1	0	0	2	1
ctg7180001869667_5501_SAG_G	1	2	2	1	2	0	2	0	2	1	1	2	1	2	1	1	1	0	1	0	1	1	0	1	1	1	0	1	1	1	0	0	0	0	0	1	1	1	1	1	0	1	0	1	1	0	0	1	1
ctg7180001320075_733_SGT_T	2	1	0	2	2	2	2	2	2	1	0	1	1	2	2	1	0	1	1	1	0	1	1	0	0	1	1	0	0	1	1	0	2	0	1	1	0	2	1	0	0	0	1	2	0	1	0	1	1
ctg7180001611669_5552_SCT_C	2	1	0	1	1	2	1	1	1	2	2	0	1	1	2	2	0	0	0	0	1	0	0	0	2	2	1	0	2	2	0	0	1	0	0	0	1	1	1	0	1	2	2	1	2	1	0	2	1
ctg7180001817243_1383_SCT_T	0	0	0	0	1	0	0	0	1	0	0	0	1	0	0	0	1	0	0	1	0	1	0	0	0	0	0	1	0	0	0	0	0	0	0	1	0	1	0	0	0	0	0	1	0	0	0	0	0
GCR_cBin1952_Ctg1_280_A	0	2	0	0	0	2	1	0	0	1	2	1	1	1	0	0	0	1	2	0	0	0	0	0	1	0	0	1	2	0	0	0	0	0	0	0	2	0	1	1	2	0	1	1	1	0	0	1	1
ctg7180001877295_10573_SGT_G	1	NA	0	1	1	1	1	NA	1	2	2	0	1	2	1	0	1	1	1	0	NA	0	1	0	1	1	0	1	1	2	0	0	2	0	1	0	0	0	0	0	1	0	0	1	2	0	NA	0	2
ctg7180001804441_1868_SAC_A	1	2	0	1	1	0	0	0	1	0	1	1	1	0	0	0	0	1	0	1	2	0	1	0	1	1	1	0	1	0	0	0	0	0	0	0	0	0	1	0	1	2	1	0	1	1	1	1	0
ctg7180001634091_2518_SAG_G	1	0	2	0	2	0	0	1	2	0	0	2	1	1	1	0	0	0	0	1	0	1	0	1	0	1	0	0	0	NA	1	1	1	0	0	1	0	0	0	0	0	1	0	1	0	0	0	0	0
ctg7180001936016_9771_SCT_T	0	0	0	0	0	0	0	0	0	0	0	2	0	1	0	1	2	1	0	0	2	0	1	1	1	1	0	1	0	1	1	0	0	0	1	0	1	2	0	1	1	1	1	0	1	0	0	2	1
ctg7180001876606_1643_SCT_C	0	0	1	1	1	0	0	0	1	0	1	0	0	0	1	0	0	0	0	0	1	1	0	0	0	0	1	0	0	0	0	2	1	0	0	0	0	2	0	0	1	0	0	1	0	0	0	1	0
ctg7180001804606_2906_SAG_G	0	0	0	0	0	0	0	0	0	1	1	1	0	0	0	0	1	0	0	1	0	0	0	0	0	1	0	0	0	0	0	0	0	0	0	0	1	0	0	0	1	0	0	0	0	1	0	0	0
ctg7180001906804_7060_SAG_A	0	1	2	0	1	1	0	1	1	0	0	0	0	0	1	0	0	0	0	0	0	0	1	0	0	0	0	0	0	2	0	0	0	0	1	1	0	0	0	0	0	0	0	0	1	0	0	0	1
ctg7180001851625_3585_SCT_T	1	2	1	0	1	2	1	2	0	1	0	2	0	1	1	2	2	1	2	1	0	2	1	1	0	0	2	1	1	2	1	0	1	2	1	0	1	1	1	2	1	0	0	0	0	1	1	2	2
ctg7180001851625_4185_SGT_T	1	0	0	2	1	0	0	0	1	0	0	0	0	0	0	0	0	0	0	1	2	0	0	0	1	0	0	1	0	0	0	1	0	0	0	1	0	0	0	0	0	0	0	0	0	1	0	0	0
ctg7180001891745_4115_SAC_A	0	0	2	0	1	0	1	0	0	1	1	0	0	0	0	0	1	0	0	2	1	1	0	0	0	0	0	0	0	0	0	0	0	0	0	0	0	0	0	0	1	0	0	0	0	1	0	1	0
ctg7180001364509_1208_SAC_A	0	0	0	0	0	0	0	0	0	0	0	0	0	0	0	0	0	0	0	0	0	0	0	0	0	0	0	0	0	0	0	0	0	0	0	0	0	1	0	0	0	0	0	0	0	0	0	1	0
ctg7180001622651_1187_SAC_A	1	0	2	0	1	0	2	0	1	1	2	1	0	1	1	0	1	0	0	2	0	2	1	2	2	0	0	1	0	0	0	1	0	1	1	2	0	1	0	1	1	1	1	2	0	1	1	1	1
ctg7180001906197_5256_SCT_C	0	0	2	1	0	0	0	0	0	1	0	0	0	1	0	0	1	0	0	0	0	0	0	1	0	0	0	0	1	1	1	0	0	0	0	1	0	0	0	0	0	1	0	0	1	0	0	0	1
ctg7180001847820_3218_SAG_A	0	0	2	1	1	0	2	0	1	0	2	1	0	2	1	0	1	0	0	1	1	2	1	1	1	0	1	1	0	0	0	2	1	0	1	1	0	1	0	1	1	1	1	2	0	0	0	1	0
ctg7180001924075_5701_SGT_G	2	2	2	2	1	2	2	1	1	2	1	0	0	0	2	1	0	0	0	0	1	0	0	0	1	2	1	0	1	2	0	0	1	0	0	1	1	1	0	1	0	2	0	1	1	1	0	1	1
ctg7180001824400_1963_SGT_T	0	0	0	1	0	1	2	0	0	0	0	0	0	0	0	0	0	0	0	0	0	0	0	0	0	0	0	0	0	1	0	0	0	0	0	0	0	0	0	0	0	0	0	1	1	0	0	0	1
ctg7180001875565_614_SGT_G	0	1	0	1	0	1	0	0	0	0	0	0	0	1	0	0	1	1	0	0	0	1	1	2	0	0	0	0	1	0	0	0	0	0	1	0	1	0	0	0	1	0	0	0	0	0	0	1	0
ctg7180001875565_273_SCT_T	0	0	0	0	0	0	0	0	0	0	0	0	0	0	0	0	0	0	0	0	0	1	0	1	0	0	0	0	0	0	0	0	0	0	0	0	0	0	0	0	0	0	0	0	0	0	0	0	0
ctg7180001850746_2716_SAG_G	1	0	2	2	0	0	0	0	0	1	0	2	0	2	1	2	1	1	0	1	2	1	1	1	1	1	2	1	1	0	2	1	0	2	1	1	1	1	2	2	1	1	0	0	0	2	2	1	0
ctg7180001593171_840_SAC_C	0	0	0	0	0	0	1	0	0	0	0	2	0	0	0	0	0	0	0	0	1	0	0	0	1	0	0	0	1	0	0	1	0	1	0	0	0	0	1	1	0	0	0	1	0	0	0	1	0
ctg7180001894950_5047_SCT_T	0	0	0	1	1	0	0	0	1	0	2	0	2	1	0	0	1	0	1	0	1	1	0	1	1	0	0	0	1	0	0	1	0	1	0	0	0	0	0	1	1	0	0	0	2	0	0	0	1
ctg7180001473107_9718_A	0	0	0	0	1	2	0	1	1	0	1	0	1	1	0	0	1	1	1	2	2	2	NA	2	1	1	1	1	0	0	1	1	2	2	2	1	1	2	0	1	0	0	2	1	1	1	2	1	1
ctg7180001793175_1639_SCT_T	1	0	0	0	1	1	1	1	1	0	1	2	1	0	2	1	0	0	0	1	0	1	1	0	1	1	1	1	2	1	0	0	1	0	1	1	1	1	2	0	1	1	2	2	1	1	0	2	0
ctg7180001930883_333_SAG_A	0	0	0	0	0	0	0	0	0	0	0	0	0	0	0	0	0	0	0	0	0	0	0	0	0	0	0	0	0	0	1	0	0	0	0	0	0	0	0	0	0	0	0	0	0	0	0	0	0
ctg7180001363324_1661_SAG_A	2	2	2	1	1	1	1	1	1	2	2	0	2	1	1	2	1	1	2	0	0	0	0	1	0	1	1	1	2	1	0	2	0	1	0	1	1	1	1	2	2	1	0	0	2	1	0	0	2
ctg7180001258818_2637_SAC_C	0	0	0	1	1	0	1	1	1	0	1	2	1	1	1	0	1	1	0	1	2	1	1	1	1	0	1	0	2	1	1	0	1	1	1	0	0	1	1	0	1	0	0	1	1	1	2	1	0
ctg7180001856979_4119_SAG_A	0	0	0	0	1	0	0	0	1	0	0	0	0	1	1	0	1	0	0	0	1	1	0	1	1	0	0	0	0	1	0	0	0	0	0	0	0	0	0	0	0	0	0	0	0	0	0	0	0
ctg7180001856979_13027_SGT_G	0	0	0	0	1	0	0	0	1	0	1	0	1	1	1	0	1	0	0	0	1	1	1	1	1	1	0	0	2	1	0	0	1	0	1	0	0	1	1	0	1	0	2	0	1	0	0	1	0
ctg7180001639010_3812_SCT_T	1	0	0	0	0	0	0	1	0	0	0	0	0	0	1	1	0	0	0	0	1	0	0	0	1	0	1	0	0	0	1	0	0	0	0	0	0	0	0	0	0	0	0	0	0	1	0	0	0
ctg7180001846667_5448_SAC_A	0	0	0	0	0	0	0	0	0	0	0	0	0	0	0	0	0	0	0	0	0	0	0	0	0	0	0	0	0	0	0	1	0	1	0	0	0	0	0	1	0	0	0	0	0	0	0	0	0
ctg7180001912939_2627_SAG_G	1	0	0	1	1	0	0	2	1	0	0	1	0	1	2	1	1	1	0	1	1	1	2	1	0	0	2	0	0	1	2	1	1	2	2	0	0	0	1	1	0	1	1	0	0	2	2	0	0
ctg7180001863335_31453_SGT_T	0	0	0	0	0	0	0	0	0	0	1	0	1	0	0	0	0	0	0	0	0	0	0	0	0	1	0	0	2	0	0	1	1	1	0	0	0	2	1	1	1	0	1	0	1	0	0	1	0
ctg7180001850370_14535_SAC_A	1	0	0	0	0	0	0	1	0	0	0	0	0	0	1	1	0	0	0	0	0	0	0	0	0	0	1	0	0	0	0	0	0	0	0	0	0	0	0	0	0	0	0	0	0	1	0	0	0
ctg7180001369209_836_SCT_T	1	0	0	1	0	1	0	1	0	1	0	0	0	0	1	1	0	0	0	1	0	1	0	0	1	0	1	1	0	0	0	1	0	1	0	1	1	0	0	1	0	0	0	1	0	1	0	0	0
ctg7180001369209_3145_SCT_C	0	0	0	1	1	0	1	1	1	0	1	2	1	1	1	0	2	1	0	1	1	0	2	0	0	1	1	1	1	1	1	2	2	2	2	0	0	2	2	1	1	0	2	1	1	1	2	2	0
ctg7180001850371_8704_SAC_C	0	0	0	0	0	0	0	0	0	0	0	0	0	0	0	0	0	0	0	0	1	0	0	0	0	0	0	0	0	0	2	1	0	1	0	0	0	0	0	1	0	1	0	0	0	0	0	0	0
ctg7180001813393_7956_SCT_T	0	0	0	1	0	0	0	1	0	0	0	1	0	0	0	0	0	1	0	1	0	0	1	0	0	0	1	0	0	0	0	0	1	1	1	0	0	0	0	0	0	1	1	0	0	1	2	0	0
ctg7180001808858_4881_SAG_G	1	0	0	2	1	0	1	2	1	1	0	2	0	1	2	1	2	1	0	1	0	2	1	1	1	1	1	2	0	1	1	1	2	0	1	1	1	1	1	NA	NA	0	2	2	0	1	0	2	0
ctg7180001871509_15430_SGT_G	0	2	0	1	1	2	0	0	1	2	0	0	0	1	1	0	1	1	1	1	0	1	1	1	1	1	0	1	1	2	1	2	1	1	1	1	2	0	1	1	1	1	0	1	0	0	0	0	1
ctg7180001871330_1905_SAC_A	1	0	0	0	0	0	1	1	0	0	0	0	0	0	1	1	0	0	0	0	0	0	0	0	0	0	1	0	1	0	0	0	0	0	0	0	0	0	1	0	0	0	0	0	0	1	0	0	0
ctg7180001846035_6802_SGT_G	1	0	2	1	1	0	0	1	1	1	2	0	2	2	0	1	1	1	1	1	0	1	2	0	1	2	0	1	1	0	0	1	2	1	2	2	1	1	1	1	1	1	1	1	2	0	0	0	1
ctg7180001857494_3119_SAC_A	0	0	0	0	0	0	0	0	0	0	0	0	0	0	0	0	0	0	0	0	0	1	0	1	0	0	0	0	1	0	0	0	0	0	0	0	0	0	1	0	0	1	0	0	0	0	0	0	0
[truncated: 34,628 more rows]
[truncated: 150 more columns]
