# Supplementary material for: Identification of genomic regions regulating sex determination in Atlantic salmon using high density SNP data
Source: BMC Genomics. 2019 Oct 22;20:764. doi: 10.1186/s12864-019-6104-4 (PMC6805462; doi:10.1186/s12864-019-6104-4)
Supplement: Supplementary file 6 — Additional file 6. Map information for the 36,625 (pruned) SNPs used for the GWAS, containing the corresponding chromosome, SNP name, physical position (in bp) and alleles (A1: minor allele, A2: major allele) [file 12864_2019_6104_MOESM6_ESM.xlsx]

## Sheet: Add 6
Chromosome	SNP Name	Position (bp)	A1	A2
1	ctg7180001597877_1190_SCT	43985	C	T
1	ctg7180001746883_257_SAG	161437	A	G
1	ctg7180001927723_2132_SAG	182659	G	A
1	ctg7180001897086_3202_SAG	195727	G	A
1	ctg7180001897086_757_SGT	198172	G	T
1	ctg7180001887460_1009_SAC	274981	A	C
1	ctg7180001913355_3441_SAG	300745	A	G
1	ctg7180001934810_9279_SCT	317156	C	T
1	ctg7180001872135_4330_SAG	362744	A	G
1	ctg7180001812206_6097_SAG	413496	A	G
1	ctg7180001628686_1829_SCT	418996	C	T
1	ctg7180001628686_3415_SGT	420582	G	T
1	ctg7180001933137_10669_SAG	444641	A	G
1	ctg7180001205147_440_SAG	463470	A	G
1	ctg7180001214327_2999_SAG	565959	G	A
1	ctg7180001930926_3107_SCT	588737	T	C
1	ctg7180001512723_887_SCT	670263	T	C
1	ctg7180001877466_6225_SAG	775507	A	G
1	ctg7180001664070_2678_SCT	801784	C	T
1	ctg7180001929981_2687_SAC	811234	C	A
1	ctg7180001904014_1995_SAG	900051	A	G
1	ctg7180001913721_6283_SAC	941037	A	C
1	ctg7180001635329_1524_SCT	970205	T	C
1	ctg7180001756682_65_SGT	1095284	G	T
1	ctg7180001823088_1243_SGT	1115213	T	G
1	ctg7180001278275_527_SAG	1183658	A	G
1	ctg7180001817171_219_SAG	1222228	G	A
1	ctg7180001805948_5336_SAG	1241853	G	A
1	ctg7180001197971_1237_SCT	1260538	T	C
1	ctg7180001918655_3726_SAC	1282196	C	A
1	ctg7180001903717_6273_SAG	1339454	G	A
1	ctg7180001903717_2764_SCT	1342963	T	C
1	ctg7180001912077_90_SGT	1394475	T	G
1	ctg7180001887462_1896_SGT	1451866	G	T
1	ctg7180001184744_625_SCT	1468671	C	T
1	ctg7180001842338_942_SCT	1481443	C	T
1	ctg7180001806549_1926_SCT	1498556	T	C
1	ctg7180001844360_3669_SGT	1668903	G	T
1	ctg7180001873568_3212_SAG	1681484	A	G
1	ctg7180001443735_617_SAG	1687551	A	G
1	ctg7180001443735_440_SCT	1687728	T	C
1	ctg7180001906150_6379_SGT	1717628	T	G
1	ctg7180001266672_802_SAG	1781650	A	G
1	ctg7180001839972_1285_SAC	1810340	A	C
1	ctg7180001933222_9775_SAG	1819579	A	G
1	ctg7180001933222_7319_SAC	1822035	A	C
1	ctg7180001868137_4274_SCT	1955454	C	T
1	ctg7180001403306_1454_SAC	2031916	A	C
1	ctg7180001935088_10750_SAG	2068533	A	G
1	ctg7180001935088_13288_SAC	2071071	C	A
1	ctg7180001881971_1817_SCT	2110241	C	T
1	ctg7180001719488_1235_SAC	2201460	C	A
1	ctg7180001829581_3565_SCT	2231531	C	T
1	ctg7180001248854_624_SAC	2326520	C	A
1	ctg7180001446793_3848_SAC	2334794	C	A
1	ctg7180001828735_1648_SAG	2343167	G	A
1	ctg7180001929861_4908_SGT	2390161	G	T
1	ctg7180001915692_5302_SCT	2409880	T	C
1	ctg7180001877130_1152_SCT	2432511	C	T
1	ctg7180001647179_865_SCT	2456903	C	T
1	ctg7180001897959_7465_SGT	2532910	G	T
1	ctg7180001807428_3713_SAC	2548630	A	C
1	ctg7180001342161_5761_SCT	2581741	C	T
1	ctg7180001855521_346_SGT	2637518	G	T
1	ctg7180001359411_1084_SCT	2753357	C	T
1	ctg7180001220184_1461_SCT	2917948	T	C
1	ctg7180001742484_183_SAG	2945381	A	G
1	ctg7180001894941_5005_SCT	2955251	T	C
1	ctg7180001894941_5687_SAG	2955933	A	G
1	ctg7180001894941_6877_SAT	2957123	A	T
1	ctg7180001875123_9816_SAC	3007499	A	C
1	ctg7180001875123_4319_SCT	3012857	C	T
1	ctg7180001875123_894_SAC	3016282	A	C
1	ctg7180001861327_3103_SCT	3037647	T	C
1	ctg7180001858352_4672_SAG	3055185	G	A
1	ctg7180001328535_1723_SAG	3086290	G	A
1	ctg7180001892979_910_SCT	3090015	T	C
1	ctg7180001196979_7959_SAG	3120954	A	G
1	ctg7180001849869_4026_SGT	3172320	T	G
1	ctg7180001837568_1394_SCT	3213990	T	C
1	ctg7180001386888_1665_SCT	3263889	C	T
1	ctg7180001386888_1877_SAG	3264101	G	A
1	ctg7180001386888_2152_SGT	3264376	G	T
1	ctg7180001386888_3843_SAC	3266067	C	A
1	ctg7180001846914_11471_SCT	3290952	T	C
1	ctg7180001846914_5023_SAC	3298345	C	A
1	ctg7180001846914_319_SCT	3303049	C	T
1	ctg7180001230599_1361_SAC	3307054	C	A
1	ctg7180001912006_3996_SAG	3422093	G	A
1	ctg7180001817108_1950_SAC	3455876	C	A
1	ctg7180001812841_13774_SCT	3491938	T	C
1	ctg7180001812841_7265_SAG	3498218	G	A
1	ctg7180001265880_957_SGT	3553652	G	T
1	ctg7180001577939_1315_SGT	3605823	T	G
1	ctg7180001793886_1071_SAG	3661206	G	A
1	ctg7180001823329_5915_SGT	3691624	G	T
1	ctg7180001875836_7420_SCT	3770041	T	C
1	ctg7180001870198_1454_SCT	3888730	C	T
1	ctg7180001933736_1371_SAG	3901982	G	A
1	ctg7180001831695_3931_SAC	3907571	C	A
1	ctg7180001802493_7891_SGT	3991061	G	T
1	ctg7180001848565_1898_SCT	4022475	C	T
1	ctg7180001549368_409_SCT	4091447	T	C
1	ctg7180001873137_2580_SCT	4140595	C	T
1	ctg7180001863974_4180_SGT	4154392	T	G
1	ctg7180001905453_53_SAG	4163957	G	A
1	ctg7180001903384_7671	4263174	G	A
1	ctg7180001888333_2181_SGT	4269201	T	G
1	ctg7180001747176_999_SAG	4306858	A	G
1	ctg7180001902583_3214_SCT	4332242	T	C
1	ctg7180001672231_5281_SAG	4348575	G	A
1	ctg7180001814905_2587_SGT	4359802	T	G
1	ctg7180001201309_4061_SCT	4380835	C	T
1	ctg7180001201309_3890_SCT	4381006	C	T
1	ctg7180001689968_1737_SGT	4399240	T	G
1	ctg7180001913926_11307_SAC	4405994	A	C
1	ctg7180001913926_10280_SCT	4407021	T	C
1	ctg7180001847673_1254_SCT	4437853	T	C
1	ctg7180001847673_2501_SAG	4439100	A	G
1	ctg7180001913924_483_SGT	4463040	G	T
1	ctg7180001821522_9145_SGT	4472756	T	G
1	ctg7180001821522_9025_SCT	4472876	C	T
1	ctg7180001219459_69_SCT	4488865	C	T
1	ctg7180001574072_131_SAG	4523457	G	A
1	ctg7180001854386_865_SGT	4557567	G	T
1	ctg7180001896979_1257_SCT	4659478	T	C
1	ctg7180001908955_3685_SAG	4697317	A	G
1	ctg7180001882289_652_SAG	4748606	G	A
1	ctg7180001382682_550_SAG	4796530	G	A
1	ctg7180001729686_3390_SAC	4804894	C	A
1	ctg7180001729686_1850_SGT	4806435	T	G
1	ctg7180001848992_2107_SCT	4870392	T	C
1	ctg7180001904794_8066_SAG	4921608	A	G
1	ctg7180001451965_1895_SCT	4929168	C	T
1	ctg7180001882017_2448_SCT	5051581	T	C
1	ctg7180001607758_2250_SCT	5081293	C	T
1	ctg7180001317657_160_SAC	5117983	C	A
1	GCR_cBin630_Ctg1_411	5122011	A	G
1	ctg7180001300627_563_SCT	5181566	C	T
1	ctg7180001891205_554_SGT	5289417	G	T
1	ctg7180001807047_2939_SCT	5598343	T	C
1	ctg7180001835243_1907_SAG	5608240	G	A
1	ctg7180001347196_741_SAC	5686629	C	A
1	ctg7180001439932_1020_SCG	5757599	C	G
1	ctg7180001850621_1724_SAG	5780531	A	G
1	ctg7180001344410_367_SGT	5822889	G	T
1	ctg7180001875371_3087_SGT	5843904	T	G
1	ctg7180001803277_3994_SAG	6045546	G	A
1	ctg7180001827122_959_SAG	6106797	G	A
1	ctg7180001807491_5922_SAC	6298605	A	C
1	ctg7180001890509_5259_SAC	6341438	A	C
1	ctg7180001930177_6410_SAG	6405541	A	G
1	ctg7180001914283_8835_SAG	6418029	A	G
1	ctg7180001914283_8156_SCT	6418442	T	C
1	ctg7180001937479_9657_SGT	6476157	G	T
1	ctg7180001937478_18491_SAG	6617036	G	A
1	ctg7180001918121_6006_SAC	6730920	C	A
1	ctg7180001859106_4242_SGT	6786312	G	T
1	ctg7180001925483_4709_SAC	6847142	A	C
1	ctg7180001869756_4015_SGT	6862395	T	G
1	ctg7180001875650_1579_SCT	6919292	T	C
1	ctg7180001750254_69_SGT	6963830	T	G
1	ctg7180001933118_3155_SAC	6989584	A	C
1	ctg7180001799434_19172_SCT	7019158	T	C
1	ctg7180001799434_7704_SAG	7030187	G	A
1	ctg7180001299270_141_SAC	7103242	A	C
1	ctg7180001863284_10376_SAG	7172416	A	G
1	ctg7180001713001_3192_SCT	7301680	T	C
1	ctg7180001824240_6111_SGT	7326695	T	G
1	ctg7180001280602_1179_SGT	7424196	T	G
1	ctg7180001877197_562_SGT	7463193	T	G
1	ctg7180001672290_4431_SAG	7470351	G	A
1	ctg7180001904319_5314_SAG	7558833	A	G
1	ctg7180001794659_1487_SCT	7565781	T	C
1	ctg7180001817021_5539_SCT	7602879	T	C
1	ctg7180001402401_3087_SAG	7644450	G	A
1	ctg7180001402401_16458_SAG	7657821	A	G
1	ctg7180001402401_18108_SAG	7659471	A	G
1	ctg7180001862689_4440_SAG	7693538	A	G
1	ctg7180001862689_4544_SCT	7693642	C	T
1	ctg7180001889742_21723_SAG	7717586	A	G
1	ctg7180001605186_6852_SAC	7746456	C	A
1	ctg7180001910034_5492_SAG	7806434	G	A
1	ctg7180001928576_3068_SAC	7848675	C	A
1	ctg7180001838884_1506_SAC	7995635	C	A
1	ctg7180001852340_1813_SGT	8014688	G	T
1	ctg7180001803128_5911_SCT	8115967	T	C
1	ctg7180001796581_1305_SCT	8204624	C	T
1	ctg7180001802124_100_SCT	8205962	C	T
1	ctg7180001470910_3616_SCT	8238671	T	C
1	ctg7180001509076_593_SAC	8276438	C	A
1	ctg7180001866764_5645_SAG	8298057	G	A
1	ctg7180001857276_5075_SAC	8317751	A	C
1	ctg7180001932110_6119_SCT	8343409	T	C
1	ctg7180001453024_939_SCT	8351736	C	T
1	ctg7180001857314_2459_SCT	8387040	T	C
1	ctg7180001826199_2961_SGT	8411788	G	T
1	ctg7180001886296_3912_SAG	8417067	A	G
1	ctg7180001264460_14614_SCT	8520375	T	C
1	ctg7180001264460_1115_SAC	8533874	A	C
1	ctg7180001794095_10813_SCT	8561989	T	C
1	ctg7180001794666_3889_SAG	8662577	G	A
1	ctg7180001396376_260_SAC	8839172	C	A
1	ctg7180001395158_594_SCT	8920099	C	T
1	ctg7180001560541_306_SCT	9002179	T	C
1	ctg7180001844478_10474_SCT	9038402	T	C
1	ctg7180001860718_2168_SAC	9155470	A	C
1	ctg7180001860718_2089_SAC	9155549	C	A
1	ctg7180001919545_25853_SCT	9159969	C	T
1	ctg7180001919545_22034_SCT	9163788	C	T
1	ctg7180001872487_6356_SAG	9246079	G	A
1	ctg7180001934569_7105_SAG	9419209	G	A
1	ctg7180001933542_1743_SAG	9468547	A	G
1	ctg7180001800817_6745_SGT	9499908	T	G
1	ctg7180001435118_477_SGT	9717392	G	T
1	ctg7180001425425_5659_SCT	9774411	T	C
1	ctg7180001316228_931_SAG	9860224	A	G
1	ctg7180001191350_3535_SAG	10019898	G	A
1	ctg7180001303980_930_SCT	10154626	T	C
1	ctg7180001869655_1695_SCT	10179136	T	C
1	ctg7180001818115_8143_SAG	10220104	G	A
1	ctg7180001888349_5382_SAG	10285597	A	G
1	ctg7180001589454_906_SAG	10317220	A	G
1	ctg7180001824807_1010_SCT	10547994	C	T
1	ctg7180001849042_1757_SAG	10648152	A	G
1	ctg7180001827703_5928_SCT	10952922	C	T
1	ctg7180001890049_4590_SAC	10987331	C	A
1	ctg7180001231516_147_SGT	11085569	T	G
1	ctg7180001897794_8398_SCT	11294864	C	T
1	ctg7180001865892_1102_SAC	11332235	C	A
1	ctg7180001865891_11919_SCT	11341371	T	C
1	ctg7180001914082_8714_SCG	11374327	G	C
1	ctg7180001914082_6101_SAG	11376940	G	A
1	ctg7180001240005_1683_SGT	11397229	T	G
1	ctg7180001393715_3390_SCT	11413432	T	C
1	ctg7180001759846_3275_SAC	11536072	C	A
1	ctg7180001889931_3602_SAG	11758785	A	G
1	ctg7180001814702_1352_SAG	11960166	G	A
1	ctg7180001711342_782_SAG	12040101	G	A
1	ctg7180001779292_3365_SCT	12057574	C	T
1	ctg7180001182420_820_SAC	12073012	A	C
1	ctg7180001900200_6506_SCT	12099165	C	T
1	ctg7180001793383_22301_SGT	12148824	T	G
1	ctg7180001865286_12039_SGT	12154786	T	G
1	ctg7180001795849_11497_SAC	12202454	C	A
1	ctg7180001235628_6117_SAG	12216923	A	G
1	ctg7180001867844_8854_SCT	12282405	C	T
1	ctg7180001837453_4600_SCT	12354151	T	C
1	ctg7180001881195_6383_SCT	12408230	C	T
1	ctg7180001902907_5423_SCT	12422335	C	T
1	ctg7180001902907_8530_SAC	12425442	C	A
1	ctg7180001377163_553_SAC	12535195	C	A
1	ctg7180001811675_7405_SAC	12645392	C	A
1	ctg7180001799929_653_SAG	12681084	G	A
1	ctg7180001874958_2015_SGT	12863363	G	T
1	ctg7180001858993_13941_SCT	13121091	C	T
1	ctg7180001829632_15836_SGT	13147211	T	G
1	ctg7180001802932_9899_SAG	13381371	A	G
1	ctg7180001884539_2194_SAG	13662445	A	G
1	ctg7180001828152_1513_SCT	13770443	T	C
1	ctg7180001828152_1955_SCT	13779948	T	C
1	ctg7180001868602_4654_SAG	13804844	A	G
1	ctg7180001871900_2858_SAG	13855905	A	G
1	ctg7180001681147_1600_SAC	14062412	A	C
1	ctg7180001794361_3555_SCT	14108998	T	C
1	ctg7180001900903_5612_SCT	14126030	T	C
1	ctg7180001825414_2813_SGT	14180408	T	G
1	ctg7180001599845_7742_SCT	14298856	T	C
1	ctg7180001883414_5892_SAC	14345744	A	C
1	ctg7180001883414_11471_SCT	14351323	T	C
1	ctg7180001912490_12291_SCT	14462898	T	C
1	ctg7180001920374_3158_SGT	14486667	T	G
1	ctg7180001837813_2552_SCT	14535597	C	T
1	ctg7180001243588_5196_SAG	14541654	G	A
1	ctg7180001243588_500_SCT	14546350	T	C
1	ctg7180001425429_352_SAG	14643348	A	G
1	ctg7180001799018_2645_SCT	14729682	C	T
1	ctg7180001341520_488_SAG	14997904	G	A
1	ctg7180001895343_4523_SAC	15044163	A	C
1	ctg7180001895343_4853_SGT	15044493	T	G
1	ctg7180001858334_2343_SCT	15098463	T	C
1	ctg7180001340568_4055_SGT	15111065	T	G
1	ctg7180001225006_669_SCT	15125706	T	C
1	ctg7180001426165_4923_SAG	15207358	G	A
1	ctg7180001843233_953_SAG	15217761	G	A
1	ctg7180001840639_552_SAG	15289461	G	A
1	ctg7180001800421_1780_SAC	15323413	A	C
1	ctg7180001444618_4281_SCT	15369448	T	C
1	ctg7180001810937_2170_SGT	15508383	G	T
1	ctg7180001190059_1312_SGT	15524821	T	G
1	ctg7180001850993_6682_SAC	15822498	C	A
1	ctg7180001259866_2832_SCT	15832270	T	C
1	ctg7180001700292_475_SCT	15906036	C	T
1	ctg7180001667648_2465_SCT	16017662	T	C
1	ctg7180001795197_4006_SGT	16087849	G	T
1	ctg7180001345834_952_SAC	16135961	C	A
1	ctg7180001819607_2278_SCT	16257617	T	C
1	ctg7180001819607_3602_SAG	16258941	A	G
1	ctg7180001252161_4900_SAG	16374912	A	G
1	ctg7180001501228_730_SAG	16393385	A	G
1	ctg7180001815011_2444_SAC	16397056	A	C
1	ctg7180001832576_1258_SAG	16411618	A	G
1	ctg7180001429914_3437_SAC	16430165	A	C
1	ctg7180001846815_3437_SGT	16557170	T	G
1	ctg7180001431130_7414_SGT	16621081	G	T
1	ctg7180001907942_5377_SAC	16648620	C	A
1	ctg7180001801727_8454_SAC	16662873	A	C
1	ctg7180001935979_22145_SGT	16718454	G	T
1	ctg7180001911993_9229_SCT	16798987	C	T
1	ctg7180001822497_862_SAC	16823741	A	C
1	ctg7180001796713_2139_SAC	16833478	A	C
1	ctg7180001812514_12165_SGT	16955697	T	G
1	ctg7180001373222_1962_SAG	17109290	G	A
1	ctg7180001816434_4672_SCT	17122558	C	T
1	ctg7180001917605_533_SGT	17331839	G	T
1	ctg7180001880507_2300_SAC	17403959	A	C
1	ctg7180001282529_178_SAG	17442106	A	G
1	ctg7180001753474_265_SAG	17628121	G	A
1	ctg7180001195497_135_SGT	17639888	T	G
1	ctg7180001708852_1818_SAG	17678920	A	G
1	ctg7180001222787_418_SGT	17686114	T	G
1	ctg7180001270251_923_SAC	17715531	A	C
1	ctg7180001266681_1054_SCT	17723932	C	T
1	ctg7180001387027_1110_SAC	17754677	A	C
1	ctg7180001848733_2154_SGT	17765805	G	T
1	ctg7180001857948_6836_SAC	17829693	A	C
1	ctg7180001620718_1832_SAG	17937301	G	A
1	ctg7180001902922_4918_SCT	18030311	T	C
1	ctg7180001596112_2747_SAG	18120674	A	G
1	ctg7180001889401_2777_SAC	18181965	C	A
1	ctg7180001828680_10482_SGT	18287014	G	T
1	ctg7180001828680_15070_SAC	18291602	A	C
1	ctg7180001828680_15639_SAG	18292171	A	G
1	ctg7180001900996_5876_SAG	18338401	A	G
1	ctg7180001817002_8233_SAC	18345246	A	C
1	ctg7180001907479_5132_SCG	18365999	C	G
1	ctg7180001917166_5353_SAG	18403370	A	G
1	ctg7180001820486_14969_SGT	18426332	T	G
1	ctg7180001597515_1591_SCT	18461139	T	C
1	ctg7180001597515_3241_SCT	18462789	C	T
1	ctg7180001729140_824_SAG	18517912	G	A
1	ctg7180001890777_363_SAG	18574554	G	A
1	ctg7180001863500_13640_SAC	18595019	A	C
1	ctg7180001924825_7165_SAC	18616132	C	A
1	ctg7180001924825_8883_SAC	18617850	A	C
1	ctg7180001862742_4960_SCT	18625541	T	C
1	ctg7180001468527_5230_SAG	18644057	G	A
1	ctg7180001832539_2641_SAG	18707877	A	G
1	ctg7180001876267_9363_SCT	18711520	T	C
1	ctg7180001256592_2390_SAC	18753612	C	A
1	ctg7180001384709_4694_SAG	18926620	A	G
1	ctg7180001717433_7665_SAG	18939961	A	G
1	ctg7180001935897_892_SAC	18959469	A	C
1	ctg7180001826743_7872_SCT	18988930	C	T
1	ctg7180001868849_10706_SAC	19026361	C	A
1	ctg7180001868849_3593_SAG	19033474	A	G
1	ctg7180001390680_2450_SCG	19048007	G	C
1	ctg7180001808700_4970_SGT	19053777	T	G
1	ctg7180001907225_19558_SAG	19106481	G	A
1	ctg7180001861881_7489_SGT	19121016	T	G
1	ctg7180001932647_9042_SAC	19247200	A	C
1	ctg7180001901135_3112_SAC	19274226	C	A
1	ctg7180001516832_7213_SAG	19291848	A	G
1	ctg7180001345224_5316_SGT	19335426	T	G
1	ctg7180001516629_5548_SCT	19390556	T	C
1	ctg7180001881356_2372_SCT	19393539	T	C
1	ctg7180001263683_4361_SAC	19432582	C	A
1	ctg7180001255152_1543_SAG	19527933	A	G
1	ctg7180001850093_3093_SAG	19543202	A	G
1	ctg7180001850094_3959_SAG	19549763	G	A
1	ctg7180001863438_17450_SGT	19701996	T	G
1	ctg7180001812897_2927_SCT	19738163	C	T
1	ctg7180001816745_7429_SCT	19825172	C	T
1	ctg7180001267477_1092_SAG	19837880	A	G
1	ctg7180001935125_6153_SCT	19851545	T	C
1	ctg7180001924726_2583_SAG	19899143	A	G
1	ctg7180001895061_10157_SAC	19934293	A	C
1	ctg7180001895061_2893_SAG	19941557	G	A
1	ctg7180001875218_3628_SCT	19983707	T	C
1	ctg7180001773759_12986_SAG	20003301	G	A
1	ctg7180001829150_2143_SGT	20025168	T	G
1	ctg7180001808124_7256_SGT	20057349	T	G
1	ctg7180001828863_1256_SAG	20110384	G	A
1	ctg7180001733937_1787_SCT	20123254	C	T
1	ctg7180001589542_211_SCT	20127633	C	T
1	ctg7180001459579_2393_SGT	20183572	G	T
1	ctg7180001459579_3420_SAG	20184599	A	G
1	ctg7180001459579_4609_SAG	20185788	A	G
1	ESTNV_36853_78	20223454	G	C
1	ctg7180001806535_3044_SAC	20340555	A	C
1	ctg7180001650711_823_SAC	20386877	A	C
1	ctg7180001793246_1897_SAG	20404219	A	G
1	ctg7180001863652_5200_SGT	20521454	T	G
1	ctg7180001863652_2451_SAG	20524203	G	A
1	ctg7180001810511_1494_SAG	20580888	A	G
1	ctg7180001544081_1675_SGT	20664923	T	G
1	ctg7180001841426_8385_SCT	20798535	C	T
1	ctg7180001936692_3555_SCT	20817981	T	C
1	ctg7180001694954_3432_SAG	20829475	A	G
1	ctg7180001307194_4028	20858492	A	C
1	ctg7180001915733_4296_SCT	20929781	T	C
1	ctg7180001925412_9468_SCT	20998738	C	T
1	ctg7180001777426_2477_SAC	21033268	C	A
1	ctg7180001644428_1019_SCT	21079243	T	C
1	ctg7180001845844_7669_SGT	21220850	T	G
1	ctg7180001310988_1042_SCT	21261411	T	C
1	ctg7180001911817_5561_SAC	21307849	C	A
1	ctg7180001857606_8760_SCT	21359074	C	T
1	ctg7180001210274_1285_SAC	21446010	C	A
1	ctg7180001389864_14996_SAC	21482898	C	A
1	ctg7180001389864_7117_SAG	21490777	A	G
1	ctg7180001389864_5744_SAC	21492150	C	A
1	ctg7180001927480_6916_SAG	21568086	G	A
1	ctg7180001927480_7762_SCT	21568932	C	T
1	ctg7180001500587_681_SAC	21608807	C	A
1	ctg7180001356777_1241_SAC	21648253	C	A
1	ctg7180001808265_5904_SGT	21700976	T	G
1	ctg7180001908514_2639_SGT	21776251	T	G
1	ctg7180001678202_8723_SCT	21805758	T	C
1	ctg7180001602573_482_SGT	21885784	G	T
1	ctg7180001855452_4858_SAC	21911802	C	A
1	ctg7180001531978_2597_SAC	21941877	A	C
1	ctg7180001849484_18239_SAG	21998524	A	G
1	ctg7180001802212_1557_SAG	22041902	G	A
1	ctg7180001216772_1108_SAG	22052732	G	A
1	ctg7180001909512_6724_SAG	22067067	G	A
1	GCR_hBin46188_Ctg1_237	22101741	A	T
1	ctg7180001815252_11135_SGT	22122806	G	T
1	ctg7180001902247_7395_SAC	22164020	A	C
1	ctg7180001823126_15526_SCT	22186963	T	C
1	ctg7180001803380_2771_SGT	22223889	G	T
1	ctg7180001887258_4804_SCT	22248229	T	C
1	ctg7180001907308_4384_SGT	22554909	G	T
1	ctg7180001844247_285_SCT	22794731	C	T
1	ctg7180001546887_1161_SCT	22857659	T	C
1	ctg7180001915285_5509	23007899	A	G
1	ctg7180001842944_8707_SGT	23099752	T	G
1	ctg7180001750511_183_SAC	23138569	A	C
1	ctg7180001887505_2709_SCT	23159483	T	C
1	ctg7180001820837_7595_SAC	23194405	C	A
1	ctg7180001841106_3254_SCT	23232372	T	C
1	ctg7180001841105_19754_SAG	23236315	G	A
1	ctg7180001887969_3543_SCT	23298043	C	T
1	ctg7180001893574_1278_SGT	23387708	T	G
1	ctg7180001818460_1062_SAG	23406087	G	A
1	ctg7180001824980_266_SAG	23525339	A	G
1	ctg7180001916812_20731_SGT	23553551	T	G
1	ctg7180001767600_6670_SCT	23595455	T	C
1	ctg7180001800897_4982_SCT	23610253	T	C
1	ctg7180001450803_1014_SGT	23643195	G	T
1	ctg7180001797453_6461_SAG	23808420	G	A
1	ctg7180001542892_3441_SCT	23887231	T	C
1	ctg7180001934970_2978_SAC	23926721	C	A
1	ctg7180001934970_11883_SCT	23935626	T	C
1	ctg7180001401236_968_SCT	23947517	C	T
1	ctg7180001823202_5010_SGT	24098438	T	G
1	ctg7180001508161_6879_SAG	24115674	A	G
1	ctg7180001917380_6302_SAC	24243617	A	C
1	ctg7180001579815_4217_SCT	24270942	C	T
1	ctg7180001852528_19082_SCT	24276810	T	C
1	ctg7180001852528_15391_SAC	24280501	C	A
1	ctg7180001852528_4822_SAG	24291070	A	G
1	ctg7180001852527_7023_SAG	24304279	G	A
1	ctg7180001910625_6815_SGT	24339307	T	G
1	ctg7180001903218_4079_SCT	24423607	T	C
1	ctg7180001878835_7780_SCT	24438118	T	C
1	ctg7180001828996_631_SCT	24474282	T	C
1	ctg7180001898906_5505_SAC	24506230	C	A
1	ctg7180001474323_890_SAG	24705995	G	A
1	ctg7180001882558_11670_SCT	24732552	C	T
1	ctg7180001882558_16157_SCT	24737039	C	T
1	ctg7180001935493_22008_SCT	24789121	T	C
1	ctg7180001935493_22628_SCT	24789741	T	C
1	ctg7180001795029_8729_SAG	24821842	A	G
1	ctg7180001858678_956_SCT	24875051	C	T
1	ctg7180001823554_1774_SCT	24935453	T	C
1	ctg7180001827994_6958_SAG	24970241	G	A
1	ctg7180001245865_3572_SCT	24995873	C	T
1	ctg7180001866891_9165_SAG	25006841	A	G
1	ctg7180001866891_2903_SAC	25013103	C	A
1	ctg7180001829395_701_SCT	25062555	C	T
1	ctg7180001859005_6102_SGT	25076403	T	G
1	ctg7180001857467_17313_SGT	25158168	T	G
1	ctg7180001895890_4425_SCT	25176504	T	C
1	ctg7180001895891_1784_SAC	25186310	A	C
1	ctg7180001825624_9192_SAG	25219350	A	G
1	ctg7180001402822_1965_SGT	25237585	T	G
1	ctg7180001852665_4173_SAG	25260937	A	G
1	ctg7180001852666_7273_SCT	25268528	T	C
1	ctg7180001852666_8374_SCT	25269629	C	T
1	ctg7180001804899_2216_SAG	25378068	A	G
1	ctg7180001496501_2358_SCT	25401238	C	T
1	ctg7180001651332_1564_SGT	25447552	G	T
1	ctg7180001908314_49_SGT	25484372	T	G
1	ctg7180001908314_4305_SAG	25488628	A	G
1	ctg7180001874302_465_SGT	25505670	G	T
1	ctg7180001366866_6085_SCT	25516431	T	C
1	ctg7180001753889_764_SCT	25538496	C	T
1	ctg7180001892861_13450_SCT	25555211	T	C
1	ctg7180001892861_12405_SAC	25556256	A	C
1	ctg7180001868619_13645_SCT	25685263	C	T
1	ctg7180001865950_2953_SCT	25769115	C	T
1	ctg7180001524415_1342_SCT	25877024	C	T
1	ctg7180001854250_4390_SAG	25977429	G	A
1	ctg7180001829223_3792_SAC	26085755	A	C
1	ctg7180001818094_3499_SCT	26124755	T	C
1	ctg7180001914230_3059_SCT	26244263	T	C
1	ctg7180001678042_7332_SAG	26275191	A	G
1	ctg7180001820079_1225_SGT	26298772	G	T
1	ctg7180001210408_2249_SAC	26329557	C	A
1	ctg7180001823492_3921_SAG	26353067	A	G
1	ctg7180001793739_13749_SAG	26367296	A	G
1	ctg7180001794541_6689_SGT	26457674	T	G
1	ctg7180001208501_6744_SAC	26501670	A	C
1	ctg7180001798280_9967_SAG	26544018	A	G
1	ctg7180001645736_3586_SCT	26556743	T	C
1	ctg7180001866618_24004_SAG	26590564	A	G
1	ctg7180001836049_5552_SAG	26630646	A	G
1	ctg7180001258382_8379_SAC	26661477	A	C
1	ctg7180001250647_1069_SGT	26776177	G	T
1	ctg7180001895631_16081_SGT	26788186	T	G
1	ctg7180001507506_74_SCT	26814649	C	T
1	ctg7180001911455_12823_SGT	26865951	G	T
1	ctg7180001865272_907_SCT	26906286	T	C
1	ctg7180001936165_9225_SAG	26919903	A	G
1	ctg7180001902855_7099_SAG	26947337	A	G
1	ctg7180001623263_4644_SAC	27079758	A	C
1	ctg7180001623263_8261_SCT	27083375	C	T
1	ctg7180001910205_625_SGT	27101953	G	T
1	ctg7180001910205_9780_SGT	27111109	G	T
1	ctg7180001824998_13403_SCT	27141169	C	T
1	ctg7180001889342_4173_SAC	27210070	A	C
1	ctg7180001889343_473_SCT	27219901	T	C
1	ctg7180001804119_17739_SCT	27262082	T	C
1	ctg7180001872447_12837_SAG	27281164	A	G
1	ctg7180001895886_8199_SCT	27295115	C	T
1	ctg7180001902659_10569_SAC	27316499	C	A
1	ctg7180001883937_14547_SCT	27393472	C	T
1	ctg7180001883937_6087_SGT	27401933	T	G
1	ctg7180001885129_6565_SAG	27440443	G	A
1	ctg7180001885129_15767_SGT	27449645	G	T
1	ctg7180001843611_17431_SGT	27468376	T	G
1	ctg7180001843611_12061_SCT	27473746	T	C
1	ctg7180001793075_9495_SCT	27572288	T	C
1	ctg7180001798413_6266_SCT	27642226	T	C
1	ctg7180001798413_3531_SCT	27644961	T	C
1	ctg7180001821111_2264_SCT	27668763	T	C
1	ctg7180001917163_6148_SAC	27687857	C	A
1	ctg7180001834615_1097_SAG	27730538	G	A
1	ctg7180001337191_2309_SAG	27792143	G	A
1	ctg7180001659893_3224_SAG	27800149	A	G
1	ctg7180001609683_3000_SAG	27827340	G	A
1	ctg7180001609683_4353_SGT	27828693	G	T
1	ctg7180001927099_6549_SAG	27855607	A	G
1	ctg7180001735072_1096_SGT	27886731	T	G
1	ctg7180001525166_3208_SAG	27914179	G	A
1	ctg7180001525166_502_SAC	27916886	C	A
1	ctg7180001348868_3032_SCT	28027839	T	C
1	ctg7180001906311_12578_SAG	28053944	A	G
1	ctg7180001742934_2893_SGT	28063480	G	T
1	ctg7180001436309_388_SAC	28118759	C	A
1	ctg7180001877788_3318_SGT	28141338	T	G
1	ctg7180001403881_2541_SCT	28184000	C	T
1	ctg7180001876633_35365_SGT	28192479	G	T
1	ctg7180001809071_891_SCT	28330797	C	T
1	ctg7180001279409_1917_SCT	28360300	C	T
1	ctg7180001857777_81_SCT	28375944	C	T
1	ctg7180001562076_1208_SAG	28613521	G	A
1	ctg7180001861420_39901_SAC	28615508	C	A
1	ctg7180001221638_1039_SCT	28788602	T	C
1	ctg7180001819608_4473_SCT	28811191	C	T
1	ctg7180001840165_3179_SGT	29009039	G	T
1	ctg7180001205831_876_SAC	29047481	C	A
1	ctg7180001826426_6826_SAG	29063426	A	G
1	ctg7180001886425_2744_SAG	29102912	G	A
1	ctg7180001936154_7450_SAG	29150716	G	A
1	ctg7180001928908_8333_SAG	29175567	A	G
1	ctg7180001839889_3263_SCT	29275037	C	T
1	ctg7180001866677_6195_SGT	29316253	T	G
1	ctg7180001331371_8055_SAG	29344828	G	A
1	ctg7180001617551_1235_SCT	29353608	T	C
1	ctg7180001766722_119_SAC	29373270	A	C
1	ctg7180001766722_723_SCT	29373874	C	T
1	ctg7180001605642_11893_SAG	29503311	G	A
1	ctg7180001861420_4058_SAG	29544858	A	G
1	ctg7180001861420_34702_SAC	29575502	C	A
1	ctg7180001930877_22941_SAG	29587281	G	A
1	ctg7180001599149_237_SGT	29635303	T	G
1	ctg7180001795890_586_SAG	29671515	A	G
1	ctg7180001860649_7339_SCT	29697433	T	C
1	ctg7180001890583_6978_SCT	29740944	C	T
1	ctg7180001604310_7368_SGT	29753248	G	T
1	ctg7180001604310_7137_SCT	29753479	C	T
1	ctg7180001886161_3484_SCT	29769260	C	T
1	ctg7180001816099_3741_SCT	29776006	C	T
1	ctg7180001894354_3560_SAG	29807209	A	G
1	ctg7180001894354_8569_SCT	29812218	C	T
1	ctg7180001683138_1240_SAC	29836764	A	C
1	ctg7180001478170_187_SAC	29892060	A	C
1	ctg7180001565406_884_SAG	29962086	G	A
1	ctg7180001738930_345_SAC	30024701	C	A
1	ctg7180001899203_328_SCT	30034342	C	T
1	ctg7180001903193_1680_SCT	30062288	T	C
1	ctg7180001835074_1428_SCT	30118721	T	C
1	ctg7180001877784_11303_SAG	30204862	A	G
1	ctg7180001937602_15521_SCT	30229695	C	T
1	ctg7180001937602_16964_SAG	30231138	A	G
1	ctg7180001937603_23398_SCT	30257818	T	C
1	ctg7180001862272_2150_SCT	30276699	C	T
1	ctg7180001909016_16526_SCT	30293000	T	C
1	ctg7180001184936_1498_SCT	30313227	T	C
1	ctg7180001675413_2057_SCT	30371747	C	T
1	ctg7180001825290_5433_SGT	30384723	T	G
1	ctg7180001434642_1417_SAC	30414246	A	C
1	ctg7180001724767_728_SAG	30426516	G	A
1	ctg7180001396790_7073_SCT	30457858	T	C
1	ctg7180001920031_2861_SAG	30466481	G	A
1	ctg7180001276844_14162_SCT	30512304	T	C
1	ctg7180001276844_3559_SAG	30522907	G	A
1	ctg7180001891842_1647_SAG	30549988	G	A
1	ctg7180001184610_59_SGT	30568903	T	G
1	ctg7180001819778_2230_SGT	30575610	T	G
1	ctg7180001788097_454_SCT	30638804	T	C
1	ctg7180001877007_5872_SCT	30664902	T	C
1	ctg7180001243128_2737_SGT	30688886	T	G
1	ctg7180001796236_2394_SCT	30693651	T	C
1	ctg7180001860098_2558_SAG	30703897	G	A
1	ctg7180001874008_1051_SCT	30714574	C	T
1	ctg7180001868490_5665_SCT	30757854	T	C
1	ctg7180001518956_39_SCT	30775016	T	C
1	ctg7180001361091_1387_SAG	30783831	G	A
1	ctg7180001334470_807_SCT	30789737	T	C
1	ctg7180001912179_1366_SAC	30794373	C	A
1	ctg7180001303107_2582_SCT	30813103	C	T
1	ctg7180001330271_1014_SGT	30831200	T	G
1	ctg7180001691671_92_SGT	30836772	T	G
1	ctg7180001925634_1068_SGT	30857098	G	T
1	ctg7180001889440_3002_SAC	30881358	C	A
1	ctg7180001888866_8245_SGT	30909118	G	T
1	ctg7180001477617_3231_SAC	30959323	C	A
1	ctg7180001841837_1733_SAG	30971601	G	A
1	ctg7180001931012_10950_SAG	31096337	G	A
1	ctg7180001798340_2296_SAG	31115379	A	G
1	ctg7180001481139_6013_SAG	31128671	G	A
1	ctg7180001848194_8412_SAG	31189620	A	G
1	ctg7180001241498_3223_SCT	31229580	T	C
1	ctg7180001803555_11909_SCT	31352609	C	T
1	ctg7180001894250_10066_SAG	31381666	G	A
1	ctg7180001261080_10259_SAG	31523847	A	G
1	ctg7180001878575_7648_SAG	31555398	A	G
1	ctg7180001878575_7106_SAC	31555940	C	A
1	ctg7180001249884_1225_SAG	31624917	G	A
1	ctg7180001652283_7146_SCT	31665823	C	T
1	ctg7180001359064_2003_SCT	31705044	T	C
1	ctg7180001874539_8281_SCT	31714716	T	C
1	ctg7180001874540_493_SAG	31721894	A	G
1	ctg7180001239315_2176_SAG	31769394	A	G
1	ctg7180001262823_7993_SCT	31792256	C	T
1	ctg7180001918180_5371_SAG	31813974	A	G
1	ctg7180001797396_1015_SAC	31834054	A	C
1	ctg7180001490771_656_SGT	31891288	G	T
1	ctg7180001219411_367_SCT	31917673	T	C
1	ctg7180001799385_4207_SAC	31933438	C	A
1	ctg7180001910546_4702_SGT	31973933	T	G
1	ctg7180001875789_5176_SAC	31998047	A	C
1	ctg7180001198866_4662_SCT	32105350	T	C
1	ctg7180001431713_2967_SCT	32199130	T	C
1	ctg7180001471335_1204_SAC	32217663	A	C
1	ctg7180001471335_1467_SGT	32217926	T	G
1	ctg7180001821393_2420_SAG	32278643	G	A
1	ctg7180001794952_4124_SGT	32340692	T	G
1	ctg7180001485895_12182_SAC	32351778	C	A
1	ctg7180001937834_1109_SAG	32365321	G	A
1	ctg7180001930388_14276_SAC	32490949	C	A
1	ctg7180001313282_680_SGT	32543450	T	G
1	ctg7180001824381_279_SAG	32544988	G	A
1	ctg7180001824381_4751_SAG	32549461	G	A
1	ctg7180001824600_4724_SAC	32567181	C	A
1	ctg7180001824600_2781_SCT	32569124	T	C
1	ctg7180001548203_7612_SCT	32606469	T	C
1	ctg7180001889966_7437_SAG	32663730	A	G
1	ctg7180001901720_19849_SAC	32783901	C	A
1	ctg7180001903340_3572_SCT	32917778	C	T
1	ctg7180001935640_6622_SCT	32957256	T	C
1	ctg7180001826469_7949_SAG	33163296	A	G
1	ctg7180001899062_1300_SAG	33694614	A	G
1	ctg7180001689533_6064_SAG	33868212	A	G
1	ctg7180001895219_6127_SAC	33967382	C	A
1	ctg7180001593423_3328_SAG	34090117	G	A
1	ctg7180001836432_3491_SAG	34168937	A	G
1	ctg7180001931581_888_SAC	34208794	A	C
1	ctg7180001864180_904_SCT	34228202	T	C
1	ctg7180001864180_15438_SAC	34242736	C	A
1	ctg7180001864180_17044_SAG	34244342	A	G
1	ctg7180001871945_7192_SGT	34273429	T	G
1	ctg7180001871945_7775_SCT	34274012	T	C
1	ctg7180001575110_8650_SAC	34289599	C	A
1	ctg7180001575110_2015_SAG	34296234	G	A
1	ctg7180001755385_3792_SAC	34306572	C	A
1	ctg7180001828094_270_SAC	34317785	A	C
1	ctg7180001822030_2561_SAG	34339194	G	A
1	ctg7180001915049_247_SAC	34353926	A	C
1	ctg7180001915049_741_SAG	34354420	G	A
1	ctg7180001255276_2712_SAG	34378691	G	A
1	ctg7180001876073_3253_SAG	34385620	A	G
1	ctg7180001325153_1550_SGT	34402406	G	T
1	ctg7180001211490_499_SCT	34442009	C	T
1	ctg7180001464669_611_SAG	34520421	A	G
1	ctg7180001309416_1759_SCT	34533836	T	C
1	ctg7180001651733_141_SCT	34548963	T	C
1	ctg7180001893580_5117_SCT	34558674	C	T
1	ctg7180001893580_9959_SAG	34563516	G	A
1	ctg7180001640427_859_SAG	34614195	A	G
1	ctg7180001800175_3144_SAG	34648252	G	A
1	ctg7180001800175_3606_SGT	34648714	T	G
1	ctg7180001800175_22302_SAG	34667410	G	A
1	ctg7180001795469_18593_SGT	34676207	T	G
1	ctg7180001795469_15516_SCT	34679284	C	T
1	ctg7180001795469_12337_SCT	34682463	C	T
1	ctg7180001795469_7492_SCT	34687308	C	T
1	ctg7180001795469_1537_SCT	34693263	T	C
1	ctg7180001795469_944_SAG	34693856	A	G
1	ctg7180001810202_3369_SGT	34704910	T	G
1	ctg7180001936940_10831_SAG	34736366	G	A
1	ctg7180001377239_2569_SGT	34773320	G	T
1	ctg7180001466175_1912_SAG	34827251	G	A
1	ctg7180001197274_1483_SAG	34831262	G	A
1	ctg7180001197274_4515_SAC	34834294	A	C
1	ctg7180001869018_7247_SAG	34860127	G	A
1	ctg7180001869018_6967_SCT	34860407	T	C
1	ctg7180001869018_6884_SGT	34860490	T	G
1	ctg7180001802369_6328_SCT	34873441	C	T
1	ctg7180001634191_92_SCT	34890526	T	C
1	ctg7180001889715_9632_SAC	34904709	A	C
1	ctg7180001889715_2033_SAC	34912308	C	A
1	ctg7180001635151_318_SAG	34937381	G	A
1	ctg7180001849617_655_SCT	35070865	C	T
1	ctg7180001257265_352_SAG	35081997	A	G
1	ctg7180001430838_44_SCT	35112076	T	C
1	ctg7180001811636_7010_SGT	35123506	T	G
1	ctg7180001469185_4720_SCT	35126063	T	C
1	ctg7180001814757_3768_SAG	35135934	A	G
1	ctg7180001751590_755_SGT	35139399	G	T
1	ctg7180001204611_110_SAG	35251001	A	G
1	ctg7180001544769_3209_SAG	35287414	A	G
1	ctg7180001825887_4881_SAG	35324264	A	G
1	ctg7180001825887_7513_SAG	35326896	A	G
1	ctg7180001825887_13591_SAC	35332977	C	A
1	ctg7180001822006_14803_SGT	35461999	G	T
1	ctg7180001864710_2993_SGT	35501078	T	G
1	ctg7180001817226_1299_SCT	35519709	T	C
1	ctg7180001817226_1061_SAG	35519947	A	G
1	ctg7180001922095_10834_SAG	35535689	A	G
1	ctg7180001648051_1236_SAG	35556324	G	A
1	ctg7180001805342_4647_SAG	35571940	G	A
1	ctg7180001325342_5952_SAG	35604036	A	G
1	ctg7180001601418_1652_SAG	35609640	A	G
1	ctg7180001601418_4924_SAG	35612912	G	A
1	ctg7180001825563_476_SAG	35628084	A	G
1	ctg7180001825563_1218_SCT	35628826	T	C
1	ctg7180001825563_10830_SCT	35638440	C	T
1	ctg7180001270475_817_SCT	35647486	T	C
1	ctg7180001270475_1335_SCT	35648004	C	T
1	ctg7180001270475_5620_SAG	35652289	G	A
1	ctg7180001270475_10901_SAG	35657570	A	G
1	ctg7180001825452_15384_SCT	35672026	T	C
1	ctg7180001825452_2733_SCT	35684677	C	T
1	ctg7180001804464_5202_SAC	35698088	A	C
1	ctg7180001902188_1325_SAG	35709865	G	A
1	ctg7180001809757_21744_SCT	35731853	T	C
1	ctg7180001809757_15028_SAG	35738569	G	A
1	ctg7180001809757_6348_SCT	35747249	T	C
1	ctg7180001906649_10490_SAG	35770532	G	A
1	ctg7180001823059_7154	35801737	A	C
1	ctg7180001823059_18916_SAG	35813499	A	G
1	ctg7180001809003_2555_SCT	35828315	T	C
1	ctg7180001848138_12271_SAG	35866762	A	G
1	ctg7180001848138_17368_SGT	35871859	G	T
1	ctg7180001264201_8003_SCT	35910080	C	T
1	ctg7180001819618_10090_SCT	35922283	C	T
1	ctg7180001896258_12585_SCT	36136997	C	T
1	ctg7180001300779_2218_SAG	36194634	G	A
1	ctg7180001842286_10908_SAC	36220755	C	A
1	ctg7180001837891_2437_SCT	36229744	C	T
1	ctg7180001883491_2554_SCT	36253427	C	T
1	ctg7180001809126_2875_SGT	36270823	T	G
1	ctg7180001912076_18670_SAG	36297858	G	A
1	ctg7180001378382_2004_SCT	36331465	T	C
1	ctg7180001437105_800_SAG	36344738	A	G
1	ctg7180001593682_9352_SCT	36360003	C	T
1	ctg7180001593682_9430_SAG	36360081	G	A
1	ctg7180001927035_450_SCT	36362144	C	T
1	ctg7180001651330_1578_SCT	36382147	T	C
1	ctg7180001524414_1825_SGT	36390709	T	G
1	ctg7180001521205_3155_SAC	36402900	A	C
1	ctg7180001911019_6149_SCT	36407020	T	C
1	ctg7180001935664_1255_SCT	36440153	T	C
1	ctg7180001831203_7103_SCT	36479970	C	T
1	ctg7180001579210_586_SGT	36524751	G	T
1	ctg7180001579210_698_SCT	36524863	T	C
1	ctg7180001579210_1612_SAC	36525777	C	A
1	ctg7180001819394_3918_SGT	36566575	G	T
1	ctg7180001887830_3128_SGT	36636417	G	T
1	ctg7180001379417_1877_SAG	36646237	G	A
1	ctg7180001831159_11300_SCT	36785925	C	T
1	ctg7180001794186_6247_SAC	36798945	C	A
1	ctg7180001829014_2887_SAG	36903732	G	A
1	ctg7180001207303_1959_SCT	36934109	T	C
1	ctg7180001829978_2016_SAG	37033535	A	G
1	ctg7180001820371_4503_SAG	37047788	G	A
1	ctg7180001820371_9027_SAG	37052312	A	G
1	ctg7180001716331_367_SCT	37086194	C	T
1	ctg7180001244432_233_SAG	37136331	A	G
1	ctg7180001198477_2466_SAG	37145657	A	G
1	ctg7180001431915_6540_SGT	37167541	G	T
1	ctg7180001817354_16880_SCT	37471014	C	T
1	ctg7180001932431_18476_SGT	37696907	T	G
1	ctg7180001670946_5380_SGT	37726054	T	G
1	ctg7180001895875_6596_SCT	37814182	T	C
1	ctg7180001922697_2563_SCT	37858769	C	T
1	ctg7180001868464_7061_SCT	38055558	C	T
1	ctg7180001913249_12656_SAG	38084693	A	G
1	ctg7180001913249_9197_SGT	38088152	G	T
1	ctg7180001841957_4187_SGT	38109126	T	G
1	ctg7180001183982_7142_SCT	38121107	T	C
1	ctg7180001183982_3071_SGT	38125178	T	G
1	ctg7180001557140_1106_SAC	38146916	A	C
1	ctg7180001192344_2568_SAG	38153785	A	G
1	ctg7180001926079_34771_SGT	38167278	G	T
1	ctg7180001926079_12448_SCT	38189601	C	T
1	ctg7180001839521_73_SAG	38290521	G	A
1	ctg7180001268456_6543_SAG	38330048	A	G
1	ctg7180001268456_1534_SAG	38335057	G	A
1	ctg7180001681303_4032_SAC	38346244	A	C
1	ctg7180001820821_9490_SAG	38453090	A	G
1	ctg7180001851552_5342_SCT	38484613	T	C
1	ctg7180001916984_4961_SCT	38537383	T	C
1	ctg7180001823014_4687_SAG	38572091	G	A
1	ctg7180001872956_1777_SAC	38596357	C	A
1	ctg7180001793699_6140_SAG	38637408	G	A
1	ctg7180001715758_535_SCT	38648184	T	C
1	ctg7180001715758_4221_SAG	38651870	G	A
1	ctg7180001216135_816_SCT	38665546	T	C
1	ctg7180001737152_914_SAC	38692794	C	A
1	ctg7180001737152_591_SCT	38693117	T	C
1	ctg7180001367007_2421_SAC	38762328	A	C
1	ctg7180001907622_344_SAC	38833178	A	C
1	ctg7180001844213_10461_SAC	38898371	A	C
1	ctg7180001812715_8895_SAC	39048463	A	C
1	ctg7180001273425_340_SAC	39276950	C	A
1	ctg7180001350948_395_SAG	39319926	A	G
1	ctg7180001401881_6200_SAG	39362857	G	A
1	ctg7180001803113_6529_SCT	39375715	C	T
1	ctg7180001608570_1451_SAG	39377731	G	A
1	ctg7180001841935_6488_SCT	39386146	C	T
1	ctg7180001820999_1115_SAG	39407376	G	A
1	ctg7180001928568_7879_SAG	39420655	A	G
1	ctg7180001928568_7992_SAG	39420768	G	A
1	ctg7180001252180_277_SCT	39445669	T	C
1	ctg7180001801806_7120_SAG	39450081	A	G
1	ctg7180001379463_252_SCT	39458525	C	T
1	ctg7180001806810_1222_SAC	39474738	C	A
1	ctg7180001646110_3599_SAG	39481124	G	A
1	ctg7180001829750_554_SCT	39499414	C	T
1	ctg7180001677378_2004_SAG	39507840	G	A
1	ctg7180001214778_2823_SAG	39543871	G	A
1	ctg7180001904345_21580_SGT	39584174	G	T
1	ctg7180001211166_388_SAG	39589030	G	A
1	ctg7180001840469_4007_SAG	39613548	A	G
1	ctg7180001322140_2292_SAG	39670132	A	G
1	ctg7180001796588_12960_SGT	39713411	G	T
1	ctg7180001860710_1641_SCT	39721370	C	T
1	ctg7180001576827_6500_SCT	39731846	C	T
1	ctg7180001935322_253_SCT	39766347	T	C
1	ctg7180001935322_5011_SCT	39771105	C	T
1	ctg7180001935322_8542_SCT	39774636	T	C
1	ctg7180001935322_8682_SAC	39774776	C	A
1	ctg7180001355813_77_SCT	39890187	T	C
1	ctg7180001256585_2453_SCT	39907011	T	C
1	ctg7180001902647_12567_SCT	39928264	C	T
1	ctg7180001902647_13860_SAG	39929557	G	A
1	ctg7180001867752_9050_SAG	39969238	G	A
1	ctg7180001905894_990_SAG	40037075	A	G
1	ctg7180001905894_6650_SCT	40042735	T	C
1	ctg7180001210746_3000_SCT	40054482	T	C
1	ctg7180001862684_6013_SAG	40101160	A	G
1	ctg7180001330559_519_SAG	40112002	A	G
1	ctg7180001838305_3014_SAG	40138442	A	G
1	ctg7180001584793_1173_SAC	40200570	A	C
1	ctg7180001686161_816_SCT	40646734	C	T
1	ctg7180001842175_483_SCT	40658643	T	C
1	ctg7180001399862_1687_SCT	40672670	T	C
1	ctg7180001522710_4027_SAG	40681737	A	G
1	ctg7180001464024_3811_SAG	40746738	A	G
1	ctg7180001822861_6277_SAC	40761524	A	C
1	ctg7180001806531_2423_SCT	40773605	C	T
1	ctg7180001806531_7221_SAC	40778403	A	C
1	ctg7180001806531_10298_SAG	40781480	A	G
1	ctg7180001288555_10979_SAC	40787943	C	A
1	ctg7180001288555_6915_SCT	40792007	C	T
1	ctg7180001757383_972_SCT	40826097	T	C
1	ctg7180001915096_9086_SAC	40843178	A	C
1	ctg7180001915096_10911_SAG	40845003	G	A
1	ctg7180001915097_2268_SCT	40849944	T	C
1	ctg7180001573508_301_SAG	40863235	A	G
1	ctg7180001832730_1081_SGT	40867439	G	T
1	ctg7180001799286_16950_SAG	40877037	G	A
1	ctg7180001799286_11710_SAC	40882277	A	C
1	ctg7180001827754_9547_SAC	40894895	C	A
1	ctg7180001827754_3188_SAG	40901254	A	G
1	ctg7180001846393_9993_SCT	40925339	C	T
1	ctg7180001280924_6939_SCT	40943437	C	T
1	ctg7180001796931_13988_SGT	40959453	G	T
1	ctg7180001909622_1785_SGT	41001340	T	G
1	ctg7180001937987_985_SCT	41058609	C	T
1	ctg7180001821127_6245_SAG	41112459	A	G
1	ctg7180001821127_2470_SAG	41116234	G	A
1	ctg7180001909171_4788_SCT	41128047	C	T
1	ctg7180001620948_1127_SAG	41212048	G	A
1	ctg7180001829719_5039_SAC	41251267	A	C
1	ctg7180001932488_14100_SAG	41263222	G	A
1	ctg7180001928684_1824_SCT	41280654	T	C
1	ctg7180001795702_6435_SCT	41329140	T	C
1	ctg7180001795702_11741_SCT	41334446	T	C
1	ctg7180001825814_12496_SCT	41456328	T	C
1	ctg7180001540091_792_SAG	41523532	A	G
1	ctg7180001540091_1549_SCT	41524289	T	C
1	ctg7180001850997_8270_SAG	41628084	A	G
1	ctg7180001845843_726_SCT	41639671	T	C
1	ctg7180001914905_3613_SAC	41689664	C	A
1	ctg7180001893837_4042_SCT	41789479	C	T
1	ctg7180001449095_912_SAG	41817478	A	G
1	ctg7180001568294_4532_SCT	41844992	T	C
1	ctg7180001903330_2154_SCT	41913343	C	T
1	ctg7180001903330_5929_SGT	41917118	G	T
1	ctg7180001922522_2494_SAC	41963167	C	A
1	ctg7180001858523_3842_SGT	41991998	T	G
1	ctg7180001334905_757_SGT	42057420	G	T
1	ctg7180001870859_5551_SCT	42115836	C	T
1	ctg7180001920001_12109_SCT	42148924	T	C
1	ctg7180001193503_5287_SCT	42186454	T	C
1	ctg7180001436289_2766_SCT	42299006	C	T
1	ctg7180001803243_18163_SAC	42328385	A	C
1	ctg7180001320593_146_SGT	42398628	G	T
1	ctg7180001910368_3697_SAG	42526604	G	A
1	ctg7180001817889_4643_SCT	42580846	T	C
1	ctg7180001936003_7008_SAG	42608771	G	A
1	ctg7180001647663_5166_SCT	43301818	C	T
1	ctg7180001253985_6704_SAG	43353999	A	G
1	ctg7180001628123_1218_SCT	43465858	T	C
1	ctg7180001860915_2969_SAG	43844562	G	A
1	ctg7180001294516_5459_SCT	43891843	C	T
1	ctg7180001937592_17263_SCT	44047970	C	T
1	ctg7180001799630_725_SGT	44073867	G	T
1	ctg7180001687530_639_SCT	44324939	T	C
1	ctg7180001850716_18615_SAG	44655136	G	A
1	ctg7180001348367_2235_SAG	44818603	A	G
1	GCR_cBin17574_Ctg1_128	44824868	A	C
1	ctg7180001924932_5086_SAG	45227733	A	G
1	ctg7180001835834_8552_SAC	46021016	C	A
1	ctg7180001740485_5661_SAC	47442649	A	C
1	ctg7180001888756_7624_SAG	47630039	A	G
1	ctg7180001520734_1709_SAC	48111481	A	C
1	ctg7180001874184_5124_SAG	48272529	G	A
1	ctg7180001497308_3117_SCT	48322089	T	C
1	ctg7180001481405_7963_SCT	48423083	C	T
1	ctg7180001910010_21544_SAG	48460607	G	A
1	ctg7180001934701_9471_SAG	48512316	G	A
1	ctg7180001843861_883_SCT	48558882	C	T
1	ctg7180001526957_50_SAC	48560282	A	C
1	ctg7180001912826_13546_SAG	48628682	G	A
1	ctg7180001909402_6720_SAG	48649283	G	A
1	ctg7180001867929_6712_SCG	48738848	G	C
1	ctg7180001926116_13698_SAG	48759528	A	G
1	ctg7180001865636_11486_SCT	48785663	T	C
1	ctg7180001717004_2950_SCT	49037588	C	T
1	ctg7180001887045_4553_SGT	49066162	G	T
1	ctg7180001900339_7996_SGT	49098877	T	G
1	ctg7180001795915_8585_SAG	49118128	A	G
1	ctg7180001929027_7098_SGT	49158402	T	G
1	ctg7180001846517_4607_SCT	49210162	T	C
1	ctg7180001466318_612_SAC	49217410	C	A
1	ctg7180001906934_5714_SGT	49256763	T	G
1	ctg7180001625737_121_SCT	49291893	C	T
1	ctg7180001564009_3041_SCT	49309982	C	T
1	ctg7180001913975_905_SGT	49317397	G	T
1	ctg7180001913975_5100_SCT	49321592	C	T
1	ctg7180001901757_1223_SAC	49324976	C	A
1	ctg7180001280704_3631_SAG	49358964	G	A
1	ctg7180001329842_1529_SAC	49362182	C	A
1	ctg7180001874053_3475_SCT	49407304	C	T
1	ctg7180001874053_12689_SCT	49416518	T	C
1	ctg7180001921488_5807_SAC	49438177	A	C
1	ctg7180001865727_5126_SGT	49455221	T	G
1	ctg7180001917690_9521_SAG	49503063	G	A
1	ctg7180001619342_3481_SAC	49536484	A	C
1	ctg7180001836653_2352_SCT	49553805	C	T
1	ctg7180001931542_2660_SAG	49564295	A	G
1	ctg7180001857108_8059_SGT	49596329	G	T
1	ctg7180001324148_5589_SCT	49679006	C	T
1	ctg7180001814284_2072_SGT	49727830	G	T
1	ctg7180001449642_2983_SCT	49733099	C	T
1	ctg7180001449642_7829_SAG	49737945	A	G
1	ctg7180001922444_28136_SAG	49753100	A	G
1	ctg7180001824679_103_SAG	49900250	A	G
1	ctg7180001806127_8123_SAC	49909537	A	C
1	ctg7180001279636_3571_SCT	49990007	C	T
1	ctg7180001895626_9792_SAG	50039069	A	G
1	ctg7180001800925_8849_SCT	50059533	T	C
1	ctg7180001910722_2550_SGT	50071517	G	T
1	ctg7180001445543_1428_SAC	50093203	C	A
1	ctg7180001631266_852_SAG	50096168	A	G
1	ctg7180001886750_12729_SCT	50155786	T	C
1	ctg7180001851402_3050_SCT	50206231	T	C
1	ctg7180001851402_3939_SAG	50207120	G	A
1	ctg7180001816186_1826_SCT	50239695	T	C
1	ctg7180001464255_3723_SAG	50269943	A	G
1	ctg7180001464255_4708_SAC	50270928	C	A
1	ctg7180001937270_3430_SCT	50343625	T	C
1	ctg7180001937269_10610_SCT	50388677	T	C
1	ctg7180001835759_17775_SAG	50470447	G	A
1	ctg7180001872280_5211_SAC	50476504	A	C
1	ctg7180001528324_522_SAC	50481682	A	C
1	ctg7180001844401_3258_SGT	50494767	T	G
1	ctg7180001910120_5500_SAG	50550396	A	G
1	ctg7180001935357_22551_SAG	50703791	A	G
1	ctg7180001935357_23377_SCT	50704617	T	C
1	ctg7180001920270_7530_SCT	50733671	C	T
1	ctg7180001920270_15185_SAG	50741326	G	A
1	ctg7180001871100_11547_SAG	50752470	G	A
1	ctg7180001800378_26013_SCT	50931575	C	T
1	ctg7180001800378_24795_SAC	50932793	A	C
1	ctg7180001800378_22030_SGT	50935558	G	T
1	ctg7180001800378_4461_SCT	50953127	C	T
1	ctg7180001236109_963_SGT	50974626	T	G
1	ctg7180001798108_4618_SGT	50993963	G	T
1	ctg7180001832135_1021_SAG	51029640	A	G
1	ctg7180001930653_4836_SAG	51072941	G	A
1	ctg7180001721160_900_SCT	51210666	T	C
1	ctg7180001377098_3922_SCT	51300354	T	C
1	ctg7180001813679_807_SCT	51389895	C	T
1	ctg7180001446213_6824_SGT	51410757	G	T
1	ctg7180001446213_7054_SCT	51410987	T	C
1	ctg7180001874553_2031_SAC	51481532	C	A
1	ctg7180001452497_4285_SAC	51489855	A	C
1	ctg7180001918095_6124_SCT	51569087	T	C
1	ctg7180001834711_195_SAG	51580112	G	A
1	ctg7180001901997_5112_SGT	51589326	T	G
1	ctg7180001807731_10084_SCT	51645470	C	T
1	ctg7180001807731_9827_SCT	51645727	C	T
1	ctg7180001807731_2699_SGT	51652855	T	G
1	ctg7180001862227_5375_SAG	51684387	G	A
1	ctg7180001912909_6999_SCT	51721116	T	C
1	ctg7180001912908_7010_SAC	51736852	A	C
1	ctg7180001912908_84_SAG	51743778	A	G
1	ctg7180001835104_12230_SCT	51750844	T	C
1	ctg7180001369145_803_SAG	51764541	A	G
1	ctg7180001825864_1721_SAG	51880378	G	A
1	ctg7180001870129_10860_SAC	51924392	A	C
1	ctg7180001282011_1905_SAC	51951939	A	C
1	ctg7180001282011_9389_SGT	51959423	T	G
1	ctg7180001282011_15690_SAG	51965724	A	G
1	ctg7180001867082_1994_SAG	52002692	G	A
1	ctg7180001910728_19177_SAC	52005754	A	C
1	ctg7180001444173_1646_SGT	52063857	T	G
1	ctg7180001306009_878_SGT	52073049	T	G
1	ctg7180001673016_120_SAC	52137934	A	C
1	ctg7180001814817_3235_SAC	52150240	C	A
1	ctg7180001829704_5138_SGT	52214239	T	G
1	ctg7180001906535_4312_SAC	52243526	C	A
1	ctg7180001514351_1935_SCT	52275403	T	C
1	ctg7180001303288_2454_SCT	52313026	T	C
1	ctg7180001893638_930_SCT	52330064	C	T
1	ctg7180001893638_10187_SAG	52339321	G	A
1	ctg7180001859975_3880_SCT	52365134	T	C
1	ctg7180001795633_13736_SCT	52375285	T	C
1	ctg7180001295598_341_SCT	52413010	T	C
1	ctg7180001788824_1047_SAC	52437489	A	C
1	ctg7180001853597_8657_SAG	52535262	G	A
1	ctg7180001796408_10083_SAG	52604105	G	A
1	ctg7180001796408_1452_SCT	52612736	C	T
1	ctg7180001518015_648_SAG	52645646	A	G
1	ctg7180001527212_4712_SAG	52704138	G	A
1	ctg7180001390639_1239_SAC	52831212	A	C
1	ctg7180001818666_2312_SCT	52920219	T	C
1	ctg7180001817788_2335_SCT	53026347	T	C
1	ctg7180001805011_338_SAC	53126838	C	A
1	ctg7180001212728_1851_SAG	53166730	G	A
1	ctg7180001808682_8608_SGT	53191429	G	T
1	ctg7180001327061_1028_SCT	53214973	C	T
1	ctg7180001861324_2848_SAG	53220599	A	G
1	ctg7180001544926_1358_SCT	53228059	C	T
1	ctg7180001883227_2557_SAG	53312618	A	G
1	ctg7180001810674_3640_SCT	53505297	T	C
1	ctg7180001849444_1009_SCT	53511316	T	C
1	ctg7180001875249_750_SCT	53524266	T	C
1	ctg7180001805386_3604_SCT	53611774	C	T
1	ctg7180001722762_203_SCT	53616779	T	C
1	ctg7180001914240_9024_SCT	53690253	T	C
1	ctg7180001914240_12370_SAC	53693599	C	A
1	ctg7180001926039_16033_SCT	53750917	T	C
1	ctg7180001915479_10503_SGT	53823256	G	T
1	ctg7180001669256_2946_SAG	53843537	A	G
1	ctg7180001905979_9655_SCT	53879658	C	T
1	ctg7180001867932_4570_SGT	53904803	T	G
1	ctg7180001860990_295_SAG	53930703	G	A
1	ctg7180001860990_1319_SCT	53931727	C	T
1	ctg7180001792941_2199_SAG	53936962	A	G
1	ctg7180001792941_8177_SAG	53942940	G	A
1	ctg7180001850409_4816_SAG	53947486	A	G
1	ctg7180001767465_5979_SCT	53988411	C	T
1	ctg7180001767465_1406_SAC	53992984	A	C
1	ctg7180001352338_3229_SAC	53998364	A	C
1	ctg7180001445409_4033_SAC	54021001	C	A
1	ctg7180001260919_363_SCT	54038733	C	T
1	ctg7180001682716_6365_SCT	54052822	T	C
1	ctg7180001851956_11243_SGT	54089024	T	G
1	ctg7180001905256_242_SAG	54120209	G	A
1	ctg7180001905255_22517_SCT	54134774	C	T
1	ctg7180001886833_5420_SAC	54191300	C	A
1	ctg7180001889375_8270_SCT	54213878	C	T
1	ctg7180001882741_1897_SAC	54274319	C	A
1	ctg7180001899559_2883_SAC	54315475	A	C
1	ctg7180001336886_5133_SAG	54324493	A	G
1	ctg7180001937630_8068_SAG	54339953	G	A
1	ctg7180001789092_5531_SGT	54372700	G	T
1	ctg7180001918370_625_SGT	54389033	G	T
1	ctg7180001906545_15525_SAG	54425451	A	G
1	ctg7180001906545_5892_SAG	54435084	G	A
1	ctg7180001894159_8951_SGT	54508259	T	G
1	ctg7180001880197_15506_SGT	54559366	G	T
1	ctg7180001699092_544_SAG	54573633	A	G
1	ctg7180001837106_7080_SAC	54587915	C	A
1	ctg7180001893412_1099_SAC	54668151	A	C
1	ctg7180001269688_1180_SCT	54689374	T	C
1	ctg7180001853717_12748_SCT	54698409	C	T
1	ctg7180001463907_1868_SAC	54740857	C	A
1	ctg7180001463907_9837_SAG	54748826	G	A
1	ctg7180001227114_1829_SAC	54764000	A	C
1	ctg7180001915569_5018_SGT	54804095	G	T
1	ctg7180001328191_312_SAG	54817923	A	G
1	ctg7180001851090_3633_SCT	54832782	T	C
1	ctg7180001851092_3441_SAC	54869746	A	C
1	ctg7180001851092_10186_SAG	54876491	G	A
1	ctg7180001851092_12767_SAG	54879071	A	G
1	ctg7180001906122_13086_SGT	54910864	T	G
1	ctg7180001906123_846_SCT	54913420	T	C
1	ctg7180001894044_5407_SCT	54924431	T	C
1	ctg7180001574746_1748_SAG	54969207	A	G
1	ctg7180001574746_739_SCT	54970216	C	T
1	ctg7180001196177_15059_SGT	54976803	T	G
1	ctg7180001196177_9494_SCT	54982368	T	C
1	ctg7180001889106_3158_SAG	55014191	A	G
1	ctg7180001802716_1240_SAG	55053950	A	G
1	ctg7180001802716_3178_SGT	55055888	T	G
1	ctg7180001568427_935_SCT	55065042	C	T
1	ctg7180001802773_4216_SAC	55076821	A	C
1	ctg7180001802346_16866_SGT	55144485	G	T
1	ctg7180001801375_9849_SCT	55164378	C	T
1	ctg7180001843589_646_SGT	55240176	T	G
1	ctg7180001372003_3474_SGT	55265638	G	T
1	ctg7180001933724_21011_SAC	55308584	C	A
1	ctg7180001906826_306_SCT	55358095	T	C
1	ctg7180001271514_1228_SGT	55435771	G	T
1	ctg7180001617885_683_SGT	55448645	T	G
1	ctg7180001691717_3902_SAG	55488195	G	A
1	ctg7180001691717_2977_SAG	55489120	G	A
1	ctg7180001823481_7669_SAC	55532555	C	A
1	ctg7180001824961_5452_SCT	55592977	C	T
1	ctg7180001493154_2155_SAC	55618459	C	A
1	ctg7180001206094_1631_SAG	55626967	A	G
1	ctg7180001847460_2625_SAC	55693091	C	A
1	ctg7180001912974_20183_SCT	55724881	C	T
1	ctg7180001844155_2981_SCT	55798371	T	C
1	ctg7180001844155_1190_SAC	55800162	A	C
1	ctg7180001805230_3621_SAG	55866558	A	G
1	ctg7180001902065_4574_SAG	55880939	A	G
1	ctg7180001902062_657_SAG	55912446	G	A
1	ctg7180001395547_5653_SGT	55922406	G	T
1	ctg7180001729056_1593_SCT	55932902	T	C
1	ctg7180001200717_8082_SCT	55952713	T	C
1	ctg7180001200717_907_SGT	55959888	G	T
1	ctg7180001843444_2826_SCT	55979711	T	C
1	ctg7180001843444_2902_SAG	55979787	A	G
1	ctg7180001695084_1543_SAC	55987293	C	A
1	ctg7180001794194_3822_SAG	56002076	G	A
1	ctg7180001794194_6339_SGT	56004594	T	G
1	ctg7180001885106_3243_SAG	56027661	A	G
1	ctg7180001651765_1907_SCT	56072299	C	T
1	ctg7180001877455_2464_SAG	56076740	G	A
1	ctg7180001905938_17748_SGT	56143468	G	T
1	ctg7180001811361_6633_SGT	56161010	G	T
1	ctg7180001910244_26326_SAG	56183407	A	G
1	ctg7180001798940_4306_SCT	56238452	C	T
1	ctg7180001908382_1522_SAC	56304799	A	C
1	ctg7180001830633_7372_SAG	56320976	A	G
1	ctg7180001802823_4197_SCT	56332461	C	T
1	ctg7180001802823_13100_SCT	56341364	C	T
1	ctg7180001787028_4421_SCT	56365059	C	T
1	ctg7180001251548_3593_SCT	56388513	T	C
1	ctg7180001297173_2915_SAG	56451584	G	A
1	ctg7180001847960_21359_SCT	56566307	T	C
1	ctg7180001498504_208_SCT	56604969	T	C
1	ctg7180001329653_6713_SAC	56632093	A	C
1	ctg7180001840175_6140_SAC	56667553	C	A
1	ctg7180001937000_22729_SAG	56787383	A	G
1	ctg7180001303911_2701_SGT	56810529	T	G
1	ctg7180001928727_3506_SAG	56839010	G	A
1	ctg7180001592872_768	56853248	A	G
1	ctg7180001860514_20408_SCT	56862034	C	T
1	ctg7180001866374_8106_SAC	56890123	A	C
1	ctg7180001716540_1344_SAG	56905932	G	A
1	ctg7180001228547_1719_SAG	56911971	G	A
1	ctg7180001872901_3254_SAG	56918315	G	A
1	ctg7180001621377_11361_SCT	56926335	T	C
1	ctg7180001621377_6015_SGT	56931681	T	G
1	ctg7180001808107_1534_SAG	56939487	A	G
1	ctg7180001615583_3620_SGT	57005888	T	G
1	ctg7180001803235_3956_SGT	57076183	G	T
1	ctg7180001796231_16427_SAC	57200767	A	C
1	ctg7180001803641_2311_SAG	57265689	G	A
1	ctg7180001826291_7895_SAG	57273587	A	G
1	ctg7180001826291_7340_SCT	57274142	T	C
1	ctg7180001834712_4755_SGT	57291305	G	T
1	ctg7180001361365_1258_SAG	57318626	A	G
1	ctg7180001797385_3004_SCT	57335485	C	T
1	ctg7180001221489_7092_SAG	57385176	G	A
1	ctg7180001919888_18025_SGT	57404008	G	T
1	ctg7180001898486_26537_SAG	57425692	A	G
1	ctg7180001898486_12815_SGT	57439414	T	G
1	ctg7180001898486_9006_SAC	57443223	C	A
1	ctg7180001183558_824_SCT	57510289	C	T
1	ctg7180001594793_172_SAC	57530587	A	C
1	ctg7180001800342_4656_SAG	57551525	G	A
1	ctg7180001800342_25535	57572404	C	G
1	ctg7180001428602_1041_SGT	57587838	G	T
1	ctg7180001509443_7558_SAC	57622288	C	A
1	ctg7180001726824_2510_SGT	57652891	G	T
1	ctg7180001931448_10222_SAG	57676828	G	A
1	ctg7180001892045_4945_SAT	57720061	A	T
1	ctg7180001892045_778_SCT	57724301	T	C
1	ctg7180001198797_1716_SGT	57766588	G	T
1	ctg7180001937683_31701_SCT	57809973	T	C
1	ctg7180001492705_906_SAG	57828726	A	G
1	ctg7180001237928_2216_SCT	57849243	T	C
1	ctg7180001850935_8036_SAC	57862452	C	A
1	ctg7180001802438_6307_SAC	57892393	A	C
1	ctg7180001802438_10431_SCT	57896517	C	T
1	ctg7180001906724_306_SCT	57908328	T	C
1	ctg7180001616314_416_SCT	57938326	C	T
1	ctg7180001804594_2994_SAG	57982990	G	A
1	ctg7180001903586_454_SAG	58062140	G	A
1	ctg7180001899699_5581_SCT	58140823	C	T
1	ctg7180001813066_18455_SCT	58252173	T	C
1	ctg7180001913597_24158_SCT	58356669	T	C
1	ctg7180001588176_3922_SCT	58413407	T	C
1	ctg7180001588176_3975_SGT	58413460	T	G
1	ctg7180001897187_4763_SAC	58604011	A	C
1	ctg7180001562870_2995_SCT	58757290	T	C
1	ctg7180001367205_1965_SAG	58789011	A	G
1	ctg7180001441426_2688_SGT	58861843	G	T
1	ctg7180001809043_2412_SGT	58942540	G	T
1	ctg7180001199628_1736_SAC	59026289	A	C
1	ctg7180001634244_1624_SCT	59039262	C	T
1	ctg7180001872839_511_SAG	59268233	A	G
1	ctg7180001898871_4556_SAC	59302135	C	A
1	ctg7180001854281_734_SCT	59496328	T	C
1	ctg7180001807347_1056_SAG	59646367	A	G
1	ctg7180001297441_4416_SCT	59706538	C	T
1	ctg7180001684835_636_SAG	59753508	G	A
1	ctg7180001809921_1117_SAG	59796962	A	G
1	ctg7180001261622_458_SAG	59831373	G	A
1	ctg7180001916801_3384_SGT	59897641	T	G
1	ctg7180001900249_6423_SCT	59919686	T	C
1	ctg7180001900249_3712_SAC	59922397	C	A
1	ctg7180001329343_433_SCT	59979362	C	T
1	ctg7180001937461_23261_SCT	60090330	T	C
1	ctg7180001812179_19813_SAG	60254296	G	A
1	ctg7180001926673_10065_SAC	60299817	A	C
1	ctg7180001906420_14953_SAG	60618361	A	G
1	ctg7180001797205_1232_SAG	60647114	G	A
1	ctg7180001232587_3706_SCT	61105320	C	T
1	ctg7180001294755_2441_SCT	61417137	T	C
1	ctg7180001808394_6565_SCT	61419491	T	C
1	ctg7180001577420_8397_SCT	61477328	C	T
1	ctg7180001833184_288_SCT	61523664	T	C
1	ctg7180001719741_3950_SGT	61609210	G	T
1	ctg7180001838348_298_SAC	61744676	C	A
1	ctg7180001834629_3044_SCT	61798053	C	T
1	ctg7180001793910_20453_SAG	61925496	A	G
1	ctg7180001826713_3167_SCT	62168915	C	T
1	ctg7180001826713_10372_SAC	62176120	C	A
1	ctg7180001905741_10032_SAC	62190975	C	A
1	ctg7180001905741_1007_SAC	62200190	C	A
1	ctg7180001793703_2961_SCT	62346535	T	C
1	ctg7180001832747_3705_SAC	62364414	C	A
1	ctg7180001795772_11809_SAG	62432145	G	A
1	ctg7180001925192_1392_SCT	62519494	T	C
1	ctg7180001924205_4205_SAG	62628636	A	G
1	ctg7180001876326_35073_SAC	62690074	C	A
1	ctg7180001883287_29538_SAG	62836376	A	G
1	ctg7180001798222_967_SAG	63015443	G	A
1	ctg7180001901535_4776_SCT	63100995	C	T
1	ctg7180001822543_7479_SCT	63113350	C	T
1	ctg7180001771698_1467_SCT	63184118	C	T
1	ctg7180001791572_1336_SAG	63242824	A	G
1	ctg7180001909240_12193_SCT	63273435	C	T
1	ctg7180001909240_14045_SAC	63275287	C	A
1	ctg7180001879044_1284_SCT	63404216	T	C
1	ctg7180001879043_4917_SCT	63420197	T	C
1	ctg7180001493824_2062_SCT	63427788	T	C
1	ctg7180001792862_9148_SCT	63430166	T	C
1	ctg7180001826094_8482_SAG	63455162	A	G
1	ctg7180001935105_10181_SAG	63474981	G	A
1	ctg7180001764794_263_SCT	63498018	T	C
1	ctg7180001912506_4366_SAG	63511351	G	A
1	ctg7180001812700_5149_SCT	63590488	T	C
1	ctg7180001847021_7617_SAG	63627864	G	A
1	ctg7180001808650_8362_SAC	63639650	C	A
1	ctg7180001882331_7834_SAC	63667201	A	C
1	ctg7180001882331_16226_SGT	63675593	G	T
1	ctg7180001270623_5472_SAC	63711484	C	A
1	ctg7180001270623_1457_SAG	63715499	A	G
1	ctg7180001676882_5356_SAC	63772476	C	A
1	ctg7180001874944_14706_SAG	63810581	G	A
1	ctg7180001809263_5684_SCT	63853095	T	C
1	ctg7180001832152_10685_SAC	63888661	C	A
1	ctg7180001790559_5224_SAG	63937358	G	A
1	ctg7180001790559_3139_SCT	63939443	C	T
1	ctg7180001918271_20138_SCT	63948982	T	C
1	ctg7180001918271_2506_SAC	63966614	C	A
1	ctg7180001900666_17893_SCT	63981734	C	T
1	ctg7180001901785_12863_SAC	64007170	A	C
1	ctg7180001857984_2643_SAG	64044100	G	A
1	ctg7180001928712_4716_SCT	64131058	T	C
1	ctg7180001313766_1577_SCT	64180440	T	C
1	ctg7180001313766_1111_SAC	64180906	C	A
1	ctg7180001845422_4507_SGT	64198824	G	T
1	ctg7180001796905_4067_SCT	64276288	T	C
1	ctg7180001858272_4466_SCT	64360423	T	C
1	ctg7180001821971_3068_SAG	64428881	G	A
1	ctg7180001881341_3770_SCT	64442281	C	T
1	ctg7180001886207_3621_SAG	64449381	G	A
1	ctg7180001905743_6257_SAC	64527634	A	C
1	ctg7180001213397_3018_SAG	64567536	G	A
1	ctg7180001385356_930_SGT	64864197	T	G
1	ctg7180001904931_7399_SGT	65212057	T	G
1	ctg7180001333789_1025_SGT	65269096	G	T
1	ctg7180001909110_3399_SAC	65286365	C	A
1	ctg7180001926046_18723_SCT	65419924	C	T
1	ctg7180001894530_380_SCT	65687429	C	T
1	ctg7180001801144_21134_SCT	65765431	T	C
1	ctg7180001878324_2072_SGT	65880873	T	G
1	ctg7180001862536_10518_SAG	65957547	A	G
1	ctg7180001199866_7502_SGT	66018966	G	T
1	ctg7180001843610_3608_SCT	66028424	C	T
1	ctg7180001917788_1626_SAG	66069305	G	A
1	ctg7180001703550_3111_SCT	66157892	C	T
1	ctg7180001622890_1342_SCT	66271737	C	T
1	ctg7180001491459_344_SAG	66312342	A	G
1	ctg7180001784561_3438_SCT	66339832	C	T
1	ctg7180001802321_2885_SAC	66467382	A	C
1	ctg7180001436629_5308_SGT	66559442	G	T
1	ctg7180001930929_24006_SCT	66793769	T	C
1	ctg7180001903142_596_SCT	66934049	T	C
1	ctg7180001838104_2531_SAC	66949480	C	A
1	ctg7180001190396_3364_SCT	67137521	T	C
1	ctg7180001846477_1816_SGT	67262320	G	T
1	ctg7180001893066_1207_SCT	67275955	C	T
1	ctg7180001223036_1108_SCT	67286146	C	T
1	ctg7180001861725_10702_SCT	67402834	T	C
1	ctg7180001883072_3318_SAG	67572872	A	G
1	ctg7180001898547_3320_SCT	67761244	T	C
1	ctg7180001313101_70_SAC	67853728	A	C
1	ctg7180001598696_3496_SAG	67946116	A	G
1	ctg7180001866688_19539_SAG	68131483	A	G
1	ctg7180001866530_8600_SCT	68175163	C	T
1	ctg7180001924993_9316_SCT	68281557	C	T
1	ctg7180001924993_6884_SGT	68283989	T	G
1	ctg7180001924992_10434_SAC	68302206	A	C
1	ctg7180001676111_5961_SAC	68317855	A	C
1	ctg7180001210487_768_SGT	68345363	G	T
1	ctg7180001355786_795_SCT	68368221	T	C
1	ctg7180001873230_2453_SCT	68398021	T	C
1	ctg7180001723410_2195_SAG	68408826	A	G
1	ctg7180001936140_20548_SAG	68553889	A	G
1	ctg7180001888511_5606_SAC	68561394	A	C
1	ctg7180001909937_26651_SAC	68672242	C	A
1	ctg7180001818209_5848_SCT	68698777	T	C
1	ctg7180001801860_4309_SGT	68777969	T	G
1	ctg7180001362281_607_SCT	68880002	T	C
1	ctg7180001635945_558_SCT	68895965	T	C
1	ctg7180001692106_295_SAG	68952201	A	G
1	ctg7180001936441_2797_SGT	68958977	G	T
1	ctg7180001936441_12786_SAG	68968966	G	A
1	ctg7180001885532_15863_SAG	69065205	G	A
1	ctg7180001181925_94_SCT	69191830	T	C
1	ctg7180001937598_18811_SAG	69236330	A	G
1	ctg7180001937598_28465_SGT	69245984	T	G
1	ctg7180001685938_1219_SCT	69346316	T	C
1	ctg7180001909335_4784_SCT	69457502	C	T
1	ctg7180001489963_9079_SCT	69505409	C	T
1	ctg7180001916076_16809_SCT	69538297	T	C
1	ctg7180001214148_1879_SAC	69560707	C	A
1	ctg7180001231185_1070_SCT	69579256	C	T
1	ctg7180001856315_6686_SCT	69602892	T	C
1	ctg7180001856315_2249_SCT	69607329	T	C
1	ctg7180001327682_1605_SCT	69620313	C	T
1	ctg7180001665649_4255	69713723	A	T
1	ctg7180001809745_1780_SAG	69761627	G	A
1	ctg7180001641222_5307_SCT	69816023	T	C
1	ctg7180001681458_2579_SAG	69851495	G	A
1	ctg7180001628212_427_SAC	69856193	A	C
1	ctg7180001865602_6158_SAC	69873293	A	C
1	ctg7180001829531_2357_SAG	69896414	G	A
1	ctg7180001829531_4567_SAG	69898624	G	A
1	ctg7180001208099_705_SAG	69915065	G	A
1	ctg7180001788736_9347_SCT	69916957	T	C
1	ctg7180001808851_10600_SAC	69937379	A	C
1	ctg7180001857423_2038_SCT	69958307	C	T
1	ctg7180001935394_4410_SCT	70078293	C	T
1	ctg7180001661616_1778_SAG	70192956	A	G
1	ctg7180001287443_2481_SCT	70227040	C	T
1	ctg7180001899076_4643_SGT	70331872	T	G
1	ctg7180001618788_3293_SCT	70464559	T	C
1	ctg7180001618788_2786	70465066	G	A
1	ctg7180001842659_3587_SAG	70515205	G	A
1	ctg7180001701103_6274_SCT	70607858	C	T
1	ctg7180001842332_994_SAC	70650181	A	C
1	ctg7180001566074_3978_SCT	70705758	C	T
1	ctg7180001882899_2568_SGT	70714824	G	T
1	ctg7180001840493_6742_SGT	70762717	G	T
1	ctg7180001933751_10148_SAG	70809784	G	A
1	ctg7180001933751_10946_SAG	70810582	G	A
1	ctg7180001933498_9602_SCT	70884239	C	T
1	ctg7180001801625_3416_SAG	71000392	G	A
1	ctg7180001801625_4789_SCT	71001765	C	T
1	ctg7180001893781_5745_SCT	71082533	C	T
1	ctg7180001802257_16729_SGT	71112090	G	T
1	ctg7180001576177_5663_SAG	71156380	G	A
1	ctg7180001833256_6497_SAG	71208316	G	A
1	ctg7180001835567_13286_SAC	71231408	C	A
1	ctg7180001471253_2330_SCT	71307389	T	C
1	ctg7180001820909_3969_SCT	71312870	T	C
1	ctg7180001519822_246_SCT	71327023	C	T
1	ctg7180001881758_1552_SCT	71333777	C	T
1	ctg7180001934666_9414_SAC	71353298	A	C
1	ctg7180001918376_7678_SGT	71420537	G	T
1	ctg7180001179669_871_SAC	71503139	A	C
1	ctg7180001916663_5521_SAC	71578629	C	A
1	ctg7180001683962_566_SGT	71623503	T	G
1	ctg7180001485406_2314_SCT	71675022	T	C
1	ctg7180001821786_1025_SCT	71686314	T	C
1	ctg7180001930693_5713_SCT	71748089	T	C
1	ctg7180001930692_6610_SAG	71757198	G	A
1	ctg7180001930692_3811_SAG	71759997	A	G
1	ctg7180001799996_9983_SAG	71830240	A	G
1	ctg7180001933833_3326_SAG	71907328	A	G
1	ctg7180001651045_3204_SGT	71930770	T	G
1	ctg7180001923094_6069_SCT	71958622	C	T
1	ctg7180001918418_299_SCT	71985003	C	T
1	ctg7180001903142_7876_SAG	71993615	G	A
1	ctg7180001903142_10322_SCT	71996061	T	C
1	GCR_cBin43132_Ctg1_139	72352138	G	A
1	ctg7180001797521_1179_SGT	72563913	T	G
1	ctg7180001934715_3336_SGT	72588531	G	T
1	ctg7180001585833_613_SCT	72594889	T	C
1	ctg7180001494398_3239_SGT	72667841	G	T
1	ctg7180001272484_4562_SCT	72727689	T	C
1	ctg7180001375963_5234_SAC	72853821	C	A
1	ctg7180001896182_2640_SCT	72970784	T	C
1	ctg7180001823419_6347_SAG	72996156	A	G
1	ctg7180001534792_1435_SCT	73073364	T	C
1	ctg7180001506805_2705_SAG	73128239	A	G
1	ctg7180001504660_939_SGT	73184115	G	T
1	ctg7180001802612_8078_SGT	73329477	G	T
1	ctg7180001477636_8666_SCT	73560265	T	C
1	ctg7180001477636_6852_SAC	73562079	C	A
1	ctg7180001365179_3331_SAC	73631281	A	C
1	ctg7180001614943_8718_SAG	73659372	G	A
1	ctg7180001659258_1032_SAG	73788893	G	A
1	ctg7180001258392_2197_SGT	73915762	T	G
1	ctg7180001881460_1180_SCT	73940036	T	C
1	ctg7180001440290_231_SAG	73958031	A	G
1	ctg7180001903033_8569_SAG	74124531	A	G
1	ctg7180001885641_20658	74167810	A	G
1	ctg7180001849522_5834_SCT	74183580	T	C
1	ctg7180001829089_2399_SAG	74437847	G	A
1	ctg7180001930285_14108_SAG	74601304	A	G
1	ctg7180001311238_12684_SGT	74660140	T	G
1	ctg7180001883575_225_SCT	74748463	T	C
1	ctg7180001924950_3911_SCT	74758257	C	T
1	ctg7180001636631_549_SAC	74884183	C	A
1	ctg7180001916334_8143_SCT	74910978	T	C
1	ctg7180001272822_859_SCT	74939478	C	T
1	ctg7180001516076_150_SCT	74968161	C	T
1	ctg7180001935860_8921_SAC	75188249	C	A
1	ctg7180001654954_203_SCT	75257589	T	C
1	ctg7180001823834_2287_SGT	75301590	G	T
1	ctg7180001481724_2077_SGT	75376219	T	G
1	ctg7180001855591_4429_SGT	75621540	T	G
1	ctg7180001898511_5622_SCT	75646237	T	C
1	ctg7180001844481_11573_SAG	75766481	G	A
1	ctg7180001863891_7925_SAG	76073763	A	G
1	ctg7180001823166_4540_SAC	76279201	C	A
1	ctg7180001477041_1211_SAG	76314501	A	G
1	ctg7180001856648_5796_SCT	76435457	T	C
1	ctg7180001267716_4623_SGT	76587987	G	T
1	ctg7180001824166_2717_SGT	76621736	G	T
1	ctg7180001825852_12487_SGT	76852449	T	G
1	ctg7180001538471_752_SCT	76992827	C	T
1	ctg7180001372897_1779_SGT	77005859	G	T
1	ctg7180001372897_1820_SCT	77005900	C	T
1	ctg7180001800523_1538_SCT	77210452	T	C
1	ctg7180001831517_3537_SCT	77573285	C	T
1	ctg7180001905833_2120_SGT	77667726	G	T
1	ctg7180001908554_1415_SAG	77680871	A	G
1	ctg7180001765288_547_SCT	77750388	C	T
1	ctg7180001847848_1995_SAC	78141736	C	A
1	ctg7180001451926_1819_SGT	78273443	G	T
1	ctg7180001884817_7225_SAG	78503558	A	G
1	ctg7180001815017_9384_SCT	78746363	T	C
1	ctg7180001673656_6697_SAG	78979883	A	G
1	ctg7180001703625_822_SAG	79043671	A	G
1	ctg7180001674730_665_SAG	79052464	A	G
1	ctg7180001865200_286_SCT	79063077	C	T
1	ctg7180001927345_792_SAG	79291698	G	A
1	ctg7180001806429_7718_SCT	79379532	T	C
1	ctg7180001908480_7272_SAC	79771482	A	C
1	ctg7180001801416_1247_SAG	79920426	G	A
1	ctg7180001665588_714_SCT	80211290	C	T
1	ctg7180001835437_1087_SAG	80513345	G	A
1	ctg7180001748283_1848_SAG	80578117	A	G
1	ctg7180001494101_2333_SAC	80640999	A	C
1	ctg7180001886745_2023_SCT	80743934	C	T
1	ctg7180001810833_204_SCT	80828235	C	T
1	ctg7180001894333_3634_SAC	81028628	C	A
1	ctg7180001871650_17454_SCT	81237616	C	T
1	ctg7180001883294_7360_SAC	81352198	A	C
1	ctg7180001900709_600_SAC	81396347	A	C
1	ctg7180001900709_16570_SAC	81412214	C	A
1	ctg7180001388086_1414_SAG	81431254	A	G
1	ctg7180001258884_3398_SCT	81438639	T	C
1	ctg7180001728536_5232_SCT	81555195	T	C
1	ctg7180001302150_487_SGT	81610769	T	G
1	ctg7180001839557_2007_SAC	81635056	C	A
1	ctg7180001839557_5185_SGT	81638234	T	G
1	ctg7180001839557_8466_SAG	81641515	A	G
1	ctg7180001899857_11522_SCT	81655294	T	C
1	ctg7180001591781_4592_SAG	81693729	G	A
1	ctg7180001895521_2083_SAG	81701073	A	G
1	ctg7180001895521_10950_SAC	81709940	C	A
1	ctg7180001910584_4270_SAC	81820646	C	A
1	ctg7180001855157_8109_SGT	81928394	G	T
1	ctg7180001855157_1216_SAC	81935760	A	C
1	ctg7180001851623_4378_SAG	82013961	A	G
1	ctg7180001820937_20529_SCT	82070443	C	T
1	ctg7180001797709_12527_SAG	82084247	G	A
1	ctg7180001810581_8664_SGT	82265950	G	T
1	ctg7180001810581_11836_SGT	82269122	G	T
1	ctg7180001880908_4656_SGT	82345379	T	G
1	ctg7180001880908_1506_SGT	82348529	G	T
1	ctg7180001292996_12086_SAC	82477926	A	C
1	ctg7180001833053_495_SCT	82510919	T	C
1	ctg7180001443152_4022_SAG	82605566	G	A
1	ctg7180001847254_8274_SAC	82683683	A	C
1	ctg7180001899489_1497_SGT	82731640	G	T
1	ctg7180001725957_1079_SCT	82764845	T	C
1	ctg7180001725957_905_SGT	82765019	T	G
1	ctg7180001520113_1493_SAC	82779230	A	C
1	ctg7180001546323_535_SCT	82804965	C	T
1	ctg7180001908512_3213_SAC	82826309	A	C
1	ctg7180001921797_891_SGT	82876210	G	T
1	ctg7180001884294_6050_SAG	82947733	G	A
1	ctg7180001923231_5306_SGT	82986241	G	T
1	ctg7180001352194_1346_SGT	83168606	T	G
1	ctg7180001605069_2667_SGT	83225181	T	G
1	ctg7180001883102_1904_SGT	83236425	G	T
1	ctg7180001883102_4085_SAG	83238606	A	G
1	ctg7180001808616_2349_SAG	83539026	G	A
1	ctg7180001572437_133_SGT	83576853	T	G
1	ctg7180001606650_303_SCT	83657877	C	T
1	ctg7180001869706_3889_SAG	83666532	A	G
1	ctg7180001869706_2790_SAG	83667631	G	A
1	ctg7180001869706_1192_SAG	83669229	G	A
1	ctg7180001377597_3939_SAC	83766400	C	A
1	ctg7180001767357_4346_SAG	83793060	G	A
1	ctg7180001565193_3242_SGT	83800181	G	T
1	ctg7180001799178_8496_SCT	83839407	T	C
1	ctg7180001343474_408_SAC	83910591	A	C
1	ctg7180001554488_916_SCT	83931834	T	C
1	ctg7180001605318_694_SAC	83987701	A	C
1	ctg7180001819048_1672_SAG	84173228	A	G
1	ctg7180001873716_1117_SGT	84235251	T	G
1	ctg7180001889902_4789_SCT	84250112	T	C
1	ctg7180001315247_1307_SCT	84433577	C	T
1	ctg7180001858191_5047_SCT	84476270	C	T
1	ctg7180001664943_348_SAC	84715672	C	A
1	ctg7180001934291_8585_SAC	84768921	C	A
1	ctg7180001908259_5397_SAG	84847044	A	G
1	ctg7180001859920_14568_SCT	84963874	T	C
1	ctg7180001926708_1601_SAG	85020902	A	G
1	ctg7180001926708_1578_SAC	85020925	A	C
1	ctg7180001874122_308_SGT	85472899	T	G
1	ctg7180001478080_1728_SCT	85565057	T	C
1	ctg7180001793934_4316_SAG	85590889	G	A
1	ctg7180001904430_684_SAC	85892983	A	C
1	ctg7180001389107_6196_SCT	86033304	T	C
1	ctg7180001886549_12988_SAC	86140558	C	A
1	ctg7180001918627_8380_SGT	86321149	T	G
1	ctg7180001819739_3245_SCT	86434957	T	C
1	ctg7180001820331_11293_SAC	86601341	A	C
1	ctg7180001820331_8796_SCT	86603838	C	T
1	ctg7180001443966_2135_SGT	86695770	T	G
1	ctg7180001852327_2533_SAC	86908007	C	A
1	ctg7180001880899_4760_SCT	86995572	T	C
1	ctg7180001475495_1662_SAG	87096420	G	A
1	ctg7180001865846_9508_SCT	87460213	C	T
1	ctg7180001241581_936_SGT	87664870	T	G
1	ctg7180001846378_6526_SCT	87693409	C	T
1	ctg7180001862011_1327_SAC	87698319	A	C
1	ctg7180001905557_8596_SGT	88161174	G	T
1	ctg7180001602530_92_SAG	88190708	A	G
1	ctg7180001844531_4057_SCT	88206806	T	C
1	ctg7180001794721_2599_SAC	88227777	A	C
1	ctg7180001929063_5795_SGT	88245713	T	G
1	ctg7180001795220_5582_SCT	88466065	C	T
1	ctg7180001868869_2753_SAG	88484010	A	G
1	ctg7180001840823_1676_SGT	88501246	G	T
1	ctg7180001897520_1556	88598679	A	G
1	ctg7180001215441_1347_SCT	88697460	T	C
1	ctg7180001282266_4049_SCT	88787967	C	T
1	ctg7180001465834_483_SGT	88841278	T	G
1	ctg7180001623191_6762_SCT	88886254	C	T
1	ctg7180001891052_2858_SAG	88920277	A	G
1	ctg7180001871002_12770_SAG	88942794	A	G
1	ctg7180001871001_4549_SAC	89003002	C	A
1	ctg7180001847181_3449_SCT	89086941	C	T
1	ctg7180001749877_844_SAG	89175054	A	G
1	ctg7180001900800_5318_SAC	89195375	A	C
1	ctg7180001836957_1593_SGT	89221224	T	G
1	ctg7180001830790_25917_SCT	89233800	C	T
1	ctg7180001816753_5376_SAG	89293611	G	A
1	ctg7180001812058_4664_SAC	89334147	A	C
1	ctg7180001620059_949_SAG	89343090	G	A
1	ctg7180001470569_1518_SGT	89355321	G	T
1	ctg7180001583783_9985_SAG	89387409	A	G
1	ctg7180001904216_5131_SCT	89426765	C	T
1	ctg7180001581712_4492_SCT	89445712	C	T
1	ctg7180001466085_241_SCT	89455386	T	C
1	ctg7180001708755_3896_SCT	89529980	T	C
1	ctg7180001934542_22932_SCT	89679951	T	C
1	ctg7180001628917_427_SAG	89731524	A	G
1	ctg7180001438473_1185_SAG	89805931	G	A
1	ctg7180001801224_2840_SGT	89872227	G	T
1	ctg7180001839336_3204_SAC	89904645	C	A
1	ctg7180001429136_297_SAG	89939073	A	G
1	ctg7180001809400_3138_SAG	89970664	A	G
1	ctg7180001895193_743_SAC	89973706	A	C
1	ctg7180001286518_1336_SAG	90058766	G	A
1	ctg7180001794406_8975_SAG	90282754	G	A
1	ctg7180001570157_2498_SAG	90437884	G	A
1	ctg7180001526176_978_SCT	90686393	T	C
1	ctg7180001903503_3379_SGT	90952703	G	T
1	ctg7180001829794_1815_SAC	91057156	C	A
1	ctg7180001827219_978_SCT	91093962	C	T
1	ctg7180001934771_3779_SAC	91240211	A	C
1	ctg7180001470223_1236_SAC	91255603	A	C
1	ctg7180001935804_8702_SCT	91324015	C	T
1	ctg7180001544777_5593_SAG	91359244	A	G
1	ctg7180001884224_638_SCT	91384391	T	C
1	ctg7180001832300_5141_SCT	91409352	C	T
1	ctg7180001812890_1927_SAG	91424793	A	G
1	ctg7180001794797_508_SAG	91438705	A	G
1	ctg7180001826971_2134_SCT	91548581	C	T
1	ctg7180001840286_2213_SAC	91562118	C	A
1	ctg7180001840286_1579_SCT	91562752	C	T
1	ctg7180001840286_717	91563614	A	G
1	ctg7180001257943_263_SCT	91615116	C	T
1	ctg7180001316122_1297_SCT	91692849	C	T
1	ctg7180001528989_9527_SGT	91710772	T	G
1	ctg7180001845208_19186_SAG	91746756	A	G
1	ctg7180001845208_8146_SGT	91757798	T	G
1	ctg7180001806473_1735_SCT	91874067	T	C
1	ctg7180001677500_10033_SAG	91935425	G	A
1	ctg7180001711101_5650_SAC	91979798	C	A
1	ctg7180001932152_6660_SCT	92076555	T	C
1	ctg7180001885666_2331_SAG	92183296	G	A
1	ctg7180001885666_20000_SCT	92201117	T	C
1	ctg7180001917719_10033_SAG	92224768	A	G
1	ctg7180001704334_8530_SAG	92271608	A	G
1	ctg7180001800542_14369_SCT	92306325	T	C
1	ctg7180001800542_1048_SAC	92319646	A	C
1	ctg7180001800542_560_SCT	92320134	C	T
1	ctg7180001349975_2311_SCT	92350331	C	T
1	ctg7180001650424_3496_SCT	92367692	C	T
1	ctg7180001802384_2459_SGT	92416193	G	T
1	ctg7180001933052_1011_SGT	92546554	G	T
1	ctg7180001931208_8590_SAC	92581763	A	C
1	ctg7180001850765_806_SGT	92636734	T	G
1	ctg7180001817740_2147_SAG	92659870	G	A
1	ctg7180001884763_7749_SCT	92823378	C	T
1	ctg7180001853276_8358_SAG	92973546	G	A
1	ctg7180001926224_8777_SAG	93003354	G	A
1	ctg7180001867518_6919_SAC	93315906	C	A
1	ctg7180001893290_4038_SAC	93323336	C	A
1	ctg7180001920550_7866_SGT	93480836	T	G
1	ctg7180001875704_2513_SAG	93530848	A	G
1	ctg7180001519997_10480_SCT	93685580	T	C
1	ctg7180001911998_13990_SAG	93947631	G	A
1	ctg7180001806858_4953_SGT	94059023	G	T
1	ctg7180001813809_3803_SGT	94135382	T	G
1	ctg7180001741146_1263_SCT	94288356	T	C
1	ctg7180001925684_709_SCT	94569398	C	T
1	ctg7180001821599_4734_SAC	94639771	C	A
1	ctg7180001842669_2926_SAG	94703545	A	G
1	ctg7180001932627_10450_SAG	94799568	G	A
1	ctg7180001932627_7136_SAC	94802881	C	A
1	ctg7180001902087_9786_SGT	94891921	T	G
1	ctg7180001358012_1399_SGT	94942369	G	T
1	ctg7180001574598_1242_SAG	95005163	A	G
1	ctg7180001904206_3277_SGT	95066639	T	G
1	ctg7180001373948_384_SCT	95200008	T	C
1	ctg7180001231469_9598_SCT	95259876	C	T
1	ctg7180001863139_1339_SAG	95330597	A	G
1	ctg7180001856465_4808_SAG	95390831	A	G
1	ctg7180001856465_8954_SCT	95394977	C	T
1	ctg7180001289542_1658_SAG	95567206	G	A
1	ctg7180001802886_9154_SCT	95596886	T	C
1	ctg7180001200660_66_SCT	95990735	T	C
1	ctg7180001877115_501_SAG	96007267	G	A
1	ctg7180001211216_1486_SAC	96222085	C	A
1	ctg7180001329855_1127_SAG	96452804	A	G
1	ctg7180001548158_1315_SCT	96568325	T	C
1	ctg7180001447032_1851	96990037	C	G
1	ctg7180001876200_3620_SAC	97008466	A	C
1	ctg7180001876200_2027_SAC	97010059	C	A
1	ctg7180001811135_1351_SAG	97112705	G	A
1	ctg7180001810915_25519_SCT	97186636	T	C
1	ctg7180001929865_14977_SGT	97244772	G	T
1	ctg7180001302112_293_SAG	97366039	G	A
1	ctg7180001434576_1392_SAG	98536530	G	A
1	ctg7180001828228_4068_SGT	98619755	G	T
1	ctg7180001828228_2628_SCT	98621195	T	C
1	ctg7180001204022_5249_SAC	98681557	C	A
1	ctg7180001892977_1990_SGT	98710663	G	T
1	ctg7180001888646_9541_SGT	99029001	G	T
1	ctg7180001888646_8182_SAG	99030389	G	A
1	ctg7180001558537_1030_SAG	99079421	A	G
1	ctg7180001900567_1222_SCT	99222108	T	C
1	ctg7180001513877_3347_SAC	99269707	A	C
1	ctg7180001822494_15893_SGT	99274397	G	T
1	ctg7180001909322_4436_SGT	99311494	G	T
1	ctg7180001815392_1680_SAG	99520522	G	A
1	ctg7180001508400_800_SAC	99595359	C	A
1	ctg7180001525084_1120_SCT	99747373	T	C
1	ctg7180001869370_2634_SCT	99941478	T	C
1	ctg7180001811574_5663_SAG	100043998	A	G
1	ctg7180001800437_1975_SCT	100085018	T	C
1	ctg7180001662971_456_SAG	100118092	G	A
1	ctg7180001242159_1093_SCT	100148015	T	C
1	ctg7180001853963_8609_SGT	100183317	G	T
1	ctg7180001924075_4440_SAG	100185009	A	G
1	ctg7180001857751_3691_SAC	100199350	A	C
1	ctg7180001926376_6712_SCT	100268883	C	T
1	ctg7180001928404_2073_SAG	100473083	A	G
1	ctg7180001928404_7987_SAC	100478997	A	C
1	ctg7180001491979_591_SGT	100727986	T	G
1	ctg7180001815790_1837_SAC	100749077	A	C
1	GCR_cBin11187_Ctg1_62	100757749	A	G
1	ctg7180001843366_1721_SAC	100792877	C	A
1	ctg7180001880843_6568_SAG	100926464	A	G
1	ctg7180001561539_200_SAC	101047673	C	A
1	ctg7180001696322_325_SCT	101211811	T	C
1	ctg7180001797804_2373_SAG	101292491	A	G
1	ctg7180001369009_1017_SCT	101332972	C	T
1	ctg7180001842868_3365_SCT	101336593	T	C
1	ctg7180001842868_4624_SAC	101337852	A	C
1	ctg7180001846299_3585	101409705	G	A
1	ctg7180001864216_1342_SAC	101464810	A	C
1	ctg7180001920812_306_SCT	101518033	C	T
1	ctg7180001872804_430_SCT	101530934	C	T
1	ctg7180001842237_9660_SAC	101606716	A	C
1	ctg7180001801673_3468_SAG	101662068	A	G
1	ctg7180001818748_1946_SAG	101732401	G	A
1	ctg7180001854637_7924_SCT	101843875	T	C
1	ctg7180001854637_8066_SAG	101844017	A	G
1	ctg7180001924241_10286_SCT	101845160	T	C
1	ctg7180001649842_1335_SAG	101870457	A	G
1	ctg7180001334900_688_SAG	102003188	A	G
1	ctg7180001835984_4343_SAG	102288398	A	G
1	ctg7180001887570_3776_SCT	102448626	T	C
1	ctg7180001834406_4742_SAC	102540760	C	A
1	ctg7180001862032_1776_SCT	102589985	T	C
1	ctg7180001827521_3437_SCT	102603826	C	T
1	ctg7180001931320_373_SCT	102740917	T	C
1	ctg7180001799041_8404_SCT	102874877	T	C
1	ctg7180001369502_212_SCT	103066266	C	T
1	ctg7180001874254_2658_SAC	103177732	A	C
1	ctg7180001921511_6136_SCT	103202514	T	C
1	ctg7180001873463_5296_SGT	103230170	G	T
1	ctg7180001841891_164_SCT	103257281	T	C
1	ctg7180001855806_898_SAC	103295625	C	A
1	ctg7180001829917_2806_SAC	103313440	C	A
1	ctg7180001704794_1497_SAG	103456562	A	G
1	ctg7180001878625_8213_SAG	103502430	A	G
1	ctg7180001211637_899_SCT	103596809	C	T
1	ctg7180001863920_4176_SCT	103736933	C	T
1	ctg7180001915993_3446_SAG	103758799	A	G
1	ctg7180001222368_931_SGT	103946864	T	G
1	ctg7180001888898_7495_SCT	103989397	C	T
1	ctg7180001888898_6507_SGT	103990385	T	G
1	ctg7180001546220_614_SCT	104061302	C	T
1	ctg7180001295854_512_SCT	104071507	T	C
1	ctg7180001861294_1587_SAC	104212010	C	A
1	ctg7180001870753_5103_SGT	104391761	T	G
1	ctg7180001870753_4021_SAC	104392843	A	C
1	ctg7180001911869_6612_SGT	104633217	G	T
1	ctg7180001846247_3170_SCT	104696612	T	C
1	ctg7180001583119_158_SAG	104809479	A	G
1	ctg7180001804718_8872_SCT	105322743	C	T
1	ctg7180001804422_8403_SAC	105478407	C	A
1	ctg7180001864253_5873_SCT	105506436	T	C
1	ctg7180001877659_3693_SGT	105610479	G	T
1	ctg7180001917172_13572_SCT	105732898	C	T
1	ctg7180001861719_6900_SCT	105778453	T	C
1	ctg7180001918656_7718_SGT	105809926	G	T
1	ctg7180001825909_3629_SAG	105857027	G	A
1	ctg7180001875201_9863_SGT	106204767	G	T
1	ctg7180001841647_6781_SAG	106271858	A	G
1	ctg7180001615666_277_SAC	106724725	A	C
1	ctg7180001823031_6989_SCT	106744817	T	C
1	ctg7180001805000_5933_SGT	106802802	G	T
1	ctg7180001772138_2619_SCT	106829201	C	T
1	ctg7180001807004_12077_SAG	107027000	A	G
1	ctg7180001838163_4093_SAC	107183755	A	C
1	ctg7180001888060_1552_SAG	107299929	A	G
1	ctg7180001921635_4475_SAC	107319708	C	A
1	ctg7180001845698_5586_SAC	107353836	A	C
1	ctg7180001814330_4182_SAG	107403535	A	G
1	ctg7180001857200_2107_SAG	107442416	A	G
1	ctg7180001799041_3552_SCT	107450733	T	C
1	ctg7180001834876_359_SAG	107634475	A	G
1	ctg7180001907661_3215_SAC	107701790	C	A
1	ctg7180001925916_2666_SAC	107768186	C	A
1	ctg7180001847353_4999_SAC	107811901	C	A
1	ctg7180001800620_812_SGT	107845788	T	G
1	ctg7180001238974_936_SGT	107883310	T	G
1	ctg7180001816732_2375_SCT	107907609	T	C
1	ctg7180001711493_2808_SGT	108078865	T	G
1	ctg7180001842225_1980_SGT	108437020	T	G
1	ctg7180001934650_587_SAC	108478335	A	C
1	ctg7180001354436_7767_SGT	108500496	T	G
1	ctg7180001801932_8480_SGT	108583127	T	G
1	ctg7180001925564_252_SAC	108648835	C	A
1	ctg7180001917190_4810_SAG	108869133	A	G
1	ctg7180001917190_5035_SAG	108869358	G	A
1	ctg7180001886891_2342_SCT	108919719	T	C
1	ctg7180001929452_2538_SCT	108970931	T	C
1	ctg7180001929452_6671_SGT	108975064	G	T
1	ctg7180001800471_8243_SCT	109053706	C	T
1	ctg7180001869353_751_SAC	109086516	C	A
1	ctg7180001308846_105_SAG	109283473	G	A
1	ctg7180001809021_8345_SGT	109393430	G	T
1	ctg7180001916600_1866_SAG	109453620	G	A
1	ctg7180001651422_6776_SGT	109460472	T	G
1	ctg7180001509049_849_SGT	109472563	G	T
1	ctg7180001804796_9347_SCT	109530960	C	T
1	ctg7180001607558_3107_SCT	109628770	T	C
1	ctg7180001434501_5352_SAG	109654517	G	A
1	ctg7180001902023_12770_SAC	109696173	C	A
1	ctg7180001869669_19157_SCT	109708639	C	T
1	ctg7180001803401_14649_SAC	109747281	A	C
1	ctg7180001574040_5012_SCT	109780492	C	T
1	ctg7180001870999_10661_SCT	109872583	C	T
1	ctg7180001870999_1958_SCT	109881286	C	T
1	ctg7180001508385_5129_SAC	109978412	C	A
1	ctg7180001937113_7357_SCT	110142166	T	C
1	ctg7180001852816_3716_SCT	110216381	T	C
1	ctg7180001537641_1738_SCT	110299682	C	T
1	ctg7180001752290_1852_SGT	110333871	T	G
1	ctg7180001805348_6543_SAG	110378587	G	A
1	ctg7180001894176_7999_SCT	110478419	T	C
1	ctg7180001894176_12726_SAG	110483146	G	A
1	ctg7180001439104_2009_SCT	110645140	C	T
1	ctg7180001845379_910_SAG	110770934	A	G
1	ctg7180001840668_4092_SAC	110821546	C	A
1	GCR_cBin17465_Ctg1_129	110847818	C	G
1	ctg7180001803147_6749_SCT	110905500	T	C
1	ctg7180001215874_1533_SCT	110946614	T	C
1	ctg7180001871433_3353_SAG	111003683	A	G
1	ctg7180001937056_5717_SGT	111036048	T	G
1	ctg7180001825481_17119_SAG	111063581	G	A
1	ctg7180001794079_8404_SCT	111283362	T	C
1	ctg7180001528913_1851_SAC	111369432	C	A
1	ctg7180001930988_927_SAG	111383993	G	A
1	ctg7180001930988_989_SCT	111384055	C	T
1	ctg7180001481786_128_SAC	111423214	C	A
1	ctg7180001481786_3963_SCT	111427049	T	C
1	ctg7180001250186_2215_SCT	111440513	T	C
1	ctg7180001761912_529_SGT	111442703	T	G
1	ctg7180001386834_3799_SAC	111449257	A	C
1	ctg7180001729938_8759_SAC	111512247	C	A
1	ctg7180001289043_962_SAG	111528995	A	G
1	ctg7180001910212_4706_SCT	111556275	C	T
1	ctg7180001901582_8122_SCT	111585333	T	C
1	ctg7180001901582_2821_SAC	111590634	A	C
1	ctg7180001813558_1764_SAC	111625933	C	A
1	ctg7180001807825_10498_SAG	111640143	A	G
1	ctg7180001797186_3550_SAC	111716569	A	C
1	ctg7180001797186_8680_SCT	111721699	T	C
1	ctg7180001913663_6461_SAG	111800000	G	A
1	ctg7180001896852_4857_SAG	111851076	A	G
1	ctg7180001772864_177_SGT	112034125	T	G
1	ctg7180001502261_1287_SAC	112053557	C	A
1	ctg7180001549977_4816_SGT	112158043	G	T
1	ctg7180001828693_4259_SAG	112253212	A	G
1	ctg7180001842501_1440_SAG	113027689	G	A
1	ctg7180001686247_3940_SAC	113111475	C	A
1	ctg7180001923989_14487_SGT	113258744	G	T
1	ctg7180001922595_1073_SAG	113521195	A	G
1	ctg7180001586450_1430_SAG	113853556	G	A
1	ctg7180001823652_11629_SAG	113874568	A	G
1	ctg7180001891054_20934_SCT	113887574	T	C
1	ctg7180001891054_10832_SCT	113897676	T	C
1	ctg7180001688537_1043_SGT	113932651	G	T
1	ctg7180001893091_633_SAC	114106316	A	C
1	ctg7180001878033_4064_SGT	114164799	T	G
1	ctg7180001828215_4821_SCT	114215260	C	T
1	ctg7180001259295_531_SCT	114298427	C	T
1	ctg7180001927367_6057_SAC	114308259	C	A
1	ctg7180001927367_8218_SAG	114310420	A	G
1	ctg7180001819225_9702_SGT	114438489	G	T
1	ctg7180001196893_2935_SGT	114442801	T	G
1	ctg7180001597111_6474_SAC	114452016	A	C
1	ctg7180001597111_9584_SAC	114455126	C	A
1	ctg7180001181692_3901_SAC	114463825	C	A
1	ctg7180001197267_335_SCT	114480778	C	T
1	ctg7180001860948_11700_SGT	114533985	G	T
1	ctg7180001830064_2784_SCT	114607171	C	T
1	ctg7180001215037_238_SAG	114632689	A	G
1	ctg7180001807844_13314_SGT	114650512	G	T
1	ctg7180001797924_6315_SCT	114740687	T	C
1	ctg7180001822055_2980_SAG	114782749	A	G
1	ctg7180001900381_842_SAG	115040327	G	A
1	ctg7180001804171_3292_SGT	115119558	T	G
1	ctg7180001301389_3479_SCT	115254101	C	T
1	ctg7180001483435_1528_SGT	115300314	T	G
1	ctg7180001877843_4232_SGT	115306073	G	T
1	ctg7180001810716_7570_SCT	115401530	C	T
1	ctg7180001869667_5501_SAG	115435985	G	A
1	ctg7180001320075_733_SGT	115857055	T	G
1	ctg7180001611669_5552_SCT	116181771	C	T
1	ctg7180001817243_1383_SCT	116194502	T	C
1	GCR_cBin1952_Ctg1_280	116257639	A	G
1	ctg7180001877295_10573_SGT	116282822	G	T
1	ctg7180001804441_1868_SAC	116288850	A	C
1	ctg7180001634091_2518_SAG	116306990	G	A
1	ctg7180001936016_9771_SCT	116374987	T	C
1	ctg7180001876606_1643_SCT	116519510	C	T
1	ctg7180001804606_2906_SAG	116526928	G	A
1	ctg7180001906804_7060_SAG	116547475	A	G
1	ctg7180001851625_3585_SCT	116641769	T	C
1	ctg7180001851625_4185_SGT	116642369	T	G
1	ctg7180001891745_4115_SAC	116651289	A	C
1	ctg7180001364509_1208_SAC	116770138	A	C
1	ctg7180001622651_1187_SAC	116786222	A	C
1	ctg7180001906197_5256_SCT	116805693	C	T
1	ctg7180001847820_3218_SAG	116806194	A	G
1	ctg7180001924075_5701_SGT	116843725	G	T
1	ctg7180001824400_1963_SGT	116859211	T	G
1	ctg7180001875565_614_SGT	116876982	G	T
1	ctg7180001875565_273_SCT	116877323	T	C
1	ctg7180001850746_2716_SAG	116917014	G	A
1	ctg7180001593171_840_SAC	116958244	C	A
1	ctg7180001894950_5047_SCT	116976453	T	C
1	ctg7180001473107_9718	117035179	A	C
1	ctg7180001793175_1639_SCT	117201633	T	C
1	ctg7180001930883_333_SAG	117287967	A	G
1	ctg7180001363324_1661_SAG	117447222	A	G
1	ctg7180001258818_2637_SAC	117472297	C	A
1	ctg7180001856979_4119_SAG	117538432	A	G
1	ctg7180001856979_13027_SGT	117547340	G	T
1	ctg7180001639010_3812_SCT	117615161	T	C
1	ctg7180001846667_5448_SAC	117741648	A	C
1	ctg7180001912939_2627_SAG	117759749	G	A
1	ctg7180001863335_31453_SGT	117808198	T	G
1	ctg7180001850370_14535_SAC	117830404	A	C
1	ctg7180001369209_836_SCT	117833482	T	C
1	ctg7180001369209_3145_SCT	117835791	C	T
1	ctg7180001850371_8704_SAC	117846186	C	A
1	ctg7180001813393_7956_SCT	117865657	T	C
1	ctg7180001808858_4881_SAG	117939608	G	A
1	ctg7180001871509_15430_SGT	117998267	G	T
1	ctg7180001871330_1905_SAC	118010990	A	C
1	ctg7180001846035_6802_SGT	118071673	G	T
1	ctg7180001857494_3119_SAC	118137705	A	C
1	ctg7180001820377_3244_SCT	118228024	T	C
1	ctg7180001820377_2094_SCT	118229174	C	T
[truncated: 34,626 more rows]
[truncated: 8 more columns]
